# Supplementary material for: Current Classification of Canine Muscular Dystrophies and Identification of New Variants
Source: Genes (Basel). 2023 Jul 29;14(8):1557. doi: 10.3390/genes14081557 (PMC10454810; doi:10.3390/genes14081557)
Supplement: Supplementary file 1 [file genes-14-01557-s001.zip]

Archive with 2 entries (2 files):
- Figure S1.jpg
- Table S1. List of the unique coding variants of each dog.xlsx
