# Supplementary material for: Current Classification of Canine Muscular Dystrophies and Identification of New Variants
Source: Genes (Basel). 2023 Jul 29;14(8):1557. doi: 10.3390/genes14081557 (PMC10454810; doi:10.3390/genes14081557)
Supplement: Supplementary file 1 [file genes-14-01557-s001.zip › Table S1. List of the unique coding variants of each dog.xlsx]

## Sheet: Brittany case 1
chrom	pos	ref	alt	ac	allele	consequence	impact	symbol	gene	feature_type	feature	biotype	exon	intron	hgvsc	hgvsp	cdna_position	cds_position	protein_position	amino_acids	codons	existing_variation	distance	strand	flags	variant_class	symbol_source	hgnc_id	canonical	mane_select	mane_plus_clinical	tsl	appris	ccds	ensp	swissprot	trembl	uniparc	uniprot_isoform	source
chrX	26939052	G	A	2	A	stop_gained	HIGH	.	DMD	Transcript	NM_001003343	protein_coding	55/79	.	NM_001003343.1:c.8059C>T	NP_001003343.1:p.Gln2687Ter	8348	8059	2687	Q/*	Caa/Taa	.	.	-1	.	SNV	.	.	.	.	.	.	.	.	NP_001003343	.	.	.	.	UU_Cfam_GSD_1.0_ROSY.refSeq.ensformat.gtf.gz
chr1	2954950	G	C	1	C	missense_variant	MODERATE	.	ZNF236	Transcript	XM_038525743	protein_coding	26/32	.	XM_038525743.1:c.4676C>G	XP_038381671.1:p.Ser1559Cys	4736	4676	1559	S/C	tCt/tGt	.	.	-1	.	SNV	.	.	.	.	.	.	.	.	XP_038381671	.	.	.	.	UU_Cfam_GSD_1.0_ROSY.refSeq.ensformat.gtf.gz
chr1	2954950	G	C	1	C	missense_variant	MODERATE	.	ZNF236	Transcript	XM_038525744	protein_coding	27/33	.	XM_038525744.1:c.4505C>G	XP_038381672.1:p.Ser1502Cys	5000	4505	1502	S/C	tCt/tGt	.	.	-1	.	SNV	.	.	.	.	.	.	.	.	XP_038381672	.	.	.	.	UU_Cfam_GSD_1.0_ROSY.refSeq.ensformat.gtf.gz
chr1	2954950	G	C	1	C	missense_variant	MODERATE	.	ZNF236	Transcript	XM_038525745	protein_coding	29/35	.	XM_038525745.1:c.4505C>G	XP_038381673.1:p.Ser1502Cys	5025	4505	1502	S/C	tCt/tGt	.	.	-1	.	SNV	.	.	.	.	.	.	.	.	XP_038381673	.	.	.	.	UU_Cfam_GSD_1.0_ROSY.refSeq.ensformat.gtf.gz
chr1	2954950	G	C	1	C	missense_variant	MODERATE	.	ZNF236	Transcript	XM_038525746	protein_coding	26/32	.	XM_038525746.1:c.4505C>G	XP_038381674.1:p.Ser1502Cys	4639	4505	1502	S/C	tCt/tGt	.	.	-1	.	SNV	.	.	.	.	.	.	.	.	XP_038381674	.	.	.	.	UU_Cfam_GSD_1.0_ROSY.refSeq.ensformat.gtf.gz
chr1	2954950	G	C	1	C	missense_variant	MODERATE	.	ZNF236	Transcript	XM_038525747	protein_coding	26/28	.	XM_038525747.1:c.4676C>G	XP_038381675.1:p.Ser1559Cys	4736	4676	1559	S/C	tCt/tGt	.	.	-1	.	SNV	.	.	.	.	.	.	.	.	XP_038381675	.	.	.	.	UU_Cfam_GSD_1.0_ROSY.refSeq.ensformat.gtf.gz
chr1	15063262	G	A	1	A	missense_variant	MODERATE	.	RNF152	Transcript	XM_038525878	protein_coding	2/2	.	XM_038525878.1:c.370G>A	XP_038381806.1:p.Gly124Arg	635	370	124	G/R	Ggg/Agg	.	.	1	.	SNV	.	.	.	.	.	.	.	.	XP_038381806	.	.	.	.	UU_Cfam_GSD_1.0_ROSY.refSeq.ensformat.gtf.gz
chr1	35284762	GGGC	G	1	-	inframe_deletion	MODERATE	.	FUCA2	Transcript	XM_038525479	protein_coding	1/7	.	XM_038525479.1:c.103_105del	XP_038381407.1:p.Ala35del	103-105	103-105	35	A/-	GCC/-	.	.	-1	.	deletion	.	.	.	.	.	.	.	.	XP_038381407	.	.	.	.	UU_Cfam_GSD_1.0_ROSY.refSeq.ensformat.gtf.gz
chr1	47285156	G	A	1	A	missense_variant	MODERATE	.	ARID1B	Transcript	XM_038526412	protein_coding	22/22	.	XM_038526412.1:c.6325G>A	XP_038382340.1:p.Asp2109Asn	6340	6325	2109	D/N	Gac/Aac	.	.	1	.	SNV	.	.	.	.	.	.	.	.	XP_038382340	.	.	.	.	UU_Cfam_GSD_1.0_ROSY.refSeq.ensformat.gtf.gz
chr1	47285156	G	A	1	A	missense_variant	MODERATE	.	ARID1B	Transcript	XM_038526413	protein_coding	22/22	.	XM_038526413.1:c.6316G>A	XP_038382341.1:p.Asp2106Asn	6331	6316	2106	D/N	Gac/Aac	.	.	1	.	SNV	.	.	.	.	.	.	.	.	XP_038382341	.	.	.	.	UU_Cfam_GSD_1.0_ROSY.refSeq.ensformat.gtf.gz
chr1	47285156	G	A	1	A	missense_variant	MODERATE	.	ARID1B	Transcript	XM_038526414	protein_coding	22/22	.	XM_038526414.1:c.6307G>A	XP_038382342.1:p.Asp2103Asn	6322	6307	2103	D/N	Gac/Aac	.	.	1	.	SNV	.	.	.	.	.	.	.	.	XP_038382342	.	.	.	.	UU_Cfam_GSD_1.0_ROSY.refSeq.ensformat.gtf.gz
chr1	47285156	G	A	1	A	missense_variant	MODERATE	.	ARID1B	Transcript	XM_038526415	protein_coding	21/21	.	XM_038526415.1:c.6283G>A	XP_038382343.1:p.Asp2095Asn	6298	6283	2095	D/N	Gac/Aac	.	.	1	.	SNV	.	.	.	.	.	.	.	.	XP_038382343	.	.	.	.	UU_Cfam_GSD_1.0_ROSY.refSeq.ensformat.gtf.gz
chr1	47285156	G	A	1	A	missense_variant	MODERATE	.	ARID1B	Transcript	XM_038526416	protein_coding	21/21	.	XM_038526416.1:c.6196G>A	XP_038382344.1:p.Asp2066Asn	6211	6196	2066	D/N	Gac/Aac	.	.	1	.	SNV	.	.	.	.	.	.	.	.	XP_038382344	.	.	.	.	UU_Cfam_GSD_1.0_ROSY.refSeq.ensformat.gtf.gz
chr1	47285156	G	A	1	A	missense_variant	MODERATE	.	ARID1B	Transcript	XM_038526417	protein_coding	21/21	.	XM_038526417.1:c.6166G>A	XP_038382345.1:p.Asp2056Asn	6181	6166	2056	D/N	Gac/Aac	.	.	1	.	SNV	.	.	.	.	.	.	.	.	XP_038382345	.	.	.	.	UU_Cfam_GSD_1.0_ROSY.refSeq.ensformat.gtf.gz
chr1	47285156	G	A	1	A	missense_variant	MODERATE	.	ARID1B	Transcript	XM_038526418	protein_coding	20/20	.	XM_038526418.1:c.6154G>A	XP_038382346.1:p.Asp2052Asn	6154	6154	2052	D/N	Gac/Aac	.	.	1	.	SNV	.	.	.	.	.	.	.	.	XP_038382346	.	.	.	.	UU_Cfam_GSD_1.0_ROSY.refSeq.ensformat.gtf.gz
chr1	47285156	G	A	1	A	missense_variant	MODERATE	.	ARID1B	Transcript	XM_038526419	protein_coding	21/21	.	XM_038526419.1:c.6148G>A	XP_038382347.1:p.Asp2050Asn	6163	6148	2050	D/N	Gac/Aac	.	.	1	.	SNV	.	.	.	.	.	.	.	.	XP_038382347	.	.	.	.	UU_Cfam_GSD_1.0_ROSY.refSeq.ensformat.gtf.gz
chr1	47285156	G	A	1	A	missense_variant	MODERATE	.	ARID1B	Transcript	XM_038526420	protein_coding	21/21	.	XM_038526420.1:c.6145G>A	XP_038382348.1:p.Asp2049Asn	6160	6145	2049	D/N	Gac/Aac	.	.	1	.	SNV	.	.	.	.	.	.	.	.	XP_038382348	.	.	.	.	UU_Cfam_GSD_1.0_ROSY.refSeq.ensformat.gtf.gz
chr1	47285156	G	A	1	A	missense_variant	MODERATE	.	ARID1B	Transcript	XM_038526421	protein_coding	19/19	.	XM_038526421.1:c.5995G>A	XP_038382349.1:p.Asp1999Asn	5995	5995	1999	D/N	Gac/Aac	.	.	1	.	SNV	.	.	.	.	.	.	.	.	XP_038382349	.	.	.	.	UU_Cfam_GSD_1.0_ROSY.refSeq.ensformat.gtf.gz
chr1	82192628	GGGT	G	1	-	inframe_deletion	MODERATE	.	FOXB2	Transcript	XM_038525615	protein_coding	1/1	.	XM_038525615.1:c.491_493del	XP_038381543.1:p.His164del	491-493	491-493	164-165	HP/P	cACCcg/ccg	.	.	-1	.	deletion	.	.	.	.	.	.	.	.	XP_038381543	.	.	.	.	UU_Cfam_GSD_1.0_ROSY.refSeq.ensformat.gtf.gz
chr1	103281396	G	T	1	T	missense_variant&splice_region_variant	MODERATE	.	PPP1R12C	Transcript	XM_038527789	protein_coding	20/22	.	XM_038527789.1:c.2127G>T	XP_038383717.1:p.Arg709Ser	2127	2127	709	R/S	agG/agT	.	.	1	.	SNV	.	.	.	.	.	.	.	.	XP_038383717	.	.	.	.	UU_Cfam_GSD_1.0_ROSY.refSeq.ensformat.gtf.gz
chr1	103281396	G	T	1	T	missense_variant&splice_region_variant	MODERATE	.	PPP1R12C	Transcript	XM_038527790	protein_coding	20/22	.	XM_038527790.1:c.2124G>T	XP_038383718.1:p.Arg708Ser	2124	2124	708	R/S	agG/agT	.	.	1	.	SNV	.	.	.	.	.	.	.	.	XP_038383718	.	.	.	.	UU_Cfam_GSD_1.0_ROSY.refSeq.ensformat.gtf.gz
chr1	103281396	G	T	1	T	missense_variant&splice_region_variant	MODERATE	.	PPP1R12C	Transcript	XM_038527791	protein_coding	20/22	.	XM_038527791.1:c.2127G>T	XP_038383719.1:p.Arg709Ser	2127	2127	709	R/S	agG/agT	.	.	1	.	SNV	.	.	.	.	.	.	.	.	XP_038383719	.	.	.	.	UU_Cfam_GSD_1.0_ROSY.refSeq.ensformat.gtf.gz
chr1	103281396	G	T	1	T	missense_variant&splice_region_variant	MODERATE	.	PPP1R12C	Transcript	XM_038527792	protein_coding	20/22	.	XM_038527792.1:c.2124G>T	XP_038383720.1:p.Arg708Ser	2124	2124	708	R/S	agG/agT	.	.	1	.	SNV	.	.	.	.	.	.	.	.	XP_038383720	.	.	.	.	UU_Cfam_GSD_1.0_ROSY.refSeq.ensformat.gtf.gz
chr1	103281396	G	T	1	T	missense_variant&splice_region_variant	MODERATE	.	PPP1R12C	Transcript	XM_038527793	protein_coding	19/21	.	XM_038527793.1:c.1968G>T	XP_038383721.1:p.Arg656Ser	1968	1968	656	R/S	agG/agT	.	.	1	.	SNV	.	.	.	.	.	.	.	.	XP_038383721	.	.	.	.	UU_Cfam_GSD_1.0_ROSY.refSeq.ensformat.gtf.gz
chr1	103281396	G	T	1	T	splice_region_variant	LOW	.	PPP1R12C	Transcript	XR_005354438	protein_coding	19/19	.	XR_005354438.1:n.2086G>T	.	2086	.	.	.	.	.	.	1	.	SNV	.	.	.	.	.	.	.	.	.	.	.	.	.	UU_Cfam_GSD_1.0_ROSY.refSeq.ensformat.gtf.gz
chr1	103281396	G	T	1	T	splice_region_variant	LOW	.	PPP1R12C	Transcript	XR_005354439	protein_coding	19/19	.	XR_005354439.1:n.2083G>T	.	2083	.	.	.	.	.	.	1	.	SNV	.	.	.	.	.	.	.	.	.	.	.	.	.	UU_Cfam_GSD_1.0_ROSY.refSeq.ensformat.gtf.gz
chr1	106415750	C	A	1	A	synonymous_variant	LOW	.	CTU1	Transcript	XM_038525540	protein_coding	1/2	.	XM_038525540.1:c.276C>A	XP_038381468.1:p.Gly92%3D	3349	276	92	G	ggC/ggA	.	.	1	.	SNV	.	.	.	.	.	.	.	.	XP_038381468	.	.	.	.	UU_Cfam_GSD_1.0_ROSY.refSeq.ensformat.gtf.gz
chr1	108483351	G	T	1	T	synonymous_variant	LOW	.	KCNJ14	Transcript	XM_038528371	protein_coding	2/3	.	XM_038528371.1:c.127C>A	XP_038384299.1:p.Arg43%3D	675	127	43	R	Cgg/Agg	.	.	-1	.	SNV	.	.	.	.	.	.	.	.	XP_038384299	.	.	.	.	UU_Cfam_GSD_1.0_ROSY.refSeq.ensformat.gtf.gz
chr1	114437327	C	T	1	T	synonymous_variant	LOW	.	DYRK1B	Transcript	XM_038528900	protein_coding	9/11	.	XM_038528900.1:c.1284C>T	XP_038384828.1:p.His428%3D	1419	1284	428	H	caC/caT	.	.	1	.	SNV	.	.	.	.	.	.	.	.	XP_038384828	.	.	.	.	UU_Cfam_GSD_1.0_ROSY.refSeq.ensformat.gtf.gz
chr1	114437327	C	T	1	T	synonymous_variant	LOW	.	DYRK1B	Transcript	XM_038528901	protein_coding	10/12	.	XM_038528901.1:c.1200C>T	XP_038384829.1:p.His400%3D	1326	1200	400	H	caC/caT	.	.	1	.	SNV	.	.	.	.	.	.	.	.	XP_038384829	.	.	.	.	UU_Cfam_GSD_1.0_ROSY.refSeq.ensformat.gtf.gz
chr1	114437327	C	T	1	T	synonymous_variant	LOW	.	DYRK1B	Transcript	XM_038528902	protein_coding	9/11	.	XM_038528902.1:c.1164C>T	XP_038384830.1:p.His388%3D	1288	1164	388	H	caC/caT	.	.	1	.	SNV	.	.	.	.	.	.	.	.	XP_038384830	.	.	.	.	UU_Cfam_GSD_1.0_ROSY.refSeq.ensformat.gtf.gz
chr1	114437327	C	T	1	T	synonymous_variant	LOW	.	DYRK1B	Transcript	XM_038528903	protein_coding	9/11	.	XM_038528903.1:c.1284C>T	XP_038384831.1:p.His428%3D	1542	1284	428	H	caC/caT	.	.	1	.	SNV	.	.	.	.	.	.	.	.	XP_038384831	.	.	.	.	UU_Cfam_GSD_1.0_ROSY.refSeq.ensformat.gtf.gz
chr1	115655980	G	A	1	A	splice_region_variant&intron_variant	LOW	.	SIPA1L3	Transcript	XM_038529020	protein_coding	.	15/23	XM_038529020.1:c.3721+8C>T	.	.	.	.	.	.	.	.	-1	.	SNV	.	.	.	.	.	.	.	.	XP_038384948	.	.	.	.	UU_Cfam_GSD_1.0_ROSY.refSeq.ensformat.gtf.gz
chr1	115655980	G	A	1	A	splice_region_variant&intron_variant	LOW	.	SIPA1L3	Transcript	XM_038529021	protein_coding	.	14/22	XM_038529021.1:c.3721+8C>T	.	.	.	.	.	.	.	.	-1	.	SNV	.	.	.	.	.	.	.	.	XP_038384949	.	.	.	.	UU_Cfam_GSD_1.0_ROSY.refSeq.ensformat.gtf.gz
chr1	115655980	G	A	1	A	splice_region_variant&intron_variant	LOW	.	SIPA1L3	Transcript	XM_038529022	protein_coding	.	14/22	XM_038529022.1:c.3721+8C>T	.	.	.	.	.	.	.	.	-1	.	SNV	.	.	.	.	.	.	.	.	XP_038384950	.	.	.	.	UU_Cfam_GSD_1.0_ROSY.refSeq.ensformat.gtf.gz
chr1	115655980	G	A	1	A	splice_region_variant&intron_variant	LOW	.	SIPA1L3	Transcript	XM_038529024	protein_coding	.	15/22	XM_038529024.1:c.3721+8C>T	.	.	.	.	.	.	.	.	-1	.	SNV	.	.	.	.	.	.	.	.	XP_038384952	.	.	.	.	UU_Cfam_GSD_1.0_ROSY.refSeq.ensformat.gtf.gz
chr1	115655980	G	A	1	A	splice_region_variant&intron_variant	LOW	.	SIPA1L3	Transcript	XM_038529025	protein_coding	.	15/18	XM_038529025.1:c.3721+8C>T	.	.	.	.	.	.	.	.	-1	.	SNV	.	.	.	.	.	.	.	.	XP_038384953	.	.	.	.	UU_Cfam_GSD_1.0_ROSY.refSeq.ensformat.gtf.gz
chr1	115675947	C	T	1	T	synonymous_variant	LOW	.	SIPA1L3	Transcript	XM_038529020	protein_coding	11/24	.	XM_038529020.1:c.3078G>A	XP_038384948.1:p.Pro1026%3D	3770	3078	1026	P	ccG/ccA	.	.	-1	.	SNV	.	.	.	.	.	.	.	.	XP_038384948	.	.	.	.	UU_Cfam_GSD_1.0_ROSY.refSeq.ensformat.gtf.gz
chr1	115675947	C	T	1	T	synonymous_variant	LOW	.	SIPA1L3	Transcript	XM_038529021	protein_coding	10/23	.	XM_038529021.1:c.3078G>A	XP_038384949.1:p.Pro1026%3D	3610	3078	1026	P	ccG/ccA	.	.	-1	.	SNV	.	.	.	.	.	.	.	.	XP_038384949	.	.	.	.	UU_Cfam_GSD_1.0_ROSY.refSeq.ensformat.gtf.gz
chr1	115675947	C	T	1	T	synonymous_variant	LOW	.	SIPA1L3	Transcript	XM_038529022	protein_coding	10/23	.	XM_038529022.1:c.3078G>A	XP_038384950.1:p.Pro1026%3D	3795	3078	1026	P	ccG/ccA	.	.	-1	.	SNV	.	.	.	.	.	.	.	.	XP_038384950	.	.	.	.	UU_Cfam_GSD_1.0_ROSY.refSeq.ensformat.gtf.gz
chr1	115675947	C	T	1	T	synonymous_variant	LOW	.	SIPA1L3	Transcript	XM_038529023	protein_coding	11/23	.	XM_038529023.1:c.3078G>A	XP_038384951.1:p.Pro1026%3D	3769	3078	1026	P	ccG/ccA	.	.	-1	.	SNV	.	.	.	.	.	.	.	.	XP_038384951	.	.	.	.	UU_Cfam_GSD_1.0_ROSY.refSeq.ensformat.gtf.gz
chr1	115675947	C	T	1	T	synonymous_variant	LOW	.	SIPA1L3	Transcript	XM_038529024	protein_coding	11/23	.	XM_038529024.1:c.3078G>A	XP_038384952.1:p.Pro1026%3D	3772	3078	1026	P	ccG/ccA	.	.	-1	.	SNV	.	.	.	.	.	.	.	.	XP_038384952	.	.	.	.	UU_Cfam_GSD_1.0_ROSY.refSeq.ensformat.gtf.gz
chr1	115675947	C	T	1	T	synonymous_variant	LOW	.	SIPA1L3	Transcript	XM_038529025	protein_coding	11/19	.	XM_038529025.1:c.3078G>A	XP_038384953.1:p.Pro1026%3D	3776	3078	1026	P	ccG/ccA	.	.	-1	.	SNV	.	.	.	.	.	.	.	.	XP_038384953	.	.	.	.	UU_Cfam_GSD_1.0_ROSY.refSeq.ensformat.gtf.gz
chr1	115886524	C	T	1	T	stop_gained	HIGH	.	LOC119875928	Transcript	XM_038525559	protein_coding	4/7	.	XM_038525559.1:c.3499C>T	XP_038381487.1:p.Arg1167Ter	3499	3499	1167	R/*	Cga/Tga	.	.	1	.	SNV	.	.	.	.	.	.	.	.	XP_038381487	.	.	.	.	UU_Cfam_GSD_1.0_ROSY.refSeq.ensformat.gtf.gz
chr1	119668219	T	TAAAAAAAAAAAAAAAAAAAAAAAAA	2	AAAAAAAAAAAAAAAAAAAAAAAAA	splice_region_variant&intron_variant&non_coding_transcript_variant	LOW	.	LOC111098332	Transcript	XR_005354796	lncRNA	.	2/2	XR_005354796.1:n.3072-6_3072-5insTTTTTTTTTTTTTTTTTTTTTTTTT	.	.	.	.	.	.	.	.	-1	.	insertion	.	.	.	.	.	.	.	.	.	.	.	.	.	UU_Cfam_GSD_1.0_ROSY.refSeq.ensformat.gtf.gz
chr10	1717299	A	AG	1	G	frameshift_variant	HIGH	.	NDUFA4L2	Transcript	XM_038549768	protein_coding	3/4	.	XM_038549768.1:c.184dup	XP_038405696.1:p.Leu62ProfsTer5	1282-1283	184-185	62	L/PX	ctc/cCtc	.	.	-1	.	insertion	.	.	.	.	.	.	.	.	XP_038405696	.	.	.	.	UU_Cfam_GSD_1.0_ROSY.refSeq.ensformat.gtf.gz
chr10	1717299	A	AG	1	G	frameshift_variant	HIGH	.	NDUFA4L2	Transcript	XM_038549769	protein_coding	3/5	.	XM_038549769.1:c.184dup	XP_038405697.1:p.Leu62ProfsTer5	1282-1283	184-185	62	L/PX	ctc/cCtc	.	.	-1	.	insertion	.	.	.	.	.	.	.	.	XP_038405697	.	.	.	.	UU_Cfam_GSD_1.0_ROSY.refSeq.ensformat.gtf.gz
chr10	24154544	C	T	1	T	synonymous_variant	LOW	.	TCF20	Transcript	XM_038550331	protein_coding	1/5	.	XM_038550331.1:c.1950C>T	XP_038406259.1:p.His650%3D	1986	1950	650	H	caC/caT	.	.	1	.	SNV	.	.	.	.	.	.	.	.	XP_038406259	.	.	.	.	UU_Cfam_GSD_1.0_ROSY.refSeq.ensformat.gtf.gz
chr10	24154544	C	T	1	T	synonymous_variant	LOW	.	TCF20	Transcript	XM_038550333	protein_coding	2/6	.	XM_038550333.1:c.1950C>T	XP_038406261.1:p.His650%3D	2057	1950	650	H	caC/caT	.	.	1	.	SNV	.	.	.	.	.	.	.	.	XP_038406261	.	.	.	.	UU_Cfam_GSD_1.0_ROSY.refSeq.ensformat.gtf.gz
chr10	24154544	C	T	1	T	synonymous_variant	LOW	.	TCF20	Transcript	XM_038550334	protein_coding	2/6	.	XM_038550334.1:c.1950C>T	XP_038406262.1:p.His650%3D	2117	1950	650	H	caC/caT	.	.	1	.	SNV	.	.	.	.	.	.	.	.	XP_038406262	.	.	.	.	UU_Cfam_GSD_1.0_ROSY.refSeq.ensformat.gtf.gz
chr10	24154544	C	T	1	T	synonymous_variant	LOW	.	TCF20	Transcript	XM_038550335	protein_coding	1/4	.	XM_038550335.1:c.1950C>T	XP_038406263.1:p.His650%3D	1986	1950	650	H	caC/caT	.	.	1	.	SNV	.	.	.	.	.	.	.	.	XP_038406263	.	.	.	.	UU_Cfam_GSD_1.0_ROSY.refSeq.ensformat.gtf.gz
chr10	26344687	G	A	1	A	synonymous_variant	LOW	.	CACNA1I	Transcript	XM_038551567	protein_coding	36/40	.	XM_038551567.1:c.5919C>T	XP_038407495.1:p.Leu1973%3D	6065	5919	1973	L	ctC/ctT	.	.	-1	.	SNV	.	.	.	.	.	.	.	.	XP_038407495	.	.	.	.	UU_Cfam_GSD_1.0_ROSY.refSeq.ensformat.gtf.gz
chr10	27008634	G	A	1	A	synonymous_variant	LOW	.	NPTXR	Transcript	XM_038551569	protein_coding	8/8	.	XM_038551569.1:c.1722G>A	XP_038407497.1:p.Pro574%3D	1722	1722	574	P	ccG/ccA	.	.	1	.	SNV	.	.	.	.	.	.	.	.	XP_038407497	.	.	.	.	UU_Cfam_GSD_1.0_ROSY.refSeq.ensformat.gtf.gz
chr10	27291999	C	T	1	T	synonymous_variant	LOW	.	DDX17	Transcript	XM_038551570	protein_coding	7/14	.	XM_038551570.1:c.895C>T	XP_038407498.1:p.Leu299%3D	895	895	299	L	Ctg/Ttg	.	.	1	.	SNV	.	.	.	.	.	.	.	.	XP_038407498	.	.	.	.	UU_Cfam_GSD_1.0_ROSY.refSeq.ensformat.gtf.gz
chr10	59754326	C	T	1	T	missense_variant	MODERATE	.	VRK2	Transcript	XM_038551316	protein_coding	6/14	.	XM_038551316.1:c.326C>T	XP_038407244.1:p.Thr109Ile	598	326	109	T/I	aCt/aTt	.	.	1	.	SNV	.	.	.	.	.	.	.	.	XP_038407244	.	.	.	.	UU_Cfam_GSD_1.0_ROSY.refSeq.ensformat.gtf.gz
chr10	59754326	C	T	1	T	missense_variant	MODERATE	.	VRK2	Transcript	XM_038551317	protein_coding	6/14	.	XM_038551317.1:c.326C>T	XP_038407245.1:p.Thr109Ile	473	326	109	T/I	aCt/aTt	.	.	1	.	SNV	.	.	.	.	.	.	.	.	XP_038407245	.	.	.	.	UU_Cfam_GSD_1.0_ROSY.refSeq.ensformat.gtf.gz
chr10	69089900	G	A	1	A	missense_variant	MODERATE	.	GKN1	Transcript	XM_038549548	protein_coding	3/6	.	XM_038549548.1:c.118G>A	XP_038405476.1:p.Val40Met	213	118	40	V/M	Gtg/Atg	.	.	1	.	SNV	.	.	.	.	.	.	.	.	XP_038405476	.	.	.	.	UU_Cfam_GSD_1.0_ROSY.refSeq.ensformat.gtf.gz
chr11	9189549	A	AGCAGGGCAGCAGGGCTGCAGGCCTCCCAGGGCAACAGGATAGAAGGCTGCAGGTCTT	1	GCAGGGCAGCAGGGCTGCAGGCCTCCCAGGGCAACAGGATAGAAGGCTGCAGGTCTT	inframe_insertion	MODERATE	.	LOC106559456	Transcript	XM_038551650	protein_coding	1/2	.	XM_038551650.1:c.59_60insAAGACCTGCAGCCTTCTATCCTGTTGCCCTGGGAGGCCTGCAGCCCTGCTGCCCTGC	XP_038407578.1:p.Ala20_Ala21insArgProAlaAlaPheTyrProValAlaLeuGlyGlyLeuGlnProCysCysProAla	59-60	59-60	20	A/ARPAAFYPVALGGLQPCCPA	gct/gcAAGACCTGCAGCCTTCTATCCTGTTGCCCTGGGAGGCCTGCAGCCCTGCTGCCCTGCt	.	.	-1	.	insertion	.	.	.	.	.	.	.	.	XP_038407578	.	.	.	.	UU_Cfam_GSD_1.0_ROSY.refSeq.ensformat.gtf.gz
chr11	51209863	G	A	1	A	synonymous_variant	LOW	.	UBAP1	Transcript	XM_038552643	protein_coding	4/6	.	XM_038552643.1:c.1263G>A	XP_038408571.1:p.Gln421%3D	1278	1263	421	Q	caG/caA	.	.	1	.	SNV	.	.	.	.	.	.	.	.	XP_038408571	.	.	.	.	UU_Cfam_GSD_1.0_ROSY.refSeq.ensformat.gtf.gz
chr11	51209863	G	A	1	A	synonymous_variant	LOW	.	UBAP1	Transcript	XM_038552644	protein_coding	5/7	.	XM_038552644.1:c.1194G>A	XP_038408572.1:p.Gln398%3D	1437	1194	398	Q	caG/caA	.	.	1	.	SNV	.	.	.	.	.	.	.	.	XP_038408572	.	.	.	.	UU_Cfam_GSD_1.0_ROSY.refSeq.ensformat.gtf.gz
chr11	51209863	G	A	1	A	synonymous_variant	LOW	.	UBAP1	Transcript	XM_038552645	protein_coding	4/6	.	XM_038552645.1:c.1119G>A	XP_038408573.1:p.Gln373%3D	1134	1119	373	Q	caG/caA	.	.	1	.	SNV	.	.	.	.	.	.	.	.	XP_038408573	.	.	.	.	UU_Cfam_GSD_1.0_ROSY.refSeq.ensformat.gtf.gz
chr11	51209863	G	A	1	A	synonymous_variant	LOW	.	UBAP1	Transcript	XM_038552646	protein_coding	4/6	.	XM_038552646.1:c.1038G>A	XP_038408574.1:p.Gln346%3D	1312	1038	346	Q	caG/caA	.	.	1	.	SNV	.	.	.	.	.	.	.	.	XP_038408574	.	.	.	.	UU_Cfam_GSD_1.0_ROSY.refSeq.ensformat.gtf.gz
chr11	51209869	G	A	1	A	synonymous_variant	LOW	.	UBAP1	Transcript	XM_038552643	protein_coding	4/6	.	XM_038552643.1:c.1269G>A	XP_038408571.1:p.Val423%3D	1284	1269	423	V	gtG/gtA	.	.	1	.	SNV	.	.	.	.	.	.	.	.	XP_038408571	.	.	.	.	UU_Cfam_GSD_1.0_ROSY.refSeq.ensformat.gtf.gz
chr11	51209869	G	A	1	A	synonymous_variant	LOW	.	UBAP1	Transcript	XM_038552644	protein_coding	5/7	.	XM_038552644.1:c.1200G>A	XP_038408572.1:p.Val400%3D	1443	1200	400	V	gtG/gtA	.	.	1	.	SNV	.	.	.	.	.	.	.	.	XP_038408572	.	.	.	.	UU_Cfam_GSD_1.0_ROSY.refSeq.ensformat.gtf.gz
chr11	51209869	G	A	1	A	synonymous_variant	LOW	.	UBAP1	Transcript	XM_038552645	protein_coding	4/6	.	XM_038552645.1:c.1125G>A	XP_038408573.1:p.Val375%3D	1140	1125	375	V	gtG/gtA	.	.	1	.	SNV	.	.	.	.	.	.	.	.	XP_038408573	.	.	.	.	UU_Cfam_GSD_1.0_ROSY.refSeq.ensformat.gtf.gz
chr11	51209869	G	A	1	A	synonymous_variant	LOW	.	UBAP1	Transcript	XM_038552646	protein_coding	4/6	.	XM_038552646.1:c.1044G>A	XP_038408574.1:p.Val348%3D	1318	1044	348	V	gtG/gtA	.	.	1	.	SNV	.	.	.	.	.	.	.	.	XP_038408574	.	.	.	.	UU_Cfam_GSD_1.0_ROSY.refSeq.ensformat.gtf.gz
chr11	51209878	G	A	1	A	synonymous_variant	LOW	.	UBAP1	Transcript	XM_038552643	protein_coding	4/6	.	XM_038552643.1:c.1278G>A	XP_038408571.1:p.Val426%3D	1293	1278	426	V	gtG/gtA	.	.	1	.	SNV	.	.	.	.	.	.	.	.	XP_038408571	.	.	.	.	UU_Cfam_GSD_1.0_ROSY.refSeq.ensformat.gtf.gz
chr11	51209878	G	A	1	A	synonymous_variant	LOW	.	UBAP1	Transcript	XM_038552644	protein_coding	5/7	.	XM_038552644.1:c.1209G>A	XP_038408572.1:p.Val403%3D	1452	1209	403	V	gtG/gtA	.	.	1	.	SNV	.	.	.	.	.	.	.	.	XP_038408572	.	.	.	.	UU_Cfam_GSD_1.0_ROSY.refSeq.ensformat.gtf.gz
chr11	51209878	G	A	1	A	synonymous_variant	LOW	.	UBAP1	Transcript	XM_038552645	protein_coding	4/6	.	XM_038552645.1:c.1134G>A	XP_038408573.1:p.Val378%3D	1149	1134	378	V	gtG/gtA	.	.	1	.	SNV	.	.	.	.	.	.	.	.	XP_038408573	.	.	.	.	UU_Cfam_GSD_1.0_ROSY.refSeq.ensformat.gtf.gz
chr11	51209878	G	A	1	A	synonymous_variant	LOW	.	UBAP1	Transcript	XM_038552646	protein_coding	4/6	.	XM_038552646.1:c.1053G>A	XP_038408574.1:p.Val351%3D	1327	1053	351	V	gtG/gtA	.	.	1	.	SNV	.	.	.	.	.	.	.	.	XP_038408574	.	.	.	.	UU_Cfam_GSD_1.0_ROSY.refSeq.ensformat.gtf.gz
chr11	74663287	G	C	2	C	synonymous_variant	LOW	.	GSN	Transcript	XM_038553263	protein_coding	1/18	.	XM_038553263.1:c.21G>C	XP_038409191.1:p.Ala7%3D	26	21	7	A	gcG/gcC	.	.	1	.	SNV	.	.	.	.	.	.	.	.	XP_038409191	.	.	.	.	UU_Cfam_GSD_1.0_ROSY.refSeq.ensformat.gtf.gz
chr12	1326191	C	T	1	T	missense_variant	MODERATE	.	LY6G6F	Transcript	XM_038553546	protein_coding	3/6	.	XM_038553546.1:c.425C>T	XP_038409474.1:p.Pro142Leu	525	425	142	P/L	cCc/cTc	.	.	1	.	SNV	.	.	.	.	.	.	.	.	XP_038409474	.	.	.	.	UU_Cfam_GSD_1.0_ROSY.refSeq.ensformat.gtf.gz
chr12	5289658	T	TCCCTGGGTGGCGC	1	CCCTGGGTGGCGC	frameshift_variant	HIGH	.	SLC26A8	Transcript	XM_038553852	protein_coding	7/20	.	XM_038553852.1:c.992_993insGCGCCACCCAGGG	XP_038409780.1:p.Leu332ArgfsTer28	1151-1152	992-993	331	L/LRHPGX	tta/ttGCGCCACCCAGGGa	.	.	-1	.	insertion	.	.	.	.	.	.	.	.	XP_038409780	.	.	.	.	UU_Cfam_GSD_1.0_ROSY.refSeq.ensformat.gtf.gz
chr12	5289658	T	TCCCTGGGTGGCGC	1	CCCTGGGTGGCGC	frameshift_variant	HIGH	.	SLC26A8	Transcript	XM_038553853	protein_coding	7/20	.	XM_038553853.1:c.935_936insGCGCCACCCAGGG	XP_038409781.1:p.Leu313ArgfsTer28	1042-1043	935-936	312	L/LRHPGX	tta/ttGCGCCACCCAGGGa	.	.	-1	.	insertion	.	.	.	.	.	.	.	.	XP_038409781	.	.	.	.	UU_Cfam_GSD_1.0_ROSY.refSeq.ensformat.gtf.gz
chr12	5289658	T	TCCCTGGGTGGCGC	1	CCCTGGGTGGCGC	frameshift_variant	HIGH	.	SLC26A8	Transcript	XM_038553854	protein_coding	7/19	.	XM_038553854.1:c.992_993insGCGCCACCCAGGG	XP_038409782.1:p.Leu332ArgfsTer28	1152-1153	992-993	331	L/LRHPGX	tta/ttGCGCCACCCAGGGa	.	.	-1	.	insertion	.	.	.	.	.	.	.	.	XP_038409782	.	.	.	.	UU_Cfam_GSD_1.0_ROSY.refSeq.ensformat.gtf.gz
chr12	5289658	T	TCCCTGGGTGGCGC	1	CCCTGGGTGGCGC	frameshift_variant	HIGH	.	SLC26A8	Transcript	XM_038553855	protein_coding	7/19	.	XM_038553855.1:c.992_993insGCGCCACCCAGGG	XP_038409783.1:p.Leu332ArgfsTer28	1152-1153	992-993	331	L/LRHPGX	tta/ttGCGCCACCCAGGGa	.	.	-1	.	insertion	.	.	.	.	.	.	.	.	XP_038409783	.	.	.	.	UU_Cfam_GSD_1.0_ROSY.refSeq.ensformat.gtf.gz
chr12	5289658	T	TCCCTGGGTGGCGC	1	CCCTGGGTGGCGC	frameshift_variant	HIGH	.	SLC26A8	Transcript	XM_038553856	protein_coding	6/19	.	XM_038553856.1:c.875_876insGCGCCACCCAGGG	XP_038409784.1:p.Leu293ArgfsTer28	1035-1036	875-876	292	L/LRHPGX	tta/ttGCGCCACCCAGGGa	.	.	-1	.	insertion	.	.	.	.	.	.	.	.	XP_038409784	.	.	.	.	UU_Cfam_GSD_1.0_ROSY.refSeq.ensformat.gtf.gz
chr12	5289658	T	TCCCTGGGTGGCGC	1	CCCTGGGTGGCGC	frameshift_variant	HIGH	.	SLC26A8	Transcript	XM_038553857	protein_coding	7/19	.	XM_038553857.1:c.992_993insGCGCCACCCAGGG	XP_038409785.1:p.Leu332ArgfsTer28	1154-1155	992-993	331	L/LRHPGX	tta/ttGCGCCACCCAGGGa	.	.	-1	.	insertion	.	.	.	.	.	.	.	.	XP_038409785	.	.	.	.	UU_Cfam_GSD_1.0_ROSY.refSeq.ensformat.gtf.gz
chr12	12637546	C	T	1	T	splice_region_variant&intron_variant&non_coding_transcript_variant	LOW	.	LOC119874269	Transcript	XR_005367389	lncRNA	.	1/2	XR_005367389.1:n.138+6C>T	.	.	.	.	.	.	.	.	1	.	SNV	.	.	.	.	.	.	.	.	.	.	.	.	.	UU_Cfam_GSD_1.0_ROSY.refSeq.ensformat.gtf.gz
chr12	24796431	T	TTTTTTTTTTATTCATGAGAGACATAGGCAGAGGGAGAAGCAGGCTCCCCTGCAGGGAGCCTGTTGTGGGACTCAATCCCAGGACCCCAGGATTACGATCTGAGCAAAGGC	2	TTTTTTTTTATTCATGAGAGACATAGGCAGAGGGAGAAGCAGGCTCCCCTGCAGGGAGCCTGTTGTGGGACTCAATCCCAGGACCCCAGGATTACGATCTGAGCAAAGGC	splice_region_variant&intron_variant	LOW	.	PRIM2	Transcript	XM_038554421	protein_coding	.	5/5	XM_038554421.1:c.460-3_460-2insTTTTTTTTTATTCATGAGAGACATAGGCAGAGGGAGAAGCAGGCTCCCCTGCAGGGAGCCTGTTGTGGGACTCAATCCCAGGACCCCAGGATTACGATCTGAGCAAAGGC	.	.	.	.	.	.	.	.	1	.	insertion	.	.	.	.	.	.	.	.	XP_038410349	.	.	.	.	UU_Cfam_GSD_1.0_ROSY.refSeq.ensformat.gtf.gz
chr12	37106484	A	G	2	G	missense_variant	MODERATE	.	LOC106559577	Transcript	XM_038554547	protein_coding	1/1	.	XM_038554547.1:c.15A>G	XP_038410475.1:p.Ile5Met	46	15	5	I/M	atA/atG	.	.	1	.	SNV	.	.	.	.	.	.	.	.	XP_038410475	.	.	.	.	UU_Cfam_GSD_1.0_ROSY.refSeq.ensformat.gtf.gz
chr12	37106490	C	T	2	T	synonymous_variant	LOW	.	LOC106559577	Transcript	XM_038554547	protein_coding	1/1	.	XM_038554547.1:c.21C>T	XP_038410475.1:p.Phe7%3D	52	21	7	F	ttC/ttT	.	.	1	.	SNV	.	.	.	.	.	.	.	.	XP_038410475	.	.	.	.	UU_Cfam_GSD_1.0_ROSY.refSeq.ensformat.gtf.gz
chr12	37106493	T	A	2	A	synonymous_variant	LOW	.	LOC106559577	Transcript	XM_038554547	protein_coding	1/1	.	XM_038554547.1:c.24T>A	XP_038410475.1:p.Val8%3D	55	24	8	V	gtT/gtA	.	.	1	.	SNV	.	.	.	.	.	.	.	.	XP_038410475	.	.	.	.	UU_Cfam_GSD_1.0_ROSY.refSeq.ensformat.gtf.gz
chr12	37106499	A	C	2	C	synonymous_variant	LOW	.	LOC106559577	Transcript	XM_038554547	protein_coding	1/1	.	XM_038554547.1:c.30A>C	XP_038410475.1:p.Arg10%3D	61	30	10	R	cgA/cgC	.	.	1	.	SNV	.	.	.	.	.	.	.	.	XP_038410475	.	.	.	.	UU_Cfam_GSD_1.0_ROSY.refSeq.ensformat.gtf.gz
chr12	37106502	C	T	2	T	synonymous_variant	LOW	.	LOC106559577	Transcript	XM_038554547	protein_coding	1/1	.	XM_038554547.1:c.33C>T	XP_038410475.1:p.Ser11%3D	64	33	11	S	agC/agT	.	.	1	.	SNV	.	.	.	.	.	.	.	.	XP_038410475	.	.	.	.	UU_Cfam_GSD_1.0_ROSY.refSeq.ensformat.gtf.gz
chr12	37106514	G	A	2	A	synonymous_variant	LOW	.	LOC106559577	Transcript	XM_038554547	protein_coding	1/1	.	XM_038554547.1:c.45G>A	XP_038410475.1:p.Val15%3D	76	45	15	V	gtG/gtA	.	.	1	.	SNV	.	.	.	.	.	.	.	.	XP_038410475	.	.	.	.	UU_Cfam_GSD_1.0_ROSY.refSeq.ensformat.gtf.gz
chr12	37106523	C	A	2	A	synonymous_variant	LOW	.	LOC106559577	Transcript	XM_038554547	protein_coding	1/1	.	XM_038554547.1:c.54C>A	XP_038410475.1:p.Ser18%3D	85	54	18	S	tcC/tcA	.	.	1	.	SNV	.	.	.	.	.	.	.	.	XP_038410475	.	.	.	.	UU_Cfam_GSD_1.0_ROSY.refSeq.ensformat.gtf.gz
chr12	49087531	G	T	1	T	missense_variant	MODERATE	.	MDN1	Transcript	XM_038554729	protein_coding	89/102	.	XM_038554729.1:c.14827C>A	XP_038410657.1:p.Pro4943Thr	14973	14827	4943	P/T	Ccc/Acc	.	.	-1	.	SNV	.	.	.	.	.	.	.	.	XP_038410657	.	.	.	.	UU_Cfam_GSD_1.0_ROSY.refSeq.ensformat.gtf.gz
chr12	49087531	G	T	1	T	missense_variant	MODERATE	.	MDN1	Transcript	XM_038554730	protein_coding	89/103	.	XM_038554730.1:c.14827C>A	XP_038410658.1:p.Pro4943Thr	14827	14827	4943	P/T	Ccc/Acc	.	.	-1	.	SNV	.	.	.	.	.	.	.	.	XP_038410658	.	.	.	.	UU_Cfam_GSD_1.0_ROSY.refSeq.ensformat.gtf.gz
chr12	49087531	G	T	1	T	missense_variant	MODERATE	.	MDN1	Transcript	XM_038554731	protein_coding	89/102	.	XM_038554731.1:c.14824C>A	XP_038410659.1:p.Pro4942Thr	14824	14824	4942	P/T	Ccc/Acc	.	.	-1	.	SNV	.	.	.	.	.	.	.	.	XP_038410659	.	.	.	.	UU_Cfam_GSD_1.0_ROSY.refSeq.ensformat.gtf.gz
chr12	49896912	C	T	1	T	missense_variant&splice_region_variant	MODERATE	.	MAP3K7	Transcript	XM_038554740	protein_coding	14/17	.	XM_038554740.1:c.1462G>A	XP_038410668.1:p.Asp488Asn	1677	1462	488	D/N	Gat/Aat	.	.	-1	.	SNV	.	.	.	.	.	.	.	.	XP_038410668	.	.	.	.	UU_Cfam_GSD_1.0_ROSY.refSeq.ensformat.gtf.gz
chr12	49896912	C	T	1	T	missense_variant&splice_region_variant	MODERATE	.	MAP3K7	Transcript	XM_038554741	protein_coding	13/16	.	XM_038554741.1:c.1381G>A	XP_038410669.1:p.Asp461Asn	1595	1381	461	D/N	Gat/Aat	.	.	-1	.	SNV	.	.	.	.	.	.	.	.	XP_038410669	.	.	.	.	UU_Cfam_GSD_1.0_ROSY.refSeq.ensformat.gtf.gz
chr12	55273745	A	G	1	G	synonymous_variant	LOW	.	UFL1	Transcript	XM_038554756	protein_coding	12/19	.	XM_038554756.1:c.1323A>G	XP_038410684.1:p.Arg441%3D	1384	1323	441	R	agA/agG	.	.	1	.	SNV	.	.	.	.	.	.	.	.	XP_038410684	.	.	.	.	UU_Cfam_GSD_1.0_ROSY.refSeq.ensformat.gtf.gz
chr12	55273745	A	G	1	G	synonymous_variant	LOW	.	UFL1	Transcript	XM_038554757	protein_coding	11/18	.	XM_038554757.1:c.1116A>G	XP_038410685.1:p.Arg372%3D	1342	1116	372	R	agA/agG	.	.	1	.	SNV	.	.	.	.	.	.	.	.	XP_038410685	.	.	.	.	UU_Cfam_GSD_1.0_ROSY.refSeq.ensformat.gtf.gz
chr12	64608741	G	C	1	C	splice_donor_variant	HIGH	.	MTRES1	Transcript	XM_038554854	protein_coding	.	2/3	XM_038554854.1:c.545+1G>C	.	.	.	.	.	.	.	.	1	.	SNV	.	.	.	.	.	.	.	.	XP_038410782	.	.	.	.	UU_Cfam_GSD_1.0_ROSY.refSeq.ensformat.gtf.gz
chr12	64608741	G	C	1	C	splice_donor_variant	HIGH	.	MTRES1	Transcript	XM_038554855	protein_coding	.	2/3	XM_038554855.1:c.485+1G>C	.	.	.	.	.	.	.	.	1	.	SNV	.	.	.	.	.	.	.	.	XP_038410783	.	.	.	.	UU_Cfam_GSD_1.0_ROSY.refSeq.ensformat.gtf.gz
chr12	64608741	G	C	1	C	splice_donor_variant	HIGH	.	MTRES1	Transcript	XM_038554856	protein_coding	.	2/3	XM_038554856.1:c.467+1G>C	.	.	.	.	.	.	.	.	1	.	SNV	.	.	.	.	.	.	.	.	XP_038410784	.	.	.	.	UU_Cfam_GSD_1.0_ROSY.refSeq.ensformat.gtf.gz
chr12	64608741	G	C	1	C	splice_donor_variant	HIGH	.	MTRES1	Transcript	XM_038554857	protein_coding	.	2/3	XM_038554857.1:c.467+1G>C	.	.	.	.	.	.	.	.	1	.	SNV	.	.	.	.	.	.	.	.	XP_038410785	.	.	.	.	UU_Cfam_GSD_1.0_ROSY.refSeq.ensformat.gtf.gz
chr12	64608742	T	A	1	A	splice_donor_variant	HIGH	.	MTRES1	Transcript	XM_038554854	protein_coding	.	2/3	XM_038554854.1:c.545+2T>A	.	.	.	.	.	.	.	.	1	.	SNV	.	.	.	.	.	.	.	.	XP_038410782	.	.	.	.	UU_Cfam_GSD_1.0_ROSY.refSeq.ensformat.gtf.gz
chr12	64608742	T	A	1	A	splice_donor_variant	HIGH	.	MTRES1	Transcript	XM_038554855	protein_coding	.	2/3	XM_038554855.1:c.485+2T>A	.	.	.	.	.	.	.	.	1	.	SNV	.	.	.	.	.	.	.	.	XP_038410783	.	.	.	.	UU_Cfam_GSD_1.0_ROSY.refSeq.ensformat.gtf.gz
chr12	64608742	T	A	1	A	splice_donor_variant	HIGH	.	MTRES1	Transcript	XM_038554856	protein_coding	.	2/3	XM_038554856.1:c.467+2T>A	.	.	.	.	.	.	.	.	1	.	SNV	.	.	.	.	.	.	.	.	XP_038410784	.	.	.	.	UU_Cfam_GSD_1.0_ROSY.refSeq.ensformat.gtf.gz
chr12	64608742	T	A	1	A	splice_donor_variant	HIGH	.	MTRES1	Transcript	XM_038554857	protein_coding	.	2/3	XM_038554857.1:c.467+2T>A	.	.	.	.	.	.	.	.	1	.	SNV	.	.	.	.	.	.	.	.	XP_038410785	.	.	.	.	UU_Cfam_GSD_1.0_ROSY.refSeq.ensformat.gtf.gz
chr12	64608745	GTA	G	1	-	splice_region_variant&intron_variant	LOW	.	MTRES1	Transcript	XM_038554854	protein_coding	.	2/3	XM_038554854.1:c.545+7_545+8del	.	.	.	.	.	.	.	.	1	.	deletion	.	.	.	.	.	.	.	.	XP_038410782	.	.	.	.	UU_Cfam_GSD_1.0_ROSY.refSeq.ensformat.gtf.gz
chr12	64608745	GTA	G	1	-	splice_region_variant&intron_variant	LOW	.	MTRES1	Transcript	XM_038554855	protein_coding	.	2/3	XM_038554855.1:c.485+7_485+8del	.	.	.	.	.	.	.	.	1	.	deletion	.	.	.	.	.	.	.	.	XP_038410783	.	.	.	.	UU_Cfam_GSD_1.0_ROSY.refSeq.ensformat.gtf.gz
chr12	64608745	GTA	G	1	-	splice_region_variant&intron_variant	LOW	.	MTRES1	Transcript	XM_038554856	protein_coding	.	2/3	XM_038554856.1:c.467+7_467+8del	.	.	.	.	.	.	.	.	1	.	deletion	.	.	.	.	.	.	.	.	XP_038410784	.	.	.	.	UU_Cfam_GSD_1.0_ROSY.refSeq.ensformat.gtf.gz
chr12	64608745	GTA	G	1	-	splice_region_variant&intron_variant	LOW	.	MTRES1	Transcript	XM_038554857	protein_coding	.	2/3	XM_038554857.1:c.467+7_467+8del	.	.	.	.	.	.	.	.	1	.	deletion	.	.	.	.	.	.	.	.	XP_038410785	.	.	.	.	UU_Cfam_GSD_1.0_ROSY.refSeq.ensformat.gtf.gz
chr12	65438352	G	C	1	C	synonymous_variant	LOW	.	OSTM1	Transcript	XM_038554874	protein_coding	6/6	.	XM_038554874.1:c.951C>G	XP_038410802.1:p.Thr317%3D	1033	951	317	T	acC/acG	.	.	-1	.	SNV	.	.	.	.	.	.	.	.	XP_038410802	.	.	.	.	UU_Cfam_GSD_1.0_ROSY.refSeq.ensformat.gtf.gz
chr12	65438352	G	C	1	C	missense_variant	MODERATE	.	OSTM1	Transcript	XM_038554876	protein_coding	5/5	.	XM_038554876.1:c.785C>G	XP_038410804.1:p.Pro262Arg	867	785	262	P/R	cCa/cGa	.	.	-1	.	SNV	.	.	.	.	.	.	.	.	XP_038410804	.	.	.	.	UU_Cfam_GSD_1.0_ROSY.refSeq.ensformat.gtf.gz
chr13	9278092	A	G	1	G	splice_region_variant&intron_variant&non_coding_transcript_variant	LOW	.	LOC102154667	Transcript	XR_005368534	lncRNA	.	5/5	XR_005368534.1:n.807-8T>C	.	.	.	.	.	.	.	.	-1	.	SNV	.	.	.	.	.	.	.	.	.	.	.	.	.	UU_Cfam_GSD_1.0_ROSY.refSeq.ensformat.gtf.gz
chr13	28205738	C	T	1	T	synonymous_variant	LOW	.	ADCY8	Transcript	XM_038555532	protein_coding	18/18	.	XM_038555532.1:c.3549G>A	XP_038411460.1:p.Pro1183%3D	3549	3549	1183	P	ccG/ccA	.	.	-1	.	SNV	.	.	.	.	.	.	.	.	XP_038411460	.	.	.	.	UU_Cfam_GSD_1.0_ROSY.refSeq.ensformat.gtf.gz
chr13	28205738	C	T	1	T	synonymous_variant	LOW	.	ADCY8	Transcript	XM_038555533	protein_coding	17/17	.	XM_038555533.1:c.3459G>A	XP_038411461.1:p.Pro1153%3D	3459	3459	1153	P	ccG/ccA	.	.	-1	.	SNV	.	.	.	.	.	.	.	.	XP_038411461	.	.	.	.	UU_Cfam_GSD_1.0_ROSY.refSeq.ensformat.gtf.gz
chr13	28205738	C	T	1	T	synonymous_variant	LOW	.	ADCY8	Transcript	XM_038555534	protein_coding	17/17	.	XM_038555534.1:c.2799G>A	XP_038411462.1:p.Pro933%3D	2939	2799	933	P	ccG/ccA	.	.	-1	.	SNV	.	.	.	.	.	.	.	.	XP_038411462	.	.	.	.	UU_Cfam_GSD_1.0_ROSY.refSeq.ensformat.gtf.gz
chr13	28205741	A	G	1	G	synonymous_variant	LOW	.	ADCY8	Transcript	XM_038555532	protein_coding	18/18	.	XM_038555532.1:c.3546T>C	XP_038411460.1:p.Pro1182%3D	3546	3546	1182	P	ccT/ccC	.	.	-1	.	SNV	.	.	.	.	.	.	.	.	XP_038411460	.	.	.	.	UU_Cfam_GSD_1.0_ROSY.refSeq.ensformat.gtf.gz
chr13	28205741	A	G	1	G	synonymous_variant	LOW	.	ADCY8	Transcript	XM_038555533	protein_coding	17/17	.	XM_038555533.1:c.3456T>C	XP_038411461.1:p.Pro1152%3D	3456	3456	1152	P	ccT/ccC	.	.	-1	.	SNV	.	.	.	.	.	.	.	.	XP_038411461	.	.	.	.	UU_Cfam_GSD_1.0_ROSY.refSeq.ensformat.gtf.gz
chr13	28205741	A	G	1	G	synonymous_variant	LOW	.	ADCY8	Transcript	XM_038555534	protein_coding	17/17	.	XM_038555534.1:c.2796T>C	XP_038411462.1:p.Pro932%3D	2936	2796	932	P	ccT/ccC	.	.	-1	.	SNV	.	.	.	.	.	.	.	.	XP_038411462	.	.	.	.	UU_Cfam_GSD_1.0_ROSY.refSeq.ensformat.gtf.gz
chr13	28205744	C	T	1	T	synonymous_variant	LOW	.	ADCY8	Transcript	XM_038555532	protein_coding	18/18	.	XM_038555532.1:c.3543G>A	XP_038411460.1:p.Leu1181%3D	3543	3543	1181	L	ctG/ctA	.	.	-1	.	SNV	.	.	.	.	.	.	.	.	XP_038411460	.	.	.	.	UU_Cfam_GSD_1.0_ROSY.refSeq.ensformat.gtf.gz
chr13	28205744	C	T	1	T	synonymous_variant	LOW	.	ADCY8	Transcript	XM_038555533	protein_coding	17/17	.	XM_038555533.1:c.3453G>A	XP_038411461.1:p.Leu1151%3D	3453	3453	1151	L	ctG/ctA	.	.	-1	.	SNV	.	.	.	.	.	.	.	.	XP_038411461	.	.	.	.	UU_Cfam_GSD_1.0_ROSY.refSeq.ensformat.gtf.gz
chr13	28205744	C	T	1	T	synonymous_variant	LOW	.	ADCY8	Transcript	XM_038555534	protein_coding	17/17	.	XM_038555534.1:c.2793G>A	XP_038411462.1:p.Leu931%3D	2933	2793	931	L	ctG/ctA	.	.	-1	.	SNV	.	.	.	.	.	.	.	.	XP_038411462	.	.	.	.	UU_Cfam_GSD_1.0_ROSY.refSeq.ensformat.gtf.gz
chr13	28205746	G	A	1	A	synonymous_variant	LOW	.	ADCY8	Transcript	XM_038555532	protein_coding	18/18	.	XM_038555532.1:c.3541C>T	XP_038411460.1:p.Leu1181%3D	3541	3541	1181	L	Ctg/Ttg	.	.	-1	.	SNV	.	.	.	.	.	.	.	.	XP_038411460	.	.	.	.	UU_Cfam_GSD_1.0_ROSY.refSeq.ensformat.gtf.gz
chr13	28205746	G	A	1	A	synonymous_variant	LOW	.	ADCY8	Transcript	XM_038555533	protein_coding	17/17	.	XM_038555533.1:c.3451C>T	XP_038411461.1:p.Leu1151%3D	3451	3451	1151	L	Ctg/Ttg	.	.	-1	.	SNV	.	.	.	.	.	.	.	.	XP_038411461	.	.	.	.	UU_Cfam_GSD_1.0_ROSY.refSeq.ensformat.gtf.gz
chr13	28205746	G	A	1	A	synonymous_variant	LOW	.	ADCY8	Transcript	XM_038555534	protein_coding	17/17	.	XM_038555534.1:c.2791C>T	XP_038411462.1:p.Leu931%3D	2931	2791	931	L	Ctg/Ttg	.	.	-1	.	SNV	.	.	.	.	.	.	.	.	XP_038411462	.	.	.	.	UU_Cfam_GSD_1.0_ROSY.refSeq.ensformat.gtf.gz
chr13	36574900	G	C	1	C	splice_region_variant&intron_variant&non_coding_transcript_variant	LOW	.	LOC111098578	Transcript	XR_005368338	lncRNA	.	2/3	XR_005368338.1:n.298+3G>C	.	.	.	.	.	.	.	.	1	.	SNV	.	.	.	.	.	.	.	.	.	.	.	.	.	UU_Cfam_GSD_1.0_ROSY.refSeq.ensformat.gtf.gz
chr13	36574900	G	C	1	C	splice_region_variant&intron_variant&non_coding_transcript_variant	LOW	.	LOC111098578	Transcript	XR_005368339	lncRNA	.	2/4	XR_005368339.1:n.298+3G>C	.	.	.	.	.	.	.	.	1	.	SNV	.	.	.	.	.	.	.	.	.	.	.	.	.	UU_Cfam_GSD_1.0_ROSY.refSeq.ensformat.gtf.gz
chr13	39949064	C	T	2	T	synonymous_variant	LOW	.	BEND4	Transcript	XM_038555956	protein_coding	1/5	.	XM_038555956.1:c.9G>A	XP_038411884.1:p.Gly3%3D	9	9	3	G	ggG/ggA	.	.	-1	.	SNV	.	.	.	.	.	.	.	.	XP_038411884	.	.	.	.	UU_Cfam_GSD_1.0_ROSY.refSeq.ensformat.gtf.gz
chr13	39949064	C	T	2	T	synonymous_variant	LOW	.	BEND4	Transcript	XM_038555957	protein_coding	1/5	.	XM_038555957.1:c.9G>A	XP_038411885.1:p.Gly3%3D	9	9	3	G	ggG/ggA	.	.	-1	.	SNV	.	.	.	.	.	.	.	.	XP_038411885	.	.	.	.	UU_Cfam_GSD_1.0_ROSY.refSeq.ensformat.gtf.gz
chr14	49813	G	A	1	A	synonymous_variant	LOW	.	LOC607881	Transcript	XM_038556397	protein_coding	1/2	.	XM_038556397.1:c.6G>A	XP_038412325.1:p.Ala2%3D	6	6	2	A	gcG/gcA	.	.	1	.	SNV	.	.	.	.	.	.	.	.	XP_038412325	.	.	.	.	UU_Cfam_GSD_1.0_ROSY.refSeq.ensformat.gtf.gz
chr14	40515252	G	A	1	A	synonymous_variant	LOW	.	EVX1	Transcript	XM_038556391	protein_coding	1/3	.	XM_038556391.1:c.339G>A	XP_038412319.1:p.Ser113%3D	2752	339	113	S	tcG/tcA	.	.	1	.	SNV	.	.	.	.	.	.	.	.	XP_038412319	.	.	.	.	UU_Cfam_GSD_1.0_ROSY.refSeq.ensformat.gtf.gz
chr14	43285745	C	CTACTCACCCGATTTCTTTTTTTCTTTTTTTTTTTTTTTT	1	TACTCACCCGATTTCTTTTTTTCTTTTTTTTTTTTTTTT	splice_region_variant&intron_variant	LOW	.	NOD1	Transcript	XM_038557224	protein_coding	.	8/12	XM_038557224.1:c.2486+7_2486+8insAAAAAAAAAAAAAAAAGAAAAAAAGAAATCGGGTGAGTA	.	.	.	.	.	.	.	.	-1	.	insertion	.	.	.	.	.	.	.	.	XP_038413152	.	.	.	.	UU_Cfam_GSD_1.0_ROSY.refSeq.ensformat.gtf.gz
chr14	43285745	C	CTACTCACCCGATTTCTTTTTTTCTTTTTTTTTTTTTTTT	1	TACTCACCCGATTTCTTTTTTTCTTTTTTTTTTTTTTTT	splice_region_variant&intron_variant	LOW	.	NOD1	Transcript	XM_038557225	protein_coding	.	9/13	XM_038557225.1:c.2486+7_2486+8insAAAAAAAAAAAAAAAAGAAAAAAAGAAATCGGGTGAGTA	.	.	.	.	.	.	.	.	-1	.	insertion	.	.	.	.	.	.	.	.	XP_038413153	.	.	.	.	UU_Cfam_GSD_1.0_ROSY.refSeq.ensformat.gtf.gz
chr14	43285745	C	CTACTCACCCGATTTCTTTTTTTCTTTTTTTTTTTTTTTT	1	TACTCACCCGATTTCTTTTTTTCTTTTTTTTTTTTTTTT	splice_region_variant&intron_variant	LOW	.	NOD1	Transcript	XM_038557226	protein_coding	.	7/11	XM_038557226.1:c.2486+7_2486+8insAAAAAAAAAAAAAAAAGAAAAAAAGAAATCGGGTGAGTA	.	.	.	.	.	.	.	.	-1	.	insertion	.	.	.	.	.	.	.	.	XP_038413154	.	.	.	.	UU_Cfam_GSD_1.0_ROSY.refSeq.ensformat.gtf.gz
chr14	43285745	C	CTACTCACCCGATTTCTTTTTTTCTTTTTTTTTTTTTTTT	1	TACTCACCCGATTTCTTTTTTTCTTTTTTTTTTTTTTTT	splice_region_variant&intron_variant	LOW	.	NOD1	Transcript	XM_038557227	protein_coding	.	8/12	XM_038557227.1:c.2486+7_2486+8insAAAAAAAAAAAAAAAAGAAAAAAAGAAATCGGGTGAGTA	.	.	.	.	.	.	.	.	-1	.	insertion	.	.	.	.	.	.	.	.	XP_038413155	.	.	.	.	UU_Cfam_GSD_1.0_ROSY.refSeq.ensformat.gtf.gz
chr14	43285745	C	CTACTCACCCGATTTCTTTTTTTCTTTTTTTTTTTTTTTT	1	TACTCACCCGATTTCTTTTTTTCTTTTTTTTTTTTTTTT	splice_region_variant&intron_variant	LOW	.	NOD1	Transcript	XM_038557228	protein_coding	.	8/12	XM_038557228.1:c.2438+7_2438+8insAAAAAAAAAAAAAAAAGAAAAAAAGAAATCGGGTGAGTA	.	.	.	.	.	.	.	.	-1	.	insertion	.	.	.	.	.	.	.	.	XP_038413156	.	.	.	.	UU_Cfam_GSD_1.0_ROSY.refSeq.ensformat.gtf.gz
chr14	43285745	C	CTACTCACCCGATTTCTTTTTTTCTTTTTTTTTTTTTTTT	1	TACTCACCCGATTTCTTTTTTTCTTTTTTTTTTTTTTTT	splice_region_variant&intron_variant	LOW	.	NOD1	Transcript	XM_038557229	protein_coding	.	8/11	XM_038557229.1:c.2486+7_2486+8insAAAAAAAAAAAAAAAAGAAAAAAAGAAATCGGGTGAGTA	.	.	.	.	.	.	.	.	-1	.	insertion	.	.	.	.	.	.	.	.	XP_038413157	.	.	.	.	UU_Cfam_GSD_1.0_ROSY.refSeq.ensformat.gtf.gz
chr14	43285745	C	CTACTCACCCGATTTCTTTTTTTCTTTTTTTTTTTTTTTT	1	TACTCACCCGATTTCTTTTTTTCTTTTTTTTTTTTTTTT	splice_region_variant&intron_variant	LOW	.	NOD1	Transcript	XR_005369647	protein_coding	.	8/14	XR_005369647.1:n.2912+7_2912+8insAAAAAAAAAAAAAAAAGAAAAAAAGAAATCGGGTGAGTA	.	.	.	.	.	.	.	.	-1	.	insertion	.	.	.	.	.	.	.	.	.	.	.	.	.	UU_Cfam_GSD_1.0_ROSY.refSeq.ensformat.gtf.gz
chr14	43285745	C	CTACTCACCCGATTTCTTTTTTTCTTTTTTTTTTTTTTTT	1	TACTCACCCGATTTCTTTTTTTCTTTTTTTTTTTTTTTT	splice_region_variant&intron_variant	LOW	.	NOD1	Transcript	XR_005369648	protein_coding	.	8/13	XR_005369648.1:n.2912+7_2912+8insAAAAAAAAAAAAAAAAGAAAAAAAGAAATCGGGTGAGTA	.	.	.	.	.	.	.	.	-1	.	insertion	.	.	.	.	.	.	.	.	.	.	.	.	.	UU_Cfam_GSD_1.0_ROSY.refSeq.ensformat.gtf.gz
chr15	14760979	C	A	2	A	start_lost	HIGH	.	TMEM69	Transcript	XM_038558213	protein_coding	2/3	.	XM_038558213.1:c.3G>T	XP_038414141.1:p.Met1?	370	3	1	M/I	atG/atT	.	.	-1	.	SNV	.	.	.	.	.	.	.	.	XP_038414141	.	.	.	.	UU_Cfam_GSD_1.0_ROSY.refSeq.ensformat.gtf.gz
chr15	14760979	C	A	2	A	start_lost	HIGH	.	TMEM69	Transcript	XM_038558214	protein_coding	2/3	.	XM_038558214.1:c.3G>T	XP_038414142.1:p.Met1?	349	3	1	M/I	atG/atT	.	.	-1	.	SNV	.	.	.	.	.	.	.	.	XP_038414142	.	.	.	.	UU_Cfam_GSD_1.0_ROSY.refSeq.ensformat.gtf.gz
chr15	14760979	C	A	2	A	start_lost	HIGH	.	TMEM69	Transcript	XM_038558215	protein_coding	2/3	.	XM_038558215.1:c.3G>T	XP_038414143.1:p.Met1?	925	3	1	M/I	atG/atT	.	.	-1	.	SNV	.	.	.	.	.	.	.	.	XP_038414143	.	.	.	.	UU_Cfam_GSD_1.0_ROSY.refSeq.ensformat.gtf.gz
chr15	14760979	C	A	2	A	start_lost	HIGH	.	TMEM69	Transcript	XM_038558216	protein_coding	2/3	.	XM_038558216.1:c.3G>T	XP_038414144.1:p.Met1?	656	3	1	M/I	atG/atT	.	.	-1	.	SNV	.	.	.	.	.	.	.	.	XP_038414144	.	.	.	.	UU_Cfam_GSD_1.0_ROSY.refSeq.ensformat.gtf.gz
chr15	34086081	C	T	1	T	missense_variant	MODERATE	.	SOCS2	Transcript	XM_038558642	protein_coding	1/2	.	XM_038558642.1:c.191C>T	XP_038414570.1:p.Pro64Leu	226	191	64	P/L	cCt/cTt	.	.	1	.	SNV	.	.	.	.	.	.	.	.	XP_038414570	.	.	.	.	UU_Cfam_GSD_1.0_ROSY.refSeq.ensformat.gtf.gz
chr15	34086081	C	T	1	T	missense_variant	MODERATE	.	SOCS2	Transcript	XM_038558643	protein_coding	2/3	.	XM_038558643.1:c.110C>T	XP_038414571.1:p.Pro37Leu	467	110	37	P/L	cCt/cTt	.	.	1	.	SNV	.	.	.	.	.	.	.	.	XP_038414571	.	.	.	.	UU_Cfam_GSD_1.0_ROSY.refSeq.ensformat.gtf.gz
chr15	34086202	G	A	1	A	synonymous_variant	LOW	.	SOCS2	Transcript	XM_038558642	protein_coding	1/2	.	XM_038558642.1:c.312G>A	XP_038414570.1:p.Pro104%3D	347	312	104	P	ccG/ccA	.	.	1	.	SNV	.	.	.	.	.	.	.	.	XP_038414570	.	.	.	.	UU_Cfam_GSD_1.0_ROSY.refSeq.ensformat.gtf.gz
chr15	34086202	G	A	1	A	synonymous_variant	LOW	.	SOCS2	Transcript	XM_038558643	protein_coding	2/3	.	XM_038558643.1:c.231G>A	XP_038414571.1:p.Pro77%3D	588	231	77	P	ccG/ccA	.	.	1	.	SNV	.	.	.	.	.	.	.	.	XP_038414571	.	.	.	.	UU_Cfam_GSD_1.0_ROSY.refSeq.ensformat.gtf.gz
chr15	34086271	C	T	1	T	synonymous_variant	LOW	.	SOCS2	Transcript	XM_038558642	protein_coding	1/2	.	XM_038558642.1:c.381C>T	XP_038414570.1:p.Ser127%3D	416	381	127	S	tcC/tcT	.	.	1	.	SNV	.	.	.	.	.	.	.	.	XP_038414570	.	.	.	.	UU_Cfam_GSD_1.0_ROSY.refSeq.ensformat.gtf.gz
chr15	34086271	C	T	1	T	synonymous_variant	LOW	.	SOCS2	Transcript	XM_038558643	protein_coding	2/3	.	XM_038558643.1:c.300C>T	XP_038414571.1:p.Ser100%3D	657	300	100	S	tcC/tcT	.	.	1	.	SNV	.	.	.	.	.	.	.	.	XP_038414571	.	.	.	.	UU_Cfam_GSD_1.0_ROSY.refSeq.ensformat.gtf.gz
chr15	34086271	C	T	1	T	synonymous_variant	LOW	.	SOCS2	Transcript	XM_038558644	protein_coding	2/3	.	XM_038558644.1:c.27C>T	XP_038414572.1:p.Ser9%3D	343	27	9	S	tcC/tcT	.	.	1	.	SNV	.	.	.	.	.	.	.	.	XP_038414572	.	.	.	.	UU_Cfam_GSD_1.0_ROSY.refSeq.ensformat.gtf.gz
chr15	34086271	C	T	1	T	synonymous_variant	LOW	.	SOCS2	Transcript	XM_038558645	protein_coding	2/3	.	XM_038558645.1:c.27C>T	XP_038414573.1:p.Ser9%3D	360	27	9	S	tcC/tcT	.	.	1	.	SNV	.	.	.	.	.	.	.	.	XP_038414573	.	.	.	.	UU_Cfam_GSD_1.0_ROSY.refSeq.ensformat.gtf.gz
chr15	34087995	G	A	1	A	missense_variant	MODERATE	.	SOCS2	Transcript	XM_038558642	protein_coding	2/2	.	XM_038558642.1:c.553G>A	XP_038414570.1:p.Glu185Lys	588	553	185	E/K	Gaa/Aaa	.	.	1	.	SNV	.	.	.	.	.	.	.	.	XP_038414570	.	.	.	.	UU_Cfam_GSD_1.0_ROSY.refSeq.ensformat.gtf.gz
chr15	34087995	G	A	1	A	missense_variant	MODERATE	.	SOCS2	Transcript	XM_038558643	protein_coding	3/3	.	XM_038558643.1:c.472G>A	XP_038414571.1:p.Glu158Lys	829	472	158	E/K	Gaa/Aaa	.	.	1	.	SNV	.	.	.	.	.	.	.	.	XP_038414571	.	.	.	.	UU_Cfam_GSD_1.0_ROSY.refSeq.ensformat.gtf.gz
chr15	34087995	G	A	1	A	missense_variant	MODERATE	.	SOCS2	Transcript	XM_038558644	protein_coding	3/3	.	XM_038558644.1:c.199G>A	XP_038414572.1:p.Glu67Lys	515	199	67	E/K	Gaa/Aaa	.	.	1	.	SNV	.	.	.	.	.	.	.	.	XP_038414572	.	.	.	.	UU_Cfam_GSD_1.0_ROSY.refSeq.ensformat.gtf.gz
chr15	34087995	G	A	1	A	missense_variant	MODERATE	.	SOCS2	Transcript	XM_038558645	protein_coding	3/3	.	XM_038558645.1:c.199G>A	XP_038414573.1:p.Glu67Lys	532	199	67	E/K	Gaa/Aaa	.	.	1	.	SNV	.	.	.	.	.	.	.	.	XP_038414573	.	.	.	.	UU_Cfam_GSD_1.0_ROSY.refSeq.ensformat.gtf.gz
chr15	34088220	G	GC	1	C	frameshift_variant	HIGH	.	SOCS2	Transcript	XM_038558642	protein_coding	2/2	.	XM_038558642.1:c.784dup	XP_038414570.1:p.Arg262ProfsTer25	813-814	778-779	260	A/AX	gcc/gCcc	.	.	1	.	insertion	.	.	.	.	.	.	.	.	XP_038414570	.	.	.	.	UU_Cfam_GSD_1.0_ROSY.refSeq.ensformat.gtf.gz
chr15	34088220	G	GC	1	C	frameshift_variant	HIGH	.	SOCS2	Transcript	XM_038558643	protein_coding	3/3	.	XM_038558643.1:c.703dup	XP_038414571.1:p.Arg235ProfsTer25	1054-1055	697-698	233	A/AX	gcc/gCcc	.	.	1	.	insertion	.	.	.	.	.	.	.	.	XP_038414571	.	.	.	.	UU_Cfam_GSD_1.0_ROSY.refSeq.ensformat.gtf.gz
chr15	34088220	G	GC	1	C	frameshift_variant	HIGH	.	SOCS2	Transcript	XM_038558644	protein_coding	3/3	.	XM_038558644.1:c.430dup	XP_038414572.1:p.Arg144ProfsTer25	740-741	424-425	142	A/AX	gcc/gCcc	.	.	1	.	insertion	.	.	.	.	.	.	.	.	XP_038414572	.	.	.	.	UU_Cfam_GSD_1.0_ROSY.refSeq.ensformat.gtf.gz
chr15	34088220	G	GC	1	C	frameshift_variant	HIGH	.	SOCS2	Transcript	XM_038558645	protein_coding	3/3	.	XM_038558645.1:c.430dup	XP_038414573.1:p.Arg144ProfsTer25	757-758	424-425	142	A/AX	gcc/gCcc	.	.	1	.	insertion	.	.	.	.	.	.	.	.	XP_038414573	.	.	.	.	UU_Cfam_GSD_1.0_ROSY.refSeq.ensformat.gtf.gz
chr15	36482418	T	TTAAAATAAATAAATACAAAAAAAAAAAAAAAA	2	TAAAATAAATAAATACAAAAAAAAAAAAAAAA	splice_region_variant&intron_variant&non_coding_transcript_variant	LOW	.	LOC111090051	Transcript	XR_005370584	lncRNA	.	5/6	XR_005370584.1:n.502-4_502-3insTTTTTTTTTTTTTTTTGTATTTATTTATTTTA	.	.	.	.	.	.	.	.	-1	.	insertion	.	.	.	.	.	.	.	.	.	.	.	.	.	UU_Cfam_GSD_1.0_ROSY.refSeq.ensformat.gtf.gz
chr15	36482418	T	TTAAAATAAATAAATACAAAAAAAAAAAAAAAA	2	TAAAATAAATAAATACAAAAAAAAAAAAAAAA	splice_region_variant&intron_variant&non_coding_transcript_variant	LOW	.	LOC111090051	Transcript	XR_005370585	lncRNA	.	5/6	XR_005370585.1:n.544-4_544-3insTTTTTTTTTTTTTTTTGTATTTATTTATTTTA	.	.	.	.	.	.	.	.	-1	.	insertion	.	.	.	.	.	.	.	.	.	.	.	.	.	UU_Cfam_GSD_1.0_ROSY.refSeq.ensformat.gtf.gz
chr16	9327751	A	ACTGC	1	CTGC	frameshift_variant	HIGH	.	TTC26	Transcript	XM_038559422	protein_coding	13/18	.	XM_038559422.1:c.1086_1089dup	XP_038415350.1:p.Cys364AlafsTer11	1269-1270	1089-1090	363-364	-/AX	-/GCAG	.	.	-1	.	insertion	.	.	.	.	.	.	.	.	XP_038415350	.	.	.	.	UU_Cfam_GSD_1.0_ROSY.refSeq.ensformat.gtf.gz
chr16	9327751	A	ACTGC	1	CTGC	frameshift_variant	HIGH	.	TTC26	Transcript	XM_038559423	protein_coding	11/16	.	XM_038559423.1:c.768_771dup	XP_038415351.1:p.Cys258AlafsTer11	1049-1050	771-772	257-258	-/AX	-/GCAG	.	.	-1	.	insertion	.	.	.	.	.	.	.	.	XP_038415351	.	.	.	.	UU_Cfam_GSD_1.0_ROSY.refSeq.ensformat.gtf.gz
chr16	9327751	A	ACTGC	1	CTGC	frameshift_variant	HIGH	.	TTC26	Transcript	XM_038559424	protein_coding	10/15	.	XM_038559424.1:c.666_669dup	XP_038415352.1:p.Cys224AlafsTer11	837-838	669-670	223-224	-/AX	-/GCAG	.	.	-1	.	insertion	.	.	.	.	.	.	.	.	XP_038415352	.	.	.	.	UU_Cfam_GSD_1.0_ROSY.refSeq.ensformat.gtf.gz
chr16	43890090	G	A	1	A	synonymous_variant	LOW	.	TRIML2	Transcript	XM_038560312	protein_coding	7/7	.	XM_038560312.1:c.1392G>A	XP_038416240.1:p.Ala464%3D	1471	1392	464	A	gcG/gcA	.	.	1	.	SNV	.	.	.	.	.	.	.	.	XP_038416240	.	.	.	.	UU_Cfam_GSD_1.0_ROSY.refSeq.ensformat.gtf.gz
chr16	43890090	G	A	1	A	synonymous_variant	LOW	.	TRIML2	Transcript	XM_038560313	protein_coding	7/7	.	XM_038560313.1:c.1290G>A	XP_038416241.1:p.Ala430%3D	1366	1290	430	A	gcG/gcA	.	.	1	.	SNV	.	.	.	.	.	.	.	.	XP_038416241	.	.	.	.	UU_Cfam_GSD_1.0_ROSY.refSeq.ensformat.gtf.gz
chr16	43890090	G	A	1	A	synonymous_variant	LOW	.	TRIML2	Transcript	XM_038560315	protein_coding	7/7	.	XM_038560315.1:c.1152G>A	XP_038416243.1:p.Ala384%3D	1167	1152	384	A	gcG/gcA	.	.	1	.	SNV	.	.	.	.	.	.	.	.	XP_038416243	.	.	.	.	UU_Cfam_GSD_1.0_ROSY.refSeq.ensformat.gtf.gz
chr16	43890090	G	A	1	A	synonymous_variant	LOW	.	TRIML2	Transcript	XM_038560316	protein_coding	7/7	.	XM_038560316.1:c.1149G>A	XP_038416244.1:p.Ala383%3D	1164	1149	383	A	gcG/gcA	.	.	1	.	SNV	.	.	.	.	.	.	.	.	XP_038416244	.	.	.	.	UU_Cfam_GSD_1.0_ROSY.refSeq.ensformat.gtf.gz
chr16	45144947	G	A	1	A	missense_variant	MODERATE	.	FAT1	Transcript	XM_038560321	protein_coding	10/28	.	XM_038560321.1:c.7906G>A	XP_038416249.1:p.Glu2636Lys	8193	7906	2636	E/K	Gaa/Aaa	.	.	1	.	SNV	.	.	.	.	.	.	.	.	XP_038416249	.	.	.	.	UU_Cfam_GSD_1.0_ROSY.refSeq.ensformat.gtf.gz
chr16	45144947	G	A	1	A	missense_variant	MODERATE	.	FAT1	Transcript	XM_038560322	protein_coding	10/28	.	XM_038560322.1:c.7906G>A	XP_038416250.1:p.Glu2636Lys	7941	7906	2636	E/K	Gaa/Aaa	.	.	1	.	SNV	.	.	.	.	.	.	.	.	XP_038416250	.	.	.	.	UU_Cfam_GSD_1.0_ROSY.refSeq.ensformat.gtf.gz
chr16	45144947	G	A	1	A	missense_variant	MODERATE	.	FAT1	Transcript	XM_038560323	protein_coding	10/27	.	XM_038560323.1:c.7906G>A	XP_038416251.1:p.Glu2636Lys	8193	7906	2636	E/K	Gaa/Aaa	.	.	1	.	SNV	.	.	.	.	.	.	.	.	XP_038416251	.	.	.	.	UU_Cfam_GSD_1.0_ROSY.refSeq.ensformat.gtf.gz
chr16	48245762	G	A	1	A	missense_variant	MODERATE	.	LOC102156721	Transcript	XM_038559237	protein_coding	6/6	.	XM_038559237.1:c.760C>T	XP_038415165.1:p.Pro254Ser	820	760	254	P/S	Cct/Tct	.	.	-1	.	SNV	.	.	.	.	.	.	.	.	XP_038415165	.	.	.	.	UU_Cfam_GSD_1.0_ROSY.refSeq.ensformat.gtf.gz
chr17	18558946	G	A	1	A	missense_variant	MODERATE	.	LOC119877151	Transcript	XM_038560893	protein_coding	1/13	.	XM_038560893.1:c.46G>A	XP_038416821.1:p.Val16Met	1203	46	16	V/M	Gtg/Atg	.	.	1	.	SNV	.	.	.	.	.	.	.	.	XP_038416821	.	.	.	.	UU_Cfam_GSD_1.0_ROSY.refSeq.ensformat.gtf.gz
chr17	18558946	G	A	1	A	missense_variant	MODERATE	.	LOC119877151	Transcript	XM_038560894	protein_coding	1/13	.	XM_038560894.1:c.46G>A	XP_038416822.1:p.Val16Met	1202	46	16	V/M	Gtg/Atg	.	.	1	.	SNV	.	.	.	.	.	.	.	.	XP_038416822	.	.	.	.	UU_Cfam_GSD_1.0_ROSY.refSeq.ensformat.gtf.gz
chr17	18558946	G	A	1	A	missense_variant	MODERATE	.	LOC119877151	Transcript	XM_038560896	protein_coding	1/12	.	XM_038560896.1:c.46G>A	XP_038416824.1:p.Val16Met	1203	46	16	V/M	Gtg/Atg	.	.	1	.	SNV	.	.	.	.	.	.	.	.	XP_038416824	.	.	.	.	UU_Cfam_GSD_1.0_ROSY.refSeq.ensformat.gtf.gz
chr17	20606229	C	T	2	T	splice_region_variant&intron_variant	LOW	.	OTOF	Transcript	XM_038561007	protein_coding	.	17/46	XM_038561007.1:c.1912+5G>A	.	.	.	.	.	.	.	.	-1	.	SNV	.	.	.	.	.	.	.	.	XP_038416935	.	.	.	.	UU_Cfam_GSD_1.0_ROSY.refSeq.ensformat.gtf.gz
chr17	51168141	C	T	1	T	synonymous_variant	LOW	.	CYP26B1	Transcript	XM_038561777	protein_coding	7/7	.	XM_038561777.1:c.1302C>T	XP_038417705.1:p.Phe434%3D	1834	1302	434	F	ttC/ttT	.	.	1	.	SNV	.	.	.	.	.	.	.	.	XP_038417705	.	.	.	.	UU_Cfam_GSD_1.0_ROSY.refSeq.ensformat.gtf.gz
chr17	51168141	C	T	1	T	synonymous_variant	LOW	.	CYP26B1	Transcript	XM_038561778	protein_coding	7/7	.	XM_038561778.1:c.1215C>T	XP_038417706.1:p.Phe405%3D	1230	1215	405	F	ttC/ttT	.	.	1	.	SNV	.	.	.	.	.	.	.	.	XP_038417706	.	.	.	.	UU_Cfam_GSD_1.0_ROSY.refSeq.ensformat.gtf.gz
chr17	51168147	C	T	1	T	synonymous_variant	LOW	.	CYP26B1	Transcript	XM_038561777	protein_coding	7/7	.	XM_038561777.1:c.1308C>T	XP_038417705.1:p.Gly436%3D	1840	1308	436	G	ggC/ggT	.	.	1	.	SNV	.	.	.	.	.	.	.	.	XP_038417705	.	.	.	.	UU_Cfam_GSD_1.0_ROSY.refSeq.ensformat.gtf.gz
chr17	51168147	C	T	1	T	synonymous_variant	LOW	.	CYP26B1	Transcript	XM_038561778	protein_coding	7/7	.	XM_038561778.1:c.1221C>T	XP_038417706.1:p.Gly407%3D	1236	1221	407	G	ggC/ggT	.	.	1	.	SNV	.	.	.	.	.	.	.	.	XP_038417706	.	.	.	.	UU_Cfam_GSD_1.0_ROSY.refSeq.ensformat.gtf.gz
chr17	51168153	C	G	1	G	synonymous_variant	LOW	.	CYP26B1	Transcript	XM_038561777	protein_coding	7/7	.	XM_038561777.1:c.1314C>G	XP_038417705.1:p.Val438%3D	1846	1314	438	V	gtC/gtG	.	.	1	.	SNV	.	.	.	.	.	.	.	.	XP_038417705	.	.	.	.	UU_Cfam_GSD_1.0_ROSY.refSeq.ensformat.gtf.gz
chr17	51168153	C	G	1	G	synonymous_variant	LOW	.	CYP26B1	Transcript	XM_038561778	protein_coding	7/7	.	XM_038561778.1:c.1227C>G	XP_038417706.1:p.Val409%3D	1242	1227	409	V	gtC/gtG	.	.	1	.	SNV	.	.	.	.	.	.	.	.	XP_038417706	.	.	.	.	UU_Cfam_GSD_1.0_ROSY.refSeq.ensformat.gtf.gz
chr17	51168174	T	C	1	C	synonymous_variant	LOW	.	CYP26B1	Transcript	XM_038561777	protein_coding	7/7	.	XM_038561777.1:c.1335T>C	XP_038417705.1:p.His445%3D	1867	1335	445	H	caT/caC	.	.	1	.	SNV	.	.	.	.	.	.	.	.	XP_038417705	.	.	.	.	UU_Cfam_GSD_1.0_ROSY.refSeq.ensformat.gtf.gz
chr17	51168174	T	C	1	C	synonymous_variant	LOW	.	CYP26B1	Transcript	XM_038561778	protein_coding	7/7	.	XM_038561778.1:c.1248T>C	XP_038417706.1:p.His416%3D	1263	1248	416	H	caT/caC	.	.	1	.	SNV	.	.	.	.	.	.	.	.	XP_038417706	.	.	.	.	UU_Cfam_GSD_1.0_ROSY.refSeq.ensformat.gtf.gz
chr17	51168175	C	T	1	T	synonymous_variant	LOW	.	CYP26B1	Transcript	XM_038561777	protein_coding	7/7	.	XM_038561777.1:c.1336C>T	XP_038417705.1:p.Leu446%3D	1868	1336	446	L	Ctg/Ttg	.	.	1	.	SNV	.	.	.	.	.	.	.	.	XP_038417705	.	.	.	.	UU_Cfam_GSD_1.0_ROSY.refSeq.ensformat.gtf.gz
chr17	51168175	C	T	1	T	synonymous_variant	LOW	.	CYP26B1	Transcript	XM_038561778	protein_coding	7/7	.	XM_038561778.1:c.1249C>T	XP_038417706.1:p.Leu417%3D	1264	1249	417	L	Ctg/Ttg	.	.	1	.	SNV	.	.	.	.	.	.	.	.	XP_038417706	.	.	.	.	UU_Cfam_GSD_1.0_ROSY.refSeq.ensformat.gtf.gz
chr17	60793641	G	GACCACCACCACCACCACCACC	2	ACCACCACCACCACCACCACC	inframe_insertion	MODERATE	.	C17H1orf56	Transcript	XM_038562207	protein_coding	1/2	.	XM_038562207.1:c.830_850dup	XP_038418135.1:p.Thr277_Thr283dup	940-941	825-826	275-276	-/TTTTTTT	-/ACCACCACCACCACCACCACC	.	.	1	.	insertion	.	.	.	.	.	.	.	.	XP_038418135	.	.	.	.	UU_Cfam_GSD_1.0_ROSY.refSeq.ensformat.gtf.gz
chr17	61508540	T	A	1	A	missense_variant	MODERATE	.	C2CD4D	Transcript	XM_038562275	protein_coding	1/2	.	XM_038562275.1:c.551A>T	XP_038418203.1:p.Gln184Leu	551	551	184	Q/L	cAg/cTg	.	.	-1	.	SNV	.	.	.	.	.	.	.	.	XP_038418203	.	.	.	.	UU_Cfam_GSD_1.0_ROSY.refSeq.ensformat.gtf.gz
chr17	61508551	C	G	1	G	synonymous_variant	LOW	.	C2CD4D	Transcript	XM_038562275	protein_coding	1/2	.	XM_038562275.1:c.540G>C	XP_038418203.1:p.Ser180%3D	540	540	180	S	tcG/tcC	.	.	-1	.	SNV	.	.	.	.	.	.	.	.	XP_038418203	.	.	.	.	UU_Cfam_GSD_1.0_ROSY.refSeq.ensformat.gtf.gz
chr17	61508566	C	G	1	G	synonymous_variant	LOW	.	C2CD4D	Transcript	XM_038562275	protein_coding	1/2	.	XM_038562275.1:c.525G>C	XP_038418203.1:p.Gly175%3D	525	525	175	G	ggG/ggC	.	.	-1	.	SNV	.	.	.	.	.	.	.	.	XP_038418203	.	.	.	.	UU_Cfam_GSD_1.0_ROSY.refSeq.ensformat.gtf.gz
chr18	17961339	T	A	1	A	synonymous_variant	LOW	.	PTPN12	Transcript	XM_038562809	protein_coding	13/18	.	XM_038562809.1:c.1395T>A	XP_038418737.1:p.Ile465%3D	1455	1395	465	I	atT/atA	.	.	1	.	SNV	.	.	.	.	.	.	.	.	XP_038418737	.	.	.	.	UU_Cfam_GSD_1.0_ROSY.refSeq.ensformat.gtf.gz
chr18	17961339	T	A	1	A	synonymous_variant	LOW	.	PTPN12	Transcript	XM_038562810	protein_coding	13/18	.	XM_038562810.1:c.1392T>A	XP_038418738.1:p.Ile464%3D	1452	1392	464	I	atT/atA	.	.	1	.	SNV	.	.	.	.	.	.	.	.	XP_038418738	.	.	.	.	UU_Cfam_GSD_1.0_ROSY.refSeq.ensformat.gtf.gz
chr18	17961339	T	A	1	A	synonymous_variant	LOW	.	PTPN12	Transcript	XM_038562811	protein_coding	14/19	.	XM_038562811.1:c.1332T>A	XP_038418739.1:p.Ile444%3D	1397	1332	444	I	atT/atA	.	.	1	.	SNV	.	.	.	.	.	.	.	.	XP_038418739	.	.	.	.	UU_Cfam_GSD_1.0_ROSY.refSeq.ensformat.gtf.gz
chr18	17961339	T	A	1	A	synonymous_variant	LOW	.	PTPN12	Transcript	XM_038562812	protein_coding	13/17	.	XM_038562812.1:c.1395T>A	XP_038418740.1:p.Ile465%3D	1455	1395	465	I	atT/atA	.	.	1	.	SNV	.	.	.	.	.	.	.	.	XP_038418740	.	.	.	.	UU_Cfam_GSD_1.0_ROSY.refSeq.ensformat.gtf.gz
chr18	17961339	T	A	1	A	synonymous_variant	LOW	.	PTPN12	Transcript	XM_038562813	protein_coding	13/18	.	XM_038562813.1:c.1218T>A	XP_038418741.1:p.Ile406%3D	1325	1218	406	I	atT/atA	.	.	1	.	SNV	.	.	.	.	.	.	.	.	XP_038418741	.	.	.	.	UU_Cfam_GSD_1.0_ROSY.refSeq.ensformat.gtf.gz
chr18	17961342	A	C	1	C	missense_variant	MODERATE	.	PTPN12	Transcript	XM_038562809	protein_coding	13/18	.	XM_038562809.1:c.1398A>C	XP_038418737.1:p.Lys466Asn	1458	1398	466	K/N	aaA/aaC	.	.	1	.	SNV	.	.	.	.	.	.	.	.	XP_038418737	.	.	.	.	UU_Cfam_GSD_1.0_ROSY.refSeq.ensformat.gtf.gz
chr18	17961342	A	C	1	C	missense_variant	MODERATE	.	PTPN12	Transcript	XM_038562810	protein_coding	13/18	.	XM_038562810.1:c.1395A>C	XP_038418738.1:p.Lys465Asn	1455	1395	465	K/N	aaA/aaC	.	.	1	.	SNV	.	.	.	.	.	.	.	.	XP_038418738	.	.	.	.	UU_Cfam_GSD_1.0_ROSY.refSeq.ensformat.gtf.gz
chr18	17961342	A	C	1	C	missense_variant	MODERATE	.	PTPN12	Transcript	XM_038562811	protein_coding	14/19	.	XM_038562811.1:c.1335A>C	XP_038418739.1:p.Lys445Asn	1400	1335	445	K/N	aaA/aaC	.	.	1	.	SNV	.	.	.	.	.	.	.	.	XP_038418739	.	.	.	.	UU_Cfam_GSD_1.0_ROSY.refSeq.ensformat.gtf.gz
chr18	17961342	A	C	1	C	missense_variant	MODERATE	.	PTPN12	Transcript	XM_038562812	protein_coding	13/17	.	XM_038562812.1:c.1398A>C	XP_038418740.1:p.Lys466Asn	1458	1398	466	K/N	aaA/aaC	.	.	1	.	SNV	.	.	.	.	.	.	.	.	XP_038418740	.	.	.	.	UU_Cfam_GSD_1.0_ROSY.refSeq.ensformat.gtf.gz
chr18	17961342	A	C	1	C	missense_variant	MODERATE	.	PTPN12	Transcript	XM_038562813	protein_coding	13/18	.	XM_038562813.1:c.1221A>C	XP_038418741.1:p.Lys407Asn	1328	1221	407	K/N	aaA/aaC	.	.	1	.	SNV	.	.	.	.	.	.	.	.	XP_038418741	.	.	.	.	UU_Cfam_GSD_1.0_ROSY.refSeq.ensformat.gtf.gz
chr18	33883274	C	T	1	T	synonymous_variant	LOW	.	ABTB2	Transcript	XM_038563048	protein_coding	1/17	.	XM_038563048.1:c.651C>T	XP_038418976.1:p.Thr217%3D	651	651	217	T	acC/acT	.	.	1	.	SNV	.	.	.	.	.	.	.	.	XP_038418976	.	.	.	.	UU_Cfam_GSD_1.0_ROSY.refSeq.ensformat.gtf.gz
chr18	33883295	C	T	1	T	synonymous_variant	LOW	.	ABTB2	Transcript	XM_038563048	protein_coding	1/17	.	XM_038563048.1:c.672C>T	XP_038418976.1:p.His224%3D	672	672	224	H	caC/caT	.	.	1	.	SNV	.	.	.	.	.	.	.	.	XP_038418976	.	.	.	.	UU_Cfam_GSD_1.0_ROSY.refSeq.ensformat.gtf.gz
chr18	33883316	C	A	1	A	synonymous_variant	LOW	.	ABTB2	Transcript	XM_038563048	protein_coding	1/17	.	XM_038563048.1:c.693C>A	XP_038418976.1:p.Leu231%3D	693	693	231	L	ctC/ctA	.	.	1	.	SNV	.	.	.	.	.	.	.	.	XP_038418976	.	.	.	.	UU_Cfam_GSD_1.0_ROSY.refSeq.ensformat.gtf.gz
chr18	33883319	C	G	1	G	synonymous_variant	LOW	.	ABTB2	Transcript	XM_038563048	protein_coding	1/17	.	XM_038563048.1:c.696C>G	XP_038418976.1:p.Thr232%3D	696	696	232	T	acC/acG	.	.	1	.	SNV	.	.	.	.	.	.	.	.	XP_038418976	.	.	.	.	UU_Cfam_GSD_1.0_ROSY.refSeq.ensformat.gtf.gz
chr18	33883322	C	T	1	T	synonymous_variant	LOW	.	ABTB2	Transcript	XM_038563048	protein_coding	1/17	.	XM_038563048.1:c.699C>T	XP_038418976.1:p.Ala233%3D	699	699	233	A	gcC/gcT	.	.	1	.	SNV	.	.	.	.	.	.	.	.	XP_038418976	.	.	.	.	UU_Cfam_GSD_1.0_ROSY.refSeq.ensformat.gtf.gz
chr18	33883356	C	A	1	A	synonymous_variant	LOW	.	ABTB2	Transcript	XM_038563048	protein_coding	1/17	.	XM_038563048.1:c.733C>A	XP_038418976.1:p.Arg245%3D	733	733	245	R	Cgg/Agg	.	.	1	.	SNV	.	.	.	.	.	.	.	.	XP_038418976	.	.	.	.	UU_Cfam_GSD_1.0_ROSY.refSeq.ensformat.gtf.gz
chr18	33883367	C	G	1	G	synonymous_variant	LOW	.	ABTB2	Transcript	XM_038563048	protein_coding	1/17	.	XM_038563048.1:c.744C>G	XP_038418976.1:p.Ala248%3D	744	744	248	A	gcC/gcG	.	.	1	.	SNV	.	.	.	.	.	.	.	.	XP_038418976	.	.	.	.	UU_Cfam_GSD_1.0_ROSY.refSeq.ensformat.gtf.gz
chr18	53217704	T	C	2	C	splice_region_variant&intron_variant	LOW	.	RPS6KA4	Transcript	XM_038564099	protein_coding	.	16/16	XM_038564099.1:c.2220+4A>G	.	.	.	.	.	.	.	.	-1	.	SNV	.	.	.	.	.	.	.	.	XP_038420027	.	.	.	.	UU_Cfam_GSD_1.0_ROSY.refSeq.ensformat.gtf.gz
chr18	53217704	T	C	2	C	splice_region_variant&intron_variant	LOW	.	RPS6KA4	Transcript	XM_038564100	protein_coding	.	16/16	XM_038564100.1:c.2136+4A>G	.	.	.	.	.	.	.	.	-1	.	SNV	.	.	.	.	.	.	.	.	XP_038420028	.	.	.	.	UU_Cfam_GSD_1.0_ROSY.refSeq.ensformat.gtf.gz
chr18	53217704	T	C	2	C	splice_region_variant&intron_variant	LOW	.	RPS6KA4	Transcript	XM_038564101	protein_coding	.	16/16	XM_038564101.1:c.2124+4A>G	.	.	.	.	.	.	.	.	-1	.	SNV	.	.	.	.	.	.	.	.	XP_038420029	.	.	.	.	UU_Cfam_GSD_1.0_ROSY.refSeq.ensformat.gtf.gz
chr18	53217704	T	C	2	C	splice_region_variant&intron_variant	LOW	.	RPS6KA4	Transcript	XM_038564102	protein_coding	.	16/16	XM_038564102.1:c.2031+4A>G	.	.	.	.	.	.	.	.	-1	.	SNV	.	.	.	.	.	.	.	.	XP_038420030	.	.	.	.	UU_Cfam_GSD_1.0_ROSY.refSeq.ensformat.gtf.gz
chr18	53217704	T	C	2	C	splice_region_variant&intron_variant	LOW	.	RPS6KA4	Transcript	XM_038564103	protein_coding	.	15/15	XM_038564103.1:c.2001+4A>G	.	.	.	.	.	.	.	.	-1	.	SNV	.	.	.	.	.	.	.	.	XP_038420031	.	.	.	.	UU_Cfam_GSD_1.0_ROSY.refSeq.ensformat.gtf.gz
chr18	53217704	T	C	2	C	splice_region_variant&intron_variant	LOW	.	RPS6KA4	Transcript	XM_038564104	protein_coding	.	15/15	XM_038564104.1:c.1905+4A>G	.	.	.	.	.	.	.	.	-1	.	SNV	.	.	.	.	.	.	.	.	XP_038420032	.	.	.	.	UU_Cfam_GSD_1.0_ROSY.refSeq.ensformat.gtf.gz
chr19	39984688	G	A	1	A	missense_variant	MODERATE	.	R3HDM1	Transcript	XM_038565077	protein_coding	28/28	.	XM_038565077.1:c.3301G>A	XP_038421005.1:p.Val1101Ile	3727	3301	1101	V/I	Gtc/Atc	.	.	1	.	SNV	.	.	.	.	.	.	.	.	XP_038421005	.	.	.	.	UU_Cfam_GSD_1.0_ROSY.refSeq.ensformat.gtf.gz
chr19	39984688	G	A	1	A	missense_variant	MODERATE	.	R3HDM1	Transcript	XM_038565078	protein_coding	29/29	.	XM_038565078.1:c.3301G>A	XP_038421006.1:p.Val1101Ile	3978	3301	1101	V/I	Gtc/Atc	.	.	1	.	SNV	.	.	.	.	.	.	.	.	XP_038421006	.	.	.	.	UU_Cfam_GSD_1.0_ROSY.refSeq.ensformat.gtf.gz
chr19	39984688	G	A	1	A	missense_variant	MODERATE	.	R3HDM1	Transcript	XM_038565079	protein_coding	28/28	.	XM_038565079.1:c.3298G>A	XP_038421007.1:p.Val1100Ile	3724	3298	1100	V/I	Gtc/Atc	.	.	1	.	SNV	.	.	.	.	.	.	.	.	XP_038421007	.	.	.	.	UU_Cfam_GSD_1.0_ROSY.refSeq.ensformat.gtf.gz
chr19	39984688	G	A	1	A	missense_variant	MODERATE	.	R3HDM1	Transcript	XM_038565080	protein_coding	27/27	.	XM_038565080.1:c.3259G>A	XP_038421008.1:p.Val1087Ile	3685	3259	1087	V/I	Gtc/Atc	.	.	1	.	SNV	.	.	.	.	.	.	.	.	XP_038421008	.	.	.	.	UU_Cfam_GSD_1.0_ROSY.refSeq.ensformat.gtf.gz
chr19	39984688	G	A	1	A	missense_variant	MODERATE	.	R3HDM1	Transcript	XM_038565081	protein_coding	28/28	.	XM_038565081.1:c.3253G>A	XP_038421009.1:p.Val1085Ile	3679	3253	1085	V/I	Gtc/Atc	.	.	1	.	SNV	.	.	.	.	.	.	.	.	XP_038421009	.	.	.	.	UU_Cfam_GSD_1.0_ROSY.refSeq.ensformat.gtf.gz
chr19	39984688	G	A	1	A	missense_variant	MODERATE	.	R3HDM1	Transcript	XM_038565082	protein_coding	27/27	.	XM_038565082.1:c.3229G>A	XP_038421010.1:p.Val1077Ile	3655	3229	1077	V/I	Gtc/Atc	.	.	1	.	SNV	.	.	.	.	.	.	.	.	XP_038421010	.	.	.	.	UU_Cfam_GSD_1.0_ROSY.refSeq.ensformat.gtf.gz
chr19	39984688	G	A	1	A	missense_variant	MODERATE	.	R3HDM1	Transcript	XM_038565083	protein_coding	27/27	.	XM_038565083.1:c.3226G>A	XP_038421011.1:p.Val1076Ile	3652	3226	1076	V/I	Gtc/Atc	.	.	1	.	SNV	.	.	.	.	.	.	.	.	XP_038421011	.	.	.	.	UU_Cfam_GSD_1.0_ROSY.refSeq.ensformat.gtf.gz
chr19	39984688	G	A	1	A	missense_variant	MODERATE	.	R3HDM1	Transcript	XM_038565084	protein_coding	27/27	.	XM_038565084.1:c.3199G>A	XP_038421012.1:p.Val1067Ile	3625	3199	1067	V/I	Gtc/Atc	.	.	1	.	SNV	.	.	.	.	.	.	.	.	XP_038421012	.	.	.	.	UU_Cfam_GSD_1.0_ROSY.refSeq.ensformat.gtf.gz
chr19	39984688	G	A	1	A	missense_variant	MODERATE	.	R3HDM1	Transcript	XM_038565085	protein_coding	27/27	.	XM_038565085.1:c.3196G>A	XP_038421013.1:p.Val1066Ile	3622	3196	1066	V/I	Gtc/Atc	.	.	1	.	SNV	.	.	.	.	.	.	.	.	XP_038421013	.	.	.	.	UU_Cfam_GSD_1.0_ROSY.refSeq.ensformat.gtf.gz
chr19	39984688	G	A	1	A	missense_variant	MODERATE	.	R3HDM1	Transcript	XM_038565086	protein_coding	26/26	.	XM_038565086.1:c.3169G>A	XP_038421014.1:p.Val1057Ile	3595	3169	1057	V/I	Gtc/Atc	.	.	1	.	SNV	.	.	.	.	.	.	.	.	XP_038421014	.	.	.	.	UU_Cfam_GSD_1.0_ROSY.refSeq.ensformat.gtf.gz
chr19	39984688	G	A	1	A	missense_variant	MODERATE	.	R3HDM1	Transcript	XM_038565087	protein_coding	26/26	.	XM_038565087.1:c.3127G>A	XP_038421015.1:p.Val1043Ile	3552	3127	1043	V/I	Gtc/Atc	.	.	1	.	SNV	.	.	.	.	.	.	.	.	XP_038421015	.	.	.	.	UU_Cfam_GSD_1.0_ROSY.refSeq.ensformat.gtf.gz
chr19	39984688	G	A	1	A	missense_variant	MODERATE	.	R3HDM1	Transcript	XM_038565088	protein_coding	26/26	.	XM_038565088.1:c.3124G>A	XP_038421016.1:p.Val1042Ile	3549	3124	1042	V/I	Gtc/Atc	.	.	1	.	SNV	.	.	.	.	.	.	.	.	XP_038421016	.	.	.	.	UU_Cfam_GSD_1.0_ROSY.refSeq.ensformat.gtf.gz
chr19	39984688	G	A	1	A	missense_variant	MODERATE	.	R3HDM1	Transcript	XM_038565089	protein_coding	27/27	.	XM_038565089.1:c.3046G>A	XP_038421017.1:p.Val1016Ile	3472	3046	1016	V/I	Gtc/Atc	.	.	1	.	SNV	.	.	.	.	.	.	.	.	XP_038421017	.	.	.	.	UU_Cfam_GSD_1.0_ROSY.refSeq.ensformat.gtf.gz
chr19	39984688	G	A	1	A	missense_variant	MODERATE	.	R3HDM1	Transcript	XM_038565090	protein_coding	22/22	.	XM_038565090.1:c.2797G>A	XP_038421018.1:p.Val933Ile	2893	2797	933	V/I	Gtc/Atc	.	.	1	.	SNV	.	.	.	.	.	.	.	.	XP_038421018	.	.	.	.	UU_Cfam_GSD_1.0_ROSY.refSeq.ensformat.gtf.gz
chr19	39984688	G	A	1	A	missense_variant	MODERATE	.	R3HDM1	Transcript	XM_038565091	protein_coding	23/23	.	XM_038565091.1:c.2740G>A	XP_038421019.1:p.Val914Ile	3165	2740	914	V/I	Gtc/Atc	.	.	1	.	SNV	.	.	.	.	.	.	.	.	XP_038421019	.	.	.	.	UU_Cfam_GSD_1.0_ROSY.refSeq.ensformat.gtf.gz
chr19	39984688	G	A	1	A	missense_variant	MODERATE	.	R3HDM1	Transcript	XM_038565092	protein_coding	21/21	.	XM_038565092.1:c.2662G>A	XP_038421020.1:p.Val888Ile	2875	2662	888	V/I	Gtc/Atc	.	.	1	.	SNV	.	.	.	.	.	.	.	.	XP_038421020	.	.	.	.	UU_Cfam_GSD_1.0_ROSY.refSeq.ensformat.gtf.gz
chr19	55002115	T	C	1	C	synonymous_variant	LOW	.	LOC119864504	Transcript	XM_038565209	protein_coding	3/15	.	XM_038565209.1:c.144A>G	XP_038421137.1:p.Lys48%3D	226	144	48	K	aaA/aaG	.	.	-1	.	SNV	.	.	.	.	.	.	.	.	XP_038421137	.	.	.	.	UU_Cfam_GSD_1.0_ROSY.refSeq.ensformat.gtf.gz
chr2	18781859	A	ATACATATCTTGGGAGGTAAAAACATTTTGTTTTTATTTTTATTTTAAAAACATTTTGTTTTTATTTTTATTTTGTTTTTATTT	1	TACATATCTTGGGAGGTAAAAACATTTTGTTTTTATTTTTATTTTAAAAACATTTTGTTTTTATTTTTATTTTGTTTTTATTT	stop_gained&frameshift_variant	HIGH	.	CUBN	Transcript	NM_001003148	protein_coding	21/67	.	NM_001003148.1:c.2996+27_2996+28insTTTAAAAACATTTTGTTTTTATTTTTATTTTGTTTTTATTTTACATATCTTGGGAGGTAAAAACATTTTGTTTTTATTTTTAT	.	3054-3055	2981-2982	994	N/NTYLGR*KHFVFIFILKTFCFYFYFVFIX	aat/aaTACATATCTTGGGAGGTAAAAACATTTTGTTTTTATTTTTATTTTAAAAACATTTTGTTTTTATTTTTATTTTGTTTTTATTTt	.	.	1	.	insertion	.	.	.	.	.	.	.	.	NP_001003148	.	.	.	.	UU_Cfam_GSD_1.0_ROSY.refSeq.ensformat.gtf.gz
chr2	20748866	C	T	1	T	missense_variant	MODERATE	.	HSPA14	Transcript	XM_038530046	protein_coding	5/14	.	XM_038530046.1:c.286G>A	XP_038385974.1:p.Gly96Arg	398	286	96	G/R	Gga/Aga	.	.	-1	.	SNV	.	.	.	.	.	.	.	.	XP_038385974	.	.	.	.	UU_Cfam_GSD_1.0_ROSY.refSeq.ensformat.gtf.gz
chr2	34954385	T	TTAG	1	TAG	protein_altering_variant	MODERATE	.	DND1	Transcript	XM_038530360	protein_coding	3/3	.	XM_038530360.1:c.883_884insCTA	XP_038386288.1:p.Glu295delinsAlaLys	908-909	883-884	295	E/AK	gag/gCTAag	.	.	-1	.	insertion	.	.	.	.	.	.	.	.	XP_038386288	.	.	.	.	UU_Cfam_GSD_1.0_ROSY.refSeq.ensformat.gtf.gz
chr2	34954385	T	TTAG	1	TAG	protein_altering_variant	MODERATE	.	DND1	Transcript	XM_038530361	protein_coding	4/4	.	XM_038530361.1:c.751_752insCTA	XP_038386289.1:p.Glu251delinsAlaLys	1010-1011	751-752	251	E/AK	gag/gCTAag	.	.	-1	.	insertion	.	.	.	.	.	.	.	.	XP_038386289	.	.	.	.	UU_Cfam_GSD_1.0_ROSY.refSeq.ensformat.gtf.gz
chr2	34954389	G	GGGGAATTTTAAAAAAGAAA	1	GGGAATTTTAAAAAAGAAA	stop_gained&frameshift_variant	HIGH	.	DND1	Transcript	XM_038530360	protein_coding	3/3	.	XM_038530360.1:c.879_880insTTTCTTTTTTAAAATTCCC	XP_038386288.1:p.Leu294PhefsTer4	904-905	879-880	293-294	-/FLF*NSX	-/TTTCTTTTTTAAAATTCCC	.	.	-1	.	insertion	.	.	.	.	.	.	.	.	XP_038386288	.	.	.	.	UU_Cfam_GSD_1.0_ROSY.refSeq.ensformat.gtf.gz
chr2	34954389	G	GGGGAATTTTAAAAAAGAAA	1	GGGAATTTTAAAAAAGAAA	stop_gained&frameshift_variant	HIGH	.	DND1	Transcript	XM_038530361	protein_coding	4/4	.	XM_038530361.1:c.747_748insTTTCTTTTTTAAAATTCCC	XP_038386289.1:p.Leu250PhefsTer4	1006-1007	747-748	249-250	-/FLF*NSX	-/TTTCTTTTTTAAAATTCCC	.	.	-1	.	insertion	.	.	.	.	.	.	.	.	XP_038386289	.	.	.	.	UU_Cfam_GSD_1.0_ROSY.refSeq.ensformat.gtf.gz
chr2	34954390	C	CCATA	1	CATA	frameshift_variant	HIGH	.	DND1	Transcript	XM_038530360	protein_coding	3/3	.	XM_038530360.1:c.878_879insTATG	XP_038386288.1:p.Lys293AsnfsTer23	903-904	878-879	293	K/NMX	aag/aaTATGg	.	.	-1	.	insertion	.	.	.	.	.	.	.	.	XP_038386288	.	.	.	.	UU_Cfam_GSD_1.0_ROSY.refSeq.ensformat.gtf.gz
chr2	34954390	C	CCATA	1	CATA	frameshift_variant	HIGH	.	DND1	Transcript	XM_038530361	protein_coding	4/4	.	XM_038530361.1:c.746_747insTATG	XP_038386289.1:p.Lys249AsnfsTer23	1005-1006	746-747	249	K/NMX	aag/aaTATGg	.	.	-1	.	insertion	.	.	.	.	.	.	.	.	XP_038386289	.	.	.	.	UU_Cfam_GSD_1.0_ROSY.refSeq.ensformat.gtf.gz
chr2	52430562	G	T	1	T	splice_region_variant&intron_variant&non_coding_transcript_variant	LOW	.	LOC111094657	Transcript	XR_005355001	lncRNA	.	2/2	XR_005355001.1:n.356-3C>A	.	.	.	.	.	.	.	.	-1	.	SNV	.	.	.	.	.	.	.	.	.	.	.	.	.	UU_Cfam_GSD_1.0_ROSY.refSeq.ensformat.gtf.gz
chr2	58314994	G	A	2	A	synonymous_variant	LOW	.	CCL22	Transcript	XM_038529629	protein_coding	2/3	.	XM_038529629.1:c.90C>T	XP_038385557.1:p.Asn30%3D	127	90	30	N	aaC/aaT	.	.	-1	.	SNV	.	.	.	.	.	.	.	.	XP_038385557	.	.	.	.	UU_Cfam_GSD_1.0_ROSY.refSeq.ensformat.gtf.gz
chr2	76176729	A	T	1	T	missense_variant	MODERATE	.	ZBTB40	Transcript	XM_038531664	protein_coding	9/17	.	XM_038531664.1:c.1993T>A	XP_038387592.1:p.Leu665Ile	2068	1993	665	L/I	Tta/Ata	.	.	-1	.	SNV	.	.	.	.	.	.	.	.	XP_038387592	.	.	.	.	UU_Cfam_GSD_1.0_ROSY.refSeq.ensformat.gtf.gz
chr2	76176729	A	T	1	T	missense_variant	MODERATE	.	ZBTB40	Transcript	XM_038531665	protein_coding	9/17	.	XM_038531665.1:c.1951T>A	XP_038387593.1:p.Leu651Ile	2026	1951	651	L/I	Tta/Ata	.	.	-1	.	SNV	.	.	.	.	.	.	.	.	XP_038387593	.	.	.	.	UU_Cfam_GSD_1.0_ROSY.refSeq.ensformat.gtf.gz
chr2	76176729	A	T	1	T	missense_variant	MODERATE	.	ZBTB40	Transcript	XM_038531666	protein_coding	9/17	.	XM_038531666.1:c.1993T>A	XP_038387594.1:p.Leu665Ile	2068	1993	665	L/I	Tta/Ata	.	.	-1	.	SNV	.	.	.	.	.	.	.	.	XP_038387594	.	.	.	.	UU_Cfam_GSD_1.0_ROSY.refSeq.ensformat.gtf.gz
chr2	76176729	A	T	1	T	missense_variant	MODERATE	.	ZBTB40	Transcript	XM_038531667	protein_coding	9/16	.	XM_038531667.1:c.1993T>A	XP_038387595.1:p.Leu665Ile	2068	1993	665	L/I	Tta/Ata	.	.	-1	.	SNV	.	.	.	.	.	.	.	.	XP_038387595	.	.	.	.	UU_Cfam_GSD_1.0_ROSY.refSeq.ensformat.gtf.gz
chr2	76176729	A	T	1	T	missense_variant	MODERATE	.	ZBTB40	Transcript	XM_038531668	protein_coding	10/18	.	XM_038531668.1:c.2071T>A	XP_038387596.1:p.Leu691Ile	2101	2071	691	L/I	Tta/Ata	.	.	-1	.	SNV	.	.	.	.	.	.	.	.	XP_038387596	.	.	.	.	UU_Cfam_GSD_1.0_ROSY.refSeq.ensformat.gtf.gz
chr2	76176729	A	T	1	T	missense_variant	MODERATE	.	ZBTB40	Transcript	XM_038531669	protein_coding	11/19	.	XM_038531669.1:c.1993T>A	XP_038387597.1:p.Leu665Ile	2339	1993	665	L/I	Tta/Ata	.	.	-1	.	SNV	.	.	.	.	.	.	.	.	XP_038387597	.	.	.	.	UU_Cfam_GSD_1.0_ROSY.refSeq.ensformat.gtf.gz
chr2	76176729	A	T	1	T	missense_variant	MODERATE	.	ZBTB40	Transcript	XM_038531670	protein_coding	10/18	.	XM_038531670.1:c.1993T>A	XP_038387598.1:p.Leu665Ile	2249	1993	665	L/I	Tta/Ata	.	.	-1	.	SNV	.	.	.	.	.	.	.	.	XP_038387598	.	.	.	.	UU_Cfam_GSD_1.0_ROSY.refSeq.ensformat.gtf.gz
chr2	76176729	A	T	1	T	missense_variant	MODERATE	.	ZBTB40	Transcript	XM_038531671	protein_coding	12/20	.	XM_038531671.1:c.1993T>A	XP_038387599.1:p.Leu665Ile	2586	1993	665	L/I	Tta/Ata	.	.	-1	.	SNV	.	.	.	.	.	.	.	.	XP_038387599	.	.	.	.	UU_Cfam_GSD_1.0_ROSY.refSeq.ensformat.gtf.gz
chr2	78798621	C	T	1	T	synonymous_variant	LOW	.	AKR7A2	Transcript	XM_038531795	protein_coding	1/7	.	XM_038531795.1:c.87C>T	XP_038387723.1:p.Ala29%3D	87	87	29	A	gcC/gcT	.	.	1	.	SNV	.	.	.	.	.	.	.	.	XP_038387723	.	.	.	.	UU_Cfam_GSD_1.0_ROSY.refSeq.ensformat.gtf.gz
chr2	84912685	G	A	1	A	missense_variant	MODERATE	.	DFFA	Transcript	XM_038532043	protein_coding	1/6	.	XM_038532043.1:c.13G>A	XP_038387971.1:p.Gly5Arg	78	13	5	G/R	Ggg/Agg	.	.	1	.	SNV	.	.	.	.	.	.	.	.	XP_038387971	.	.	.	.	UU_Cfam_GSD_1.0_ROSY.refSeq.ensformat.gtf.gz
chr20	550410	G	A	1	A	synonymous_variant	LOW	.	KLF15	Transcript	XM_038565434	protein_coding	2/3	.	XM_038565434.1:c.906C>T	XP_038421362.1:p.Leu302%3D	1219	906	302	L	ctC/ctT	.	.	-1	.	SNV	.	.	.	.	.	.	.	.	XP_038421362	.	.	.	.	UU_Cfam_GSD_1.0_ROSY.refSeq.ensformat.gtf.gz
chr20	550410	G	A	1	A	synonymous_variant	LOW	.	KLF15	Transcript	XM_038565435	protein_coding	2/3	.	XM_038565435.1:c.906C>T	XP_038421363.1:p.Leu302%3D	1073	906	302	L	ctC/ctT	.	.	-1	.	SNV	.	.	.	.	.	.	.	.	XP_038421363	.	.	.	.	UU_Cfam_GSD_1.0_ROSY.refSeq.ensformat.gtf.gz
chr20	550749	G	A	1	A	synonymous_variant	LOW	.	KLF15	Transcript	XM_038565434	protein_coding	2/3	.	XM_038565434.1:c.567C>T	XP_038421362.1:p.Arg189%3D	880	567	189	R	cgC/cgT	.	.	-1	.	SNV	.	.	.	.	.	.	.	.	XP_038421362	.	.	.	.	UU_Cfam_GSD_1.0_ROSY.refSeq.ensformat.gtf.gz
chr20	550749	G	A	1	A	synonymous_variant	LOW	.	KLF15	Transcript	XM_038565435	protein_coding	2/3	.	XM_038565435.1:c.567C>T	XP_038421363.1:p.Arg189%3D	734	567	189	R	cgC/cgT	.	.	-1	.	SNV	.	.	.	.	.	.	.	.	XP_038421363	.	.	.	.	UU_Cfam_GSD_1.0_ROSY.refSeq.ensformat.gtf.gz
chr20	17591832	G	GAAAAAAAAAAAAAAGAAAAAAAAAAAATTTTCCTTCTT	1	AAAAAAAAAAAAAAGAAAAAAAAAAAATTTTCCTTCTT	splice_region_variant&intron_variant&non_coding_transcript_variant	LOW	.	LOC111091264	Transcript	XR_005374712	lncRNA	.	5/5	XR_005374712.1:n.1137-4_1137-3insAAGAAGGAAAATTTTTTTTTTTTCTTTTTTTTTTTTTT	.	.	.	.	.	.	.	.	-1	.	insertion	.	.	.	.	.	.	.	.	.	.	.	.	.	UU_Cfam_GSD_1.0_ROSY.refSeq.ensformat.gtf.gz
chr20	17591832	G	GAAAAAAAAAAAAAAGAAAAAAAAAAAATTTTCCTTCTT	1	AAAAAAAAAAAAAAGAAAAAAAAAAAATTTTCCTTCTT	splice_region_variant&intron_variant&non_coding_transcript_variant	LOW	.	LOC111091264	Transcript	XR_005374713	lncRNA	.	6/6	XR_005374713.1:n.1208-4_1208-3insAAGAAGGAAAATTTTTTTTTTTTCTTTTTTTTTTTTTT	.	.	.	.	.	.	.	.	-1	.	insertion	.	.	.	.	.	.	.	.	.	.	.	.	.	UU_Cfam_GSD_1.0_ROSY.refSeq.ensformat.gtf.gz
chr20	38154017	C	T	2	T	missense_variant	MODERATE	.	ABHD14B	Transcript	XM_038566278	protein_coding	3/4	.	XM_038566278.1:c.220C>T	XP_038422206.1:p.Arg74Cys	395	220	74	R/C	Cgc/Tgc	.	.	1	.	SNV	.	.	.	.	.	.	.	.	XP_038422206	.	.	.	.	UU_Cfam_GSD_1.0_ROSY.refSeq.ensformat.gtf.gz
chr20	39419769	G	A	2	A	missense_variant	MODERATE	.	ZMYND10	Transcript	XM_038566363	protein_coding	5/12	.	XM_038566363.1:c.475G>A	XP_038422291.1:p.Glu159Lys	618	475	159	E/K	Gag/Aag	.	.	1	.	SNV	.	.	.	.	.	.	.	.	XP_038422291	.	.	.	.	UU_Cfam_GSD_1.0_ROSY.refSeq.ensformat.gtf.gz
chr20	39419769	G	A	2	A	missense_variant	MODERATE	.	ZMYND10	Transcript	XM_038566364	protein_coding	5/12	.	XM_038566364.1:c.346G>A	XP_038422292.1:p.Glu116Lys	526	346	116	E/K	Gag/Aag	.	.	1	.	SNV	.	.	.	.	.	.	.	.	XP_038422292	.	.	.	.	UU_Cfam_GSD_1.0_ROSY.refSeq.ensformat.gtf.gz
chr20	44114973	C	T	1	T	synonymous_variant	LOW	.	CILP2	Transcript	XM_038566726	protein_coding	8/8	.	XM_038566726.1:c.3378G>A	XP_038422654.1:p.Ala1126%3D	3444	3378	1126	A	gcG/gcA	.	.	-1	.	SNV	.	.	.	.	.	.	.	.	XP_038422654	.	.	.	.	UU_Cfam_GSD_1.0_ROSY.refSeq.ensformat.gtf.gz
chr20	44114973	C	T	1	T	synonymous_variant	LOW	.	CILP2	Transcript	XM_038566727	protein_coding	7/7	.	XM_038566727.1:c.3099G>A	XP_038422655.1:p.Ala1033%3D	3165	3099	1033	A	gcG/gcA	.	.	-1	.	SNV	.	.	.	.	.	.	.	.	XP_038422655	.	.	.	.	UU_Cfam_GSD_1.0_ROSY.refSeq.ensformat.gtf.gz
chr20	44372633	AC	A	1	-	splice_donor_variant	HIGH	.	NCAN	Transcript	XM_038566746	protein_coding	.	5/14	XM_038566746.1:c.790+1del	.	.	.	.	.	.	.	.	-1	.	deletion	.	.	.	.	.	.	.	.	XP_038422674	.	.	.	.	UU_Cfam_GSD_1.0_ROSY.refSeq.ensformat.gtf.gz
chr20	44372633	AC	A	1	-	splice_donor_variant	HIGH	.	NCAN	Transcript	XM_038566747	protein_coding	.	5/15	XM_038566747.1:c.790+1del	.	.	.	.	.	.	.	.	-1	.	deletion	.	.	.	.	.	.	.	.	XP_038422675	.	.	.	.	UU_Cfam_GSD_1.0_ROSY.refSeq.ensformat.gtf.gz
chr20	53466084	C	T	1	T	synonymous_variant	LOW	.	MYO1F	Transcript	XM_038567501	protein_coding	22/29	.	XM_038567501.1:c.2298G>A	XP_038423429.1:p.Ser766%3D	2453	2298	766	S	tcG/tcA	.	.	-1	.	SNV	.	.	.	.	.	.	.	.	XP_038423429	.	.	.	.	UU_Cfam_GSD_1.0_ROSY.refSeq.ensformat.gtf.gz
chr20	58495766	G	A	1	A	missense_variant	MODERATE	.	SHC2	Transcript	XM_038568072	protein_coding	10/14	.	XM_038568072.1:c.1252G>A	XP_038424000.1:p.Val418Met	1252	1252	418	V/M	Gtg/Atg	.	.	1	.	SNV	.	.	.	.	.	.	.	.	XP_038424000	.	.	.	.	UU_Cfam_GSD_1.0_ROSY.refSeq.ensformat.gtf.gz
chr20	58495766	G	A	1	A	missense_variant	MODERATE	.	SHC2	Transcript	XM_038568073	protein_coding	10/14	.	XM_038568073.1:c.1252G>A	XP_038424001.1:p.Val418Met	1252	1252	418	V/M	Gtg/Atg	.	.	1	.	SNV	.	.	.	.	.	.	.	.	XP_038424001	.	.	.	.	UU_Cfam_GSD_1.0_ROSY.refSeq.ensformat.gtf.gz
chr20	58495766	G	A	1	A	missense_variant	MODERATE	.	SHC2	Transcript	XM_038568075	protein_coding	10/13	.	XM_038568075.1:c.1252G>A	XP_038424003.1:p.Val418Met	1252	1252	418	V/M	Gtg/Atg	.	.	1	.	SNV	.	.	.	.	.	.	.	.	XP_038424003	.	.	.	.	UU_Cfam_GSD_1.0_ROSY.refSeq.ensformat.gtf.gz
chr21	12535077	C	CTTACCTAAGAGCAGAGAATGTAAAAAAAAAAATTAAATAAAATATACT	1	TTACCTAAGAGCAGAGAATGTAAAAAAAAAAATTAAATAAAATATACT	splice_region_variant&intron_variant	LOW	.	TMEM135	Transcript	XM_038568355	protein_coding	.	7/14	XM_038568355.1:c.551+6_551+7insAGTATATTTTATTTAATTTTTTTTTTTACATTCTCTGCTCTTAGGTAA	.	.	.	.	.	.	.	.	-1	.	insertion	.	.	.	.	.	.	.	.	XP_038424283	.	.	.	.	UU_Cfam_GSD_1.0_ROSY.refSeq.ensformat.gtf.gz
chr21	12535077	C	CTTACCTAAGAGCAGAGAATGTAAAAAAAAAAATTAAATAAAATATACT	1	TTACCTAAGAGCAGAGAATGTAAAAAAAAAAATTAAATAAAATATACT	splice_region_variant&intron_variant	LOW	.	TMEM135	Transcript	XM_038568356	protein_coding	.	11/18	XM_038568356.1:c.416+6_416+7insAGTATATTTTATTTAATTTTTTTTTTTACATTCTCTGCTCTTAGGTAA	.	.	.	.	.	.	.	.	-1	.	insertion	.	.	.	.	.	.	.	.	XP_038424284	.	.	.	.	UU_Cfam_GSD_1.0_ROSY.refSeq.ensformat.gtf.gz
chr21	12535077	C	CTTACCTAAGAGCAGAGAATGTAAAAAAAAAAATTAAATAAAATATACT	1	TTACCTAAGAGCAGAGAATGTAAAAAAAAAAATTAAATAAAATATACT	splice_region_variant&intron_variant	LOW	.	TMEM135	Transcript	XM_038568357	protein_coding	.	10/17	XM_038568357.1:c.416+6_416+7insAGTATATTTTATTTAATTTTTTTTTTTACATTCTCTGCTCTTAGGTAA	.	.	.	.	.	.	.	.	-1	.	insertion	.	.	.	.	.	.	.	.	XP_038424285	.	.	.	.	UU_Cfam_GSD_1.0_ROSY.refSeq.ensformat.gtf.gz
chr21	12535077	C	CTTACCTAAGAGCAGAGAATGTAAAAAAAAAAATTAAATAAAATATACT	1	TTACCTAAGAGCAGAGAATGTAAAAAAAAAAATTAAATAAAATATACT	splice_region_variant&intron_variant	LOW	.	TMEM135	Transcript	XM_038568358	protein_coding	.	9/16	XM_038568358.1:c.416+6_416+7insAGTATATTTTATTTAATTTTTTTTTTTACATTCTCTGCTCTTAGGTAA	.	.	.	.	.	.	.	.	-1	.	insertion	.	.	.	.	.	.	.	.	XP_038424286	.	.	.	.	UU_Cfam_GSD_1.0_ROSY.refSeq.ensformat.gtf.gz
chr21	40937516	A	C	1	C	missense_variant	MODERATE	.	KCNC1	Transcript	NM_001003113	protein_coding	1/4	.	NM_001003113.1:c.9A>C	NP_001003113.1:p.Gln3His	9	9	3	Q/H	caA/caC	.	.	1	.	SNV	.	.	.	.	.	.	.	.	NP_001003113	.	.	.	.	UU_Cfam_GSD_1.0_ROSY.refSeq.ensformat.gtf.gz
chr23	4388623	C	CGCCACTAACAATTTTGTCTTTAATAAGGGACTTGCAACAAAGCATT	1	GCCACTAACAATTTTGTCTTTAATAAGGGACTTGCAACAAAGCATT	frameshift_variant	HIGH	.	PDCD6IP	Transcript	XM_038570338	protein_coding	16/18	.	XM_038570338.1:c.2158_2159insCTAACAATTTTGTCTTTAATAAGGGACTTGCAACAAAGCATTGCCA	XP_038426266.1:p.Arg720ThrfsTer19	2240-2241	2154-2155	718-719	-/ATNNFVFNKGLATKHX	-/GCCACTAACAATTTTGTCTTTAATAAGGGACTTGCAACAAAGCATT	.	.	1	.	insertion	.	.	.	.	.	.	.	.	XP_038426266	.	.	.	.	UU_Cfam_GSD_1.0_ROSY.refSeq.ensformat.gtf.gz
chr23	4388623	C	CGCCACTAACAATTTTGTCTTTAATAAGGGACTTGCAACAAAGCATT	1	GCCACTAACAATTTTGTCTTTAATAAGGGACTTGCAACAAAGCATT	frameshift_variant	HIGH	.	PDCD6IP	Transcript	XM_038570339	protein_coding	16/18	.	XM_038570339.1:c.2143_2144insCTAACAATTTTGTCTTTAATAAGGGACTTGCAACAAAGCATTGCCA	XP_038426267.1:p.Arg715ThrfsTer19	2225-2226	2139-2140	713-714	-/ATNNFVFNKGLATKHX	-/GCCACTAACAATTTTGTCTTTAATAAGGGACTTGCAACAAAGCATT	.	.	1	.	insertion	.	.	.	.	.	.	.	.	XP_038426267	.	.	.	.	UU_Cfam_GSD_1.0_ROSY.refSeq.ensformat.gtf.gz
chr23	12223598	C	T	1	T	missense_variant	MODERATE	.	ZNF662	Transcript	XM_038570606	protein_coding	6/6	.	XM_038570606.1:c.1160C>T	XP_038426534.1:p.Pro387Leu	1360	1160	387	P/L	cCg/cTg	.	.	1	.	SNV	.	.	.	.	.	.	.	.	XP_038426534	.	.	.	.	UU_Cfam_GSD_1.0_ROSY.refSeq.ensformat.gtf.gz
chr23	45739033	G	A	1	A	missense_variant	MODERATE	.	LOC119877438	Transcript	XM_038571209	protein_coding	1/1	.	XM_038571209.1:c.116C>T	XP_038427137.1:p.Thr39Met	185	116	39	T/M	aCg/aTg	.	.	-1	.	SNV	.	.	.	.	.	.	.	.	XP_038427137	.	.	.	.	UU_Cfam_GSD_1.0_ROSY.refSeq.ensformat.gtf.gz
chr23	46037102	T	G	1	G	missense_variant	MODERATE	.	MINDY4B	Transcript	XM_038570204	protein_coding	2/12	.	XM_038570204.1:c.127A>C	XP_038426132.1:p.Thr43Pro	127	127	43	T/P	Act/Cct	.	.	-1	.	SNV	.	.	.	.	.	.	.	.	XP_038426132	.	.	.	.	UU_Cfam_GSD_1.0_ROSY.refSeq.ensformat.gtf.gz
chr23	50103481	G	A	1	A	synonymous_variant	LOW	.	SLC33A1	Transcript	XM_038571275	protein_coding	1/6	.	XM_038571275.1:c.663C>T	XP_038427203.1:p.Gly221%3D	763	663	221	G	ggC/ggT	.	.	-1	.	SNV	.	.	.	.	.	.	.	.	XP_038427203	.	.	.	.	UU_Cfam_GSD_1.0_ROSY.refSeq.ensformat.gtf.gz
chr23	50103481	G	A	1	A	synonymous_variant	LOW	.	SLC33A1	Transcript	XM_038571276	protein_coding	1/7	.	XM_038571276.1:c.663C>T	XP_038427204.1:p.Gly221%3D	764	663	221	G	ggC/ggT	.	.	-1	.	SNV	.	.	.	.	.	.	.	.	XP_038427204	.	.	.	.	UU_Cfam_GSD_1.0_ROSY.refSeq.ensformat.gtf.gz
chr23	50103481	G	A	1	A	synonymous_variant	LOW	.	SLC33A1	Transcript	XM_038571277	protein_coding	1/4	.	XM_038571277.1:c.663C>T	XP_038427205.1:p.Gly221%3D	773	663	221	G	ggC/ggT	.	.	-1	.	SNV	.	.	.	.	.	.	.	.	XP_038427205	.	.	.	.	UU_Cfam_GSD_1.0_ROSY.refSeq.ensformat.gtf.gz
chr24	13163835	C	CGGAGGGAGGCGGCGGGACCGGGCGGGGGGGCGG	1	GGAGGGAGGCGGCGGGACCGGGCGGGGGGGCGG	inframe_insertion	MODERATE	.	LOC119865624	Transcript	XM_038571631	protein_coding	2/2	.	XM_038571631.1:c.396_397insAGGCGGCGGGACCGGGCGGGGGGGCGGGGAGGG	XP_038427559.1:p.Gly132_Pro133insArgArgArgAspArgAlaGlyGlyArgGlyGly	913-914	390-391	130-131	-/GGRRRDRAGGR	-/GGAGGGAGGCGGCGGGACCGGGCGGGGGGGCGG	.	.	1	.	insertion	.	.	.	.	.	.	.	.	XP_038427559	.	.	.	.	UU_Cfam_GSD_1.0_ROSY.refSeq.ensformat.gtf.gz
chr24	14653690	C	T	1	T	missense_variant	MODERATE	.	HAO1	Transcript	XM_038571362	protein_coding	1/8	.	XM_038571362.1:c.10C>T	XP_038427290.1:p.Arg4Trp	84	10	4	R/W	Cgg/Tgg	.	.	1	.	SNV	.	.	.	.	.	.	.	.	XP_038427290	.	.	.	.	UU_Cfam_GSD_1.0_ROSY.refSeq.ensformat.gtf.gz
chr24	21019403	C	A	1	A	synonymous_variant	LOW	.	SOX12	Transcript	XM_038571902	protein_coding	1/1	.	XM_038571902.1:c.333G>T	XP_038427830.1:p.Pro111%3D	348	333	111	P	ccG/ccT	.	.	-1	.	SNV	.	.	.	.	.	.	.	.	XP_038427830	.	.	.	.	UU_Cfam_GSD_1.0_ROSY.refSeq.ensformat.gtf.gz
chr24	21019427	A	G	1	G	synonymous_variant	LOW	.	SOX12	Transcript	XM_038571902	protein_coding	1/1	.	XM_038571902.1:c.309T>C	XP_038427830.1:p.Asp103%3D	324	309	103	D	gaT/gaC	.	.	-1	.	SNV	.	.	.	.	.	.	.	.	XP_038427830	.	.	.	.	UU_Cfam_GSD_1.0_ROSY.refSeq.ensformat.gtf.gz
chr24	23765156	G	A	1	A	missense_variant	MODERATE	.	RALY	Transcript	XM_038572038	protein_coding	6/10	.	XM_038572038.1:c.472G>A	XP_038427966.1:p.Val158Ile	1030	472	158	V/I	Gtc/Atc	.	.	1	.	SNV	.	.	.	.	.	.	.	.	XP_038427966	.	.	.	.	UU_Cfam_GSD_1.0_ROSY.refSeq.ensformat.gtf.gz
chr24	23765156	G	A	1	A	missense_variant	MODERATE	.	RALY	Transcript	XM_038572039	protein_coding	6/10	.	XM_038572039.1:c.472G>A	XP_038427967.1:p.Val158Ile	925	472	158	V/I	Gtc/Atc	.	.	1	.	SNV	.	.	.	.	.	.	.	.	XP_038427967	.	.	.	.	UU_Cfam_GSD_1.0_ROSY.refSeq.ensformat.gtf.gz
chr24	23765156	G	A	1	A	missense_variant	MODERATE	.	RALY	Transcript	XM_038572040	protein_coding	5/9	.	XM_038572040.1:c.472G>A	XP_038427968.1:p.Val158Ile	653	472	158	V/I	Gtc/Atc	.	.	1	.	SNV	.	.	.	.	.	.	.	.	XP_038427968	.	.	.	.	UU_Cfam_GSD_1.0_ROSY.refSeq.ensformat.gtf.gz
chr24	23765156	G	A	1	A	missense_variant	MODERATE	.	RALY	Transcript	XM_038572041	protein_coding	5/9	.	XM_038572041.1:c.472G>A	XP_038427969.1:p.Val158Ile	843	472	158	V/I	Gtc/Atc	.	.	1	.	SNV	.	.	.	.	.	.	.	.	XP_038427969	.	.	.	.	UU_Cfam_GSD_1.0_ROSY.refSeq.ensformat.gtf.gz
chr24	23765156	G	A	1	A	missense_variant	MODERATE	.	RALY	Transcript	XM_038572042	protein_coding	5/9	.	XM_038572042.1:c.424G>A	XP_038427970.1:p.Val142Ile	982	424	142	V/I	Gtc/Atc	.	.	1	.	SNV	.	.	.	.	.	.	.	.	XP_038427970	.	.	.	.	UU_Cfam_GSD_1.0_ROSY.refSeq.ensformat.gtf.gz
chr24	24246196	G	GA	1	A	splice_region_variant&intron_variant	LOW	.	PIGU	Transcript	XM_038572063	protein_coding	.	4/11	XM_038572063.1:c.319-5dup	.	.	.	.	.	.	.	.	-1	.	insertion	.	.	.	.	.	.	.	.	XP_038427991	.	.	.	.	UU_Cfam_GSD_1.0_ROSY.refSeq.ensformat.gtf.gz
chr24	24246196	G	GA	1	A	splice_region_variant&intron_variant	LOW	.	PIGU	Transcript	XM_038572064	protein_coding	.	4/12	XM_038572064.1:c.319-5dup	.	.	.	.	.	.	.	.	-1	.	insertion	.	.	.	.	.	.	.	.	XP_038427992	.	.	.	.	UU_Cfam_GSD_1.0_ROSY.refSeq.ensformat.gtf.gz
chr24	34227358	A	G	1	G	synonymous_variant	LOW	.	ELMO2	Transcript	XM_038572503	protein_coding	18/22	.	XM_038572503.1:c.1686T>C	XP_038428431.1:p.Cys562%3D	1820	1686	562	C	tgT/tgC	.	.	-1	.	SNV	.	.	.	.	.	.	.	.	XP_038428431	.	.	.	.	UU_Cfam_GSD_1.0_ROSY.refSeq.ensformat.gtf.gz
chr24	34227358	A	G	1	G	synonymous_variant	LOW	.	ELMO2	Transcript	XM_038572504	protein_coding	17/21	.	XM_038572504.1:c.1650T>C	XP_038428432.1:p.Cys550%3D	1784	1650	550	C	tgT/tgC	.	.	-1	.	SNV	.	.	.	.	.	.	.	.	XP_038428432	.	.	.	.	UU_Cfam_GSD_1.0_ROSY.refSeq.ensformat.gtf.gz
chr24	34227361	G	T	1	T	synonymous_variant	LOW	.	ELMO2	Transcript	XM_038572503	protein_coding	18/22	.	XM_038572503.1:c.1683C>A	XP_038428431.1:p.Leu561%3D	1817	1683	561	L	ctC/ctA	.	.	-1	.	SNV	.	.	.	.	.	.	.	.	XP_038428431	.	.	.	.	UU_Cfam_GSD_1.0_ROSY.refSeq.ensformat.gtf.gz
chr24	34227361	G	T	1	T	synonymous_variant	LOW	.	ELMO2	Transcript	XM_038572504	protein_coding	17/21	.	XM_038572504.1:c.1647C>A	XP_038428432.1:p.Leu549%3D	1781	1647	549	L	ctC/ctA	.	.	-1	.	SNV	.	.	.	.	.	.	.	.	XP_038428432	.	.	.	.	UU_Cfam_GSD_1.0_ROSY.refSeq.ensformat.gtf.gz
chr24	34227370	C	G	1	G	synonymous_variant	LOW	.	ELMO2	Transcript	XM_038572503	protein_coding	18/22	.	XM_038572503.1:c.1674G>C	XP_038428431.1:p.Leu558%3D	1808	1674	558	L	ctG/ctC	.	.	-1	.	SNV	.	.	.	.	.	.	.	.	XP_038428431	.	.	.	.	UU_Cfam_GSD_1.0_ROSY.refSeq.ensformat.gtf.gz
chr24	34227370	C	G	1	G	synonymous_variant	LOW	.	ELMO2	Transcript	XM_038572504	protein_coding	17/21	.	XM_038572504.1:c.1638G>C	XP_038428432.1:p.Leu546%3D	1772	1638	546	L	ctG/ctC	.	.	-1	.	SNV	.	.	.	.	.	.	.	.	XP_038428432	.	.	.	.	UU_Cfam_GSD_1.0_ROSY.refSeq.ensformat.gtf.gz
chr24	43766510	C	T	2	T	synonymous_variant	LOW	.	ANKRD60	Transcript	XM_038572709	protein_coding	3/4	.	XM_038572709.1:c.540G>A	XP_038428637.1:p.Thr180%3D	540	540	180	T	acG/acA	.	.	-1	.	SNV	.	.	.	.	.	.	.	.	XP_038428637	.	.	.	.	UU_Cfam_GSD_1.0_ROSY.refSeq.ensformat.gtf.gz
chr24	48005767	C	T	2	T	synonymous_variant	LOW	.	HELZ2	Transcript	XM_038572876	protein_coding	5/21	.	XM_038572876.1:c.1704G>A	XP_038428804.1:p.Glu568%3D	1863	1704	568	E	gaG/gaA	.	.	-1	.	SNV	.	.	.	.	.	.	.	.	XP_038428804	.	.	.	.	UU_Cfam_GSD_1.0_ROSY.refSeq.ensformat.gtf.gz
chr25	12419418	G	A	1	A	splice_donor_variant&non_coding_transcript_variant	HIGH	.	LOC119865885	Transcript	XR_005378431	misc_RNA	.	2/2	XR_005378431.1:n.2972+1G>A	.	.	.	.	.	.	.	.	1	.	SNV	.	.	.	.	.	.	.	.	.	.	.	.	.	UU_Cfam_GSD_1.0_ROSY.refSeq.ensformat.gtf.gz
chr25	34880619	CCAGTCCAGCTG	C	1	-	frameshift_variant	HIGH	.	SORBS3	Transcript	XM_038573827	protein_coding	9/25	.	XM_038573827.1:c.646_656del	XP_038429755.1:p.Gln216GlufsTer3	1009-1019	646-656	216-219	QLDW/X	CAGCTGGACTGg/g	.	.	-1	.	deletion	.	.	.	.	.	.	.	.	XP_038429755	.	.	.	.	UU_Cfam_GSD_1.0_ROSY.refSeq.ensformat.gtf.gz
chr25	34880619	CCAGTCCAGCTG	C	1	-	frameshift_variant	HIGH	.	SORBS3	Transcript	XM_038573828	protein_coding	7/23	.	XM_038573828.1:c.646_656del	XP_038429756.1:p.Gln216GlufsTer3	1607-1617	646-656	216-219	QLDW/X	CAGCTGGACTGg/g	.	.	-1	.	deletion	.	.	.	.	.	.	.	.	XP_038429756	.	.	.	.	UU_Cfam_GSD_1.0_ROSY.refSeq.ensformat.gtf.gz
chr25	34880619	CCAGTCCAGCTG	C	1	-	frameshift_variant	HIGH	.	SORBS3	Transcript	XM_038573829	protein_coding	7/23	.	XM_038573829.1:c.646_656del	XP_038429757.1:p.Gln216GlufsTer3	1607-1617	646-656	216-219	QLDW/X	CAGCTGGACTGg/g	.	.	-1	.	deletion	.	.	.	.	.	.	.	.	XP_038429757	.	.	.	.	UU_Cfam_GSD_1.0_ROSY.refSeq.ensformat.gtf.gz
chr25	34880619	CCAGTCCAGCTG	C	1	-	frameshift_variant	HIGH	.	SORBS3	Transcript	XM_038573830	protein_coding	7/23	.	XM_038573830.1:c.646_656del	XP_038429758.1:p.Gln216GlufsTer3	1607-1617	646-656	216-219	QLDW/X	CAGCTGGACTGg/g	.	.	-1	.	deletion	.	.	.	.	.	.	.	.	XP_038429758	.	.	.	.	UU_Cfam_GSD_1.0_ROSY.refSeq.ensformat.gtf.gz
chr25	34880619	CCAGTCCAGCTG	C	1	-	frameshift_variant	HIGH	.	SORBS3	Transcript	XM_038573831	protein_coding	7/23	.	XM_038573831.1:c.646_656del	XP_038429759.1:p.Gln216GlufsTer3	1607-1617	646-656	216-219	QLDW/X	CAGCTGGACTGg/g	.	.	-1	.	deletion	.	.	.	.	.	.	.	.	XP_038429759	.	.	.	.	UU_Cfam_GSD_1.0_ROSY.refSeq.ensformat.gtf.gz
chr25	34880619	CCAGTCCAGCTG	C	1	-	frameshift_variant	HIGH	.	SORBS3	Transcript	XM_038573832	protein_coding	7/23	.	XM_038573832.1:c.646_656del	XP_038429760.1:p.Gln216GlufsTer3	1607-1617	646-656	216-219	QLDW/X	CAGCTGGACTGg/g	.	.	-1	.	deletion	.	.	.	.	.	.	.	.	XP_038429760	.	.	.	.	UU_Cfam_GSD_1.0_ROSY.refSeq.ensformat.gtf.gz
chr25	34880619	CCAGTCCAGCTG	C	1	-	frameshift_variant	HIGH	.	SORBS3	Transcript	XM_038573833	protein_coding	7/23	.	XM_038573833.1:c.601_611del	XP_038429761.1:p.Gln201GlufsTer3	1562-1572	601-611	201-204	QLDW/X	CAGCTGGACTGg/g	.	.	-1	.	deletion	.	.	.	.	.	.	.	.	XP_038429761	.	.	.	.	UU_Cfam_GSD_1.0_ROSY.refSeq.ensformat.gtf.gz
chr25	34880619	CCAGTCCAGCTG	C	1	-	frameshift_variant	HIGH	.	SORBS3	Transcript	XM_038573834	protein_coding	7/22	.	XM_038573834.1:c.646_656del	XP_038429762.1:p.Gln216GlufsTer3	1607-1617	646-656	216-219	QLDW/X	CAGCTGGACTGg/g	.	.	-1	.	deletion	.	.	.	.	.	.	.	.	XP_038429762	.	.	.	.	UU_Cfam_GSD_1.0_ROSY.refSeq.ensformat.gtf.gz
chr25	34880619	CCAGTCCAGCTG	C	1	-	frameshift_variant	HIGH	.	SORBS3	Transcript	XM_038573835	protein_coding	7/22	.	XM_038573835.1:c.646_656del	XP_038429763.1:p.Gln216GlufsTer3	1607-1617	646-656	216-219	QLDW/X	CAGCTGGACTGg/g	.	.	-1	.	deletion	.	.	.	.	.	.	.	.	XP_038429763	.	.	.	.	UU_Cfam_GSD_1.0_ROSY.refSeq.ensformat.gtf.gz
chr25	34880619	CCAGTCCAGCTG	C	1	-	frameshift_variant	HIGH	.	SORBS3	Transcript	XM_038573836	protein_coding	7/22	.	XM_038573836.1:c.646_656del	XP_038429764.1:p.Gln216GlufsTer3	1607-1617	646-656	216-219	QLDW/X	CAGCTGGACTGg/g	.	.	-1	.	deletion	.	.	.	.	.	.	.	.	XP_038429764	.	.	.	.	UU_Cfam_GSD_1.0_ROSY.refSeq.ensformat.gtf.gz
chr25	34880619	CCAGTCCAGCTG	C	1	-	frameshift_variant	HIGH	.	SORBS3	Transcript	XM_038573837	protein_coding	7/22	.	XM_038573837.1:c.646_656del	XP_038429765.1:p.Gln216GlufsTer3	1607-1617	646-656	216-219	QLDW/X	CAGCTGGACTGg/g	.	.	-1	.	deletion	.	.	.	.	.	.	.	.	XP_038429765	.	.	.	.	UU_Cfam_GSD_1.0_ROSY.refSeq.ensformat.gtf.gz
chr25	34880619	CCAGTCCAGCTG	C	1	-	frameshift_variant	HIGH	.	SORBS3	Transcript	XM_038573838	protein_coding	7/22	.	XM_038573838.1:c.646_656del	XP_038429766.1:p.Gln216GlufsTer3	1607-1617	646-656	216-219	QLDW/X	CAGCTGGACTGg/g	.	.	-1	.	deletion	.	.	.	.	.	.	.	.	XP_038429766	.	.	.	.	UU_Cfam_GSD_1.0_ROSY.refSeq.ensformat.gtf.gz
chr25	34880619	CCAGTCCAGCTG	C	1	-	frameshift_variant	HIGH	.	SORBS3	Transcript	XM_038573839	protein_coding	6/22	.	XM_038573839.1:c.484_494del	XP_038429767.1:p.Gln162GlufsTer3	694-704	484-494	162-165	QLDW/X	CAGCTGGACTGg/g	.	.	-1	.	deletion	.	.	.	.	.	.	.	.	XP_038429767	.	.	.	.	UU_Cfam_GSD_1.0_ROSY.refSeq.ensformat.gtf.gz
chr25	35277325	A	G	1	G	missense_variant	MODERATE	.	REEP4	Transcript	XM_038573870	protein_coding	2/8	.	XM_038573870.1:c.89A>G	XP_038429798.1:p.Lys30Arg	446	89	30	K/R	aAg/aGg	.	.	1	.	SNV	.	.	.	.	.	.	.	.	XP_038429798	.	.	.	.	UU_Cfam_GSD_1.0_ROSY.refSeq.ensformat.gtf.gz
chr25	42644841	A	ATGAATGCTCTTTTCTTTTTTTTTTTTTTTTTTTTTTTTTTT	2	TGAATGCTCTTTTCTTTTTTTTTTTTTTTTTTTTTTTTTTT	splice_region_variant&intron_variant	LOW	.	SP140	Transcript	XM_038574124	protein_coding	.	1/24	XM_038574124.1:c.-68+20_-68+21insTTTTTTTTTTTTTTTTTTTTTTTTTTTGAATGCTCTTTTCT	.	.	.	.	.	.	.	.	1	.	insertion	.	.	.	.	.	.	.	.	XP_038430052	.	.	.	.	UU_Cfam_GSD_1.0_ROSY.refSeq.ensformat.gtf.gz
chr25	50822435	G	GCAGGCAGCCAGGATGCAGGGGTCGGGCAGCCAGGGTGCAGAAGTGGGGCAGCCAGGTGCAGGGGT,GCAGGCAGCCAGGATGCAGGGGTCGGGCAGCCAGGGTGCAGAAGTGGGGCAGCCAGGTTCAGGGGT	1,1	CAGGCAGCCAGGATGCAGGGGTCGGGCAGCCAGGGTGCAGAAGTGGGGCAGCCAGGTGCAGGGGT	frameshift_variant	HIGH	.	ANKMY1	Transcript	XM_038574402	protein_coding	17/17	.	XM_038574402.1:c.3007_3008insACCCCTGCACCTGGCTGCCCCACTTCTGCACCCTGGCTGCCCGACCCCTGCATCCTGGCTGCCTG	XP_038430330.1:p.Ala1003AspfsTer255	3125-3126	3007-3008	1003	A/DPCTWLPHFCTLAARPLHPGCLX	gcc/gACCCCTGCACCTGGCTGCCCCACTTCTGCACCCTGGCTGCCCGACCCCTGCATCCTGGCTGCCTGcc	.	.	-1	.	insertion	.	.	.	.	.	.	.	.	XP_038430330	.	.	.	.	UU_Cfam_GSD_1.0_ROSY.refSeq.ensformat.gtf.gz
chr25	50822435	G	GCAGGCAGCCAGGATGCAGGGGTCGGGCAGCCAGGGTGCAGAAGTGGGGCAGCCAGGTGCAGGGGT,GCAGGCAGCCAGGATGCAGGGGTCGGGCAGCCAGGGTGCAGAAGTGGGGCAGCCAGGTTCAGGGGT	1,1	CAGGCAGCCAGGATGCAGGGGTCGGGCAGCCAGGGTGCAGAAGTGGGGCAGCCAGGTTCAGGGGT	stop_gained&frameshift_variant	HIGH	.	ANKMY1	Transcript	XM_038574402	protein_coding	17/17	.	XM_038574402.1:c.3007_3008insACCCCTGAACCTGGCTGCCCCACTTCTGCACCCTGGCTGCCCGACCCCTGCATCCTGGCTGCCTG	XP_038430330.1:p.Ala1003AspfsTer3	3125-3126	3007-3008	1003	A/DP*TWLPHFCTLAARPLHPGCLX	gcc/gACCCCTGAACCTGGCTGCCCCACTTCTGCACCCTGGCTGCCCGACCCCTGCATCCTGGCTGCCTGcc	.	.	-1	.	insertion	.	.	.	.	.	.	.	.	XP_038430330	.	.	.	.	UU_Cfam_GSD_1.0_ROSY.refSeq.ensformat.gtf.gz
chr25	50972653	C	A	1	A	synonymous_variant	LOW	.	KIF1A	Transcript	NM_001168473	protein_coding	5/46	.	NM_001168473.1:c.516G>T	NP_001161945.1:p.Pro172%3D	516	516	172	P	ccG/ccT	.	.	-1	.	SNV	.	.	.	.	.	.	.	.	NP_001161945	.	.	.	.	UU_Cfam_GSD_1.0_ROSY.refSeq.ensformat.gtf.gz
chr25	50972662	T	C	1	C	synonymous_variant	LOW	.	KIF1A	Transcript	NM_001168473	protein_coding	5/46	.	NM_001168473.1:c.507A>G	NP_001161945.1:p.Arg169%3D	507	507	169	R	cgA/cgG	.	.	-1	.	SNV	.	.	.	.	.	.	.	.	NP_001161945	.	.	.	.	UU_Cfam_GSD_1.0_ROSY.refSeq.ensformat.gtf.gz
chr25	50972664	G	T	1	T	synonymous_variant	LOW	.	KIF1A	Transcript	NM_001168473	protein_coding	5/46	.	NM_001168473.1:c.505C>A	NP_001161945.1:p.Arg169%3D	505	505	169	R	Cga/Aga	.	.	-1	.	SNV	.	.	.	.	.	.	.	.	NP_001161945	.	.	.	.	UU_Cfam_GSD_1.0_ROSY.refSeq.ensformat.gtf.gz
chr25	50972668	G	A	1	A	synonymous_variant	LOW	.	KIF1A	Transcript	NM_001168473	protein_coding	5/46	.	NM_001168473.1:c.501C>T	NP_001161945.1:p.Arg167%3D	501	501	167	R	cgC/cgT	.	.	-1	.	SNV	.	.	.	.	.	.	.	.	NP_001161945	.	.	.	.	UU_Cfam_GSD_1.0_ROSY.refSeq.ensformat.gtf.gz
chr25	50972674	A	G	1	G	synonymous_variant	LOW	.	KIF1A	Transcript	NM_001168473	protein_coding	5/46	.	NM_001168473.1:c.495T>C	NP_001161945.1:p.Asn165%3D	495	495	165	N	aaT/aaC	.	.	-1	.	SNV	.	.	.	.	.	.	.	.	NP_001161945	.	.	.	.	UU_Cfam_GSD_1.0_ROSY.refSeq.ensformat.gtf.gz
chr25	50972677	C	G	1	G	synonymous_variant	LOW	.	KIF1A	Transcript	NM_001168473	protein_coding	5/46	.	NM_001168473.1:c.492G>C	NP_001161945.1:p.Gly164%3D	492	492	164	G	ggG/ggC	.	.	-1	.	SNV	.	.	.	.	.	.	.	.	NP_001161945	.	.	.	.	UU_Cfam_GSD_1.0_ROSY.refSeq.ensformat.gtf.gz
chr25	50972680	C	T	1	T	synonymous_variant	LOW	.	KIF1A	Transcript	NM_001168473	protein_coding	5/46	.	NM_001168473.1:c.489G>A	NP_001161945.1:p.Lys163%3D	489	489	163	K	aaG/aaA	.	.	-1	.	SNV	.	.	.	.	.	.	.	.	NP_001161945	.	.	.	.	UU_Cfam_GSD_1.0_ROSY.refSeq.ensformat.gtf.gz
chr26	38247	G	GGCTCTTGAGGCCACCAGGGCAGAGGGAGGGAGGTGGTGGATTCCTGGACAAGGACAGTGAAGAGGTGGTTACCACCCGTTGGCGAACCTCTCTGGGGAAGTTCCA	1	GCTCTTGAGGCCACCAGGGCAGAGGGAGGGAGGTGGTGGATTCCTGGACAAGGACAGTGAAGAGGTGGTTACCACCCGTTGGCGAACCTCTCTGGGGAAGTTCCA	inframe_insertion	MODERATE	.	ANHX	Transcript	XM_038574538	protein_coding	4/10	.	XM_038574538.1:c.420_421insTGGAACTTCCCCAGAGAGGTTCGCCAACGGGTGGTAACCACCTCTTCACTGTCCTTGTCCAGGAATCCACCACCTCCCTCCCTCTGCCCTGGTGGCCTCAAGAGC	XP_038430466.1:p.Ser140_Arg141insTrpAsnPheProArgGluValArgGlnArgValValThrThrSerSerLeuSerLeuSerArgAsnProProProProSerLeuCysProGlyGlyLeuLysSer	537-538	420-421	140-141	-/WNFPREVRQRVVTTSSLSLSRNPPPPSLCPGGLKS	-/TGGAACTTCCCCAGAGAGGTTCGCCAACGGGTGGTAACCACCTCTTCACTGTCCTTGTCCAGGAATCCACCACCTCCCTCCCTCTGCCCTGGTGGCCTCAAGAGC	.	.	-1	.	insertion	.	.	.	.	.	.	.	.	XP_038430466	.	.	.	.	UU_Cfam_GSD_1.0_ROSY.refSeq.ensformat.gtf.gz
chr26	38247	G	GGCTCTTGAGGCCACCAGGGCAGAGGGAGGGAGGTGGTGGATTCCTGGACAAGGACAGTGAAGAGGTGGTTACCACCCGTTGGCGAACCTCTCTGGGGAAGTTCCA	1	GCTCTTGAGGCCACCAGGGCAGAGGGAGGGAGGTGGTGGATTCCTGGACAAGGACAGTGAAGAGGTGGTTACCACCCGTTGGCGAACCTCTCTGGGGAAGTTCCA	inframe_insertion	MODERATE	.	ANHX	Transcript	XM_038574539	protein_coding	4/11	.	XM_038574539.1:c.420_421insTGGAACTTCCCCAGAGAGGTTCGCCAACGGGTGGTAACCACCTCTTCACTGTCCTTGTCCAGGAATCCACCACCTCCCTCCCTCTGCCCTGGTGGCCTCAAGAGC	XP_038430467.1:p.Ser140_Arg141insTrpAsnPheProArgGluValArgGlnArgValValThrThrSerSerLeuSerLeuSerArgAsnProProProProSerLeuCysProGlyGlyLeuLysSer	537-538	420-421	140-141	-/WNFPREVRQRVVTTSSLSLSRNPPPPSLCPGGLKS	-/TGGAACTTCCCCAGAGAGGTTCGCCAACGGGTGGTAACCACCTCTTCACTGTCCTTGTCCAGGAATCCACCACCTCCCTCCCTCTGCCCTGGTGGCCTCAAGAGC	.	.	-1	.	insertion	.	.	.	.	.	.	.	.	XP_038430467	.	.	.	.	UU_Cfam_GSD_1.0_ROSY.refSeq.ensformat.gtf.gz
chr26	38247	G	GGCTCTTGAGGCCACCAGGGCAGAGGGAGGGAGGTGGTGGATTCCTGGACAAGGACAGTGAAGAGGTGGTTACCACCCGTTGGCGAACCTCTCTGGGGAAGTTCCA	1	GCTCTTGAGGCCACCAGGGCAGAGGGAGGGAGGTGGTGGATTCCTGGACAAGGACAGTGAAGAGGTGGTTACCACCCGTTGGCGAACCTCTCTGGGGAAGTTCCA	inframe_insertion	MODERATE	.	ANHX	Transcript	XM_038574540	protein_coding	4/8	.	XM_038574540.1:c.420_421insTGGAACTTCCCCAGAGAGGTTCGCCAACGGGTGGTAACCACCTCTTCACTGTCCTTGTCCAGGAATCCACCACCTCCCTCCCTCTGCCCTGGTGGCCTCAAGAGC	XP_038430468.1:p.Ser140_Arg141insTrpAsnPheProArgGluValArgGlnArgValValThrThrSerSerLeuSerLeuSerArgAsnProProProProSerLeuCysProGlyGlyLeuLysSer	537-538	420-421	140-141	-/WNFPREVRQRVVTTSSLSLSRNPPPPSLCPGGLKS	-/TGGAACTTCCCCAGAGAGGTTCGCCAACGGGTGGTAACCACCTCTTCACTGTCCTTGTCCAGGAATCCACCACCTCCCTCCCTCTGCCCTGGTGGCCTCAAGAGC	.	.	-1	.	insertion	.	.	.	.	.	.	.	.	XP_038430468	.	.	.	.	UU_Cfam_GSD_1.0_ROSY.refSeq.ensformat.gtf.gz
chr26	1905231	T	A	1	A	missense_variant	MODERATE	.	RIMBP2	Transcript	XM_038574717	protein_coding	13/23	.	XM_038574717.1:c.2295T>A	XP_038430645.1:p.His765Gln	2354	2295	765	H/Q	caT/caA	.	.	1	.	SNV	.	.	.	.	.	.	.	.	XP_038430645	.	.	.	.	UU_Cfam_GSD_1.0_ROSY.refSeq.ensformat.gtf.gz
chr26	1905231	T	A	1	A	missense_variant	MODERATE	.	RIMBP2	Transcript	XM_038574718	protein_coding	13/23	.	XM_038574718.1:c.2295T>A	XP_038430646.1:p.His765Gln	2355	2295	765	H/Q	caT/caA	.	.	1	.	SNV	.	.	.	.	.	.	.	.	XP_038430646	.	.	.	.	UU_Cfam_GSD_1.0_ROSY.refSeq.ensformat.gtf.gz
chr26	1905231	T	A	1	A	missense_variant	MODERATE	.	RIMBP2	Transcript	XM_038574719	protein_coding	12/22	.	XM_038574719.1:c.2274T>A	XP_038430647.1:p.His758Gln	2333	2274	758	H/Q	caT/caA	.	.	1	.	SNV	.	.	.	.	.	.	.	.	XP_038430647	.	.	.	.	UU_Cfam_GSD_1.0_ROSY.refSeq.ensformat.gtf.gz
chr26	1905231	T	A	1	A	missense_variant	MODERATE	.	RIMBP2	Transcript	XM_038574720	protein_coding	14/24	.	XM_038574720.1:c.1923T>A	XP_038430648.1:p.His641Gln	2366	1923	641	H/Q	caT/caA	.	.	1	.	SNV	.	.	.	.	.	.	.	.	XP_038430648	.	.	.	.	UU_Cfam_GSD_1.0_ROSY.refSeq.ensformat.gtf.gz
chr26	1905231	T	A	1	A	missense_variant	MODERATE	.	RIMBP2	Transcript	XM_038574721	protein_coding	14/24	.	XM_038574721.1:c.1923T>A	XP_038430649.1:p.His641Gln	2394	1923	641	H/Q	caT/caA	.	.	1	.	SNV	.	.	.	.	.	.	.	.	XP_038430649	.	.	.	.	UU_Cfam_GSD_1.0_ROSY.refSeq.ensformat.gtf.gz
chr26	1905231	T	A	1	A	missense_variant	MODERATE	.	RIMBP2	Transcript	XM_038574722	protein_coding	15/25	.	XM_038574722.1:c.1923T>A	XP_038430650.1:p.His641Gln	2416	1923	641	H/Q	caT/caA	.	.	1	.	SNV	.	.	.	.	.	.	.	.	XP_038430650	.	.	.	.	UU_Cfam_GSD_1.0_ROSY.refSeq.ensformat.gtf.gz
chr26	1905231	T	A	1	A	missense_variant	MODERATE	.	RIMBP2	Transcript	XM_038574723	protein_coding	13/22	.	XM_038574723.1:c.2295T>A	XP_038430651.1:p.His765Gln	2351	2295	765	H/Q	caT/caA	.	.	1	.	SNV	.	.	.	.	.	.	.	.	XP_038430651	.	.	.	.	UU_Cfam_GSD_1.0_ROSY.refSeq.ensformat.gtf.gz
chr26	1905231	T	A	1	A	missense_variant	MODERATE	.	RIMBP2	Transcript	XM_038574724	protein_coding	12/21	.	XM_038574724.1:c.2274T>A	XP_038430652.1:p.His758Gln	2330	2274	758	H/Q	caT/caA	.	.	1	.	SNV	.	.	.	.	.	.	.	.	XP_038430652	.	.	.	.	UU_Cfam_GSD_1.0_ROSY.refSeq.ensformat.gtf.gz
chr26	1905231	T	A	1	A	missense_variant	MODERATE	.	RIMBP2	Transcript	XM_038574725	protein_coding	13/22	.	XM_038574725.1:c.2295T>A	XP_038430653.1:p.His765Gln	2352	2295	765	H/Q	caT/caA	.	.	1	.	SNV	.	.	.	.	.	.	.	.	XP_038430653	.	.	.	.	UU_Cfam_GSD_1.0_ROSY.refSeq.ensformat.gtf.gz
chr26	1905231	T	A	1	A	missense_variant	MODERATE	.	RIMBP2	Transcript	XM_038574726	protein_coding	12/21	.	XM_038574726.1:c.2274T>A	XP_038430654.1:p.His758Gln	2330	2274	758	H/Q	caT/caA	.	.	1	.	SNV	.	.	.	.	.	.	.	.	XP_038430654	.	.	.	.	UU_Cfam_GSD_1.0_ROSY.refSeq.ensformat.gtf.gz
chr26	1905231	T	A	1	A	missense_variant	MODERATE	.	RIMBP2	Transcript	XM_038574727	protein_coding	12/21	.	XM_038574727.1:c.2274T>A	XP_038430655.1:p.His758Gln	2330	2274	758	H/Q	caT/caA	.	.	1	.	SNV	.	.	.	.	.	.	.	.	XP_038430655	.	.	.	.	UU_Cfam_GSD_1.0_ROSY.refSeq.ensformat.gtf.gz
chr26	1905231	T	A	1	A	missense_variant	MODERATE	.	RIMBP2	Transcript	XM_038574728	protein_coding	6/16	.	XM_038574728.1:c.1401T>A	XP_038430656.1:p.His467Gln	1435	1401	467	H/Q	caT/caA	.	.	1	.	SNV	.	.	.	.	.	.	.	.	XP_038430656	.	.	.	.	UU_Cfam_GSD_1.0_ROSY.refSeq.ensformat.gtf.gz
chr26	7267395	G	A	1	A	synonymous_variant	LOW	.	CLIP1	Transcript	XM_038574921	protein_coding	11/28	.	XM_038574921.1:c.1992G>A	XP_038430849.1:p.Glu664%3D	2226	1992	664	E	gaG/gaA	.	.	1	.	SNV	.	.	.	.	.	.	.	.	XP_038430849	.	.	.	.	UU_Cfam_GSD_1.0_ROSY.refSeq.ensformat.gtf.gz
chr26	7267395	G	A	1	A	synonymous_variant	LOW	.	CLIP1	Transcript	XM_038574922	protein_coding	11/28	.	XM_038574922.1:c.1992G>A	XP_038430850.1:p.Glu664%3D	2351	1992	664	E	gaG/gaA	.	.	1	.	SNV	.	.	.	.	.	.	.	.	XP_038430850	.	.	.	.	UU_Cfam_GSD_1.0_ROSY.refSeq.ensformat.gtf.gz
chr26	7267395	G	A	1	A	synonymous_variant	LOW	.	CLIP1	Transcript	XM_038574923	protein_coding	12/29	.	XM_038574923.1:c.1992G>A	XP_038430851.1:p.Glu664%3D	2280	1992	664	E	gaG/gaA	.	.	1	.	SNV	.	.	.	.	.	.	.	.	XP_038430851	.	.	.	.	UU_Cfam_GSD_1.0_ROSY.refSeq.ensformat.gtf.gz
chr26	7267395	G	A	1	A	synonymous_variant	LOW	.	CLIP1	Transcript	XM_038574924	protein_coding	12/29	.	XM_038574924.1:c.1992G>A	XP_038430852.1:p.Glu664%3D	2231	1992	664	E	gaG/gaA	.	.	1	.	SNV	.	.	.	.	.	.	.	.	XP_038430852	.	.	.	.	UU_Cfam_GSD_1.0_ROSY.refSeq.ensformat.gtf.gz
chr26	7267395	G	A	1	A	synonymous_variant	LOW	.	CLIP1	Transcript	XM_038574925	protein_coding	11/28	.	XM_038574925.1:c.1992G>A	XP_038430853.1:p.Glu664%3D	2192	1992	664	E	gaG/gaA	.	.	1	.	SNV	.	.	.	.	.	.	.	.	XP_038430853	.	.	.	.	UU_Cfam_GSD_1.0_ROSY.refSeq.ensformat.gtf.gz
chr26	7267395	G	A	1	A	synonymous_variant	LOW	.	CLIP1	Transcript	XM_038574927	protein_coding	11/27	.	XM_038574927.1:c.1992G>A	XP_038430855.1:p.Glu664%3D	2226	1992	664	E	gaG/gaA	.	.	1	.	SNV	.	.	.	.	.	.	.	.	XP_038430855	.	.	.	.	UU_Cfam_GSD_1.0_ROSY.refSeq.ensformat.gtf.gz
chr26	7267395	G	A	1	A	synonymous_variant	LOW	.	CLIP1	Transcript	XM_038574928	protein_coding	10/27	.	XM_038574928.1:c.1959G>A	XP_038430856.1:p.Glu653%3D	2193	1959	653	E	gaG/gaA	.	.	1	.	SNV	.	.	.	.	.	.	.	.	XP_038430856	.	.	.	.	UU_Cfam_GSD_1.0_ROSY.refSeq.ensformat.gtf.gz
chr26	7267395	G	A	1	A	synonymous_variant	LOW	.	CLIP1	Transcript	XM_038574929	protein_coding	10/27	.	XM_038574929.1:c.1887G>A	XP_038430857.1:p.Glu629%3D	2121	1887	629	E	gaG/gaA	.	.	1	.	SNV	.	.	.	.	.	.	.	.	XP_038430857	.	.	.	.	UU_Cfam_GSD_1.0_ROSY.refSeq.ensformat.gtf.gz
chr26	7267395	G	A	1	A	synonymous_variant	LOW	.	CLIP1	Transcript	XM_038574930	protein_coding	9/26	.	XM_038574930.1:c.1854G>A	XP_038430858.1:p.Glu618%3D	2088	1854	618	E	gaG/gaA	.	.	1	.	SNV	.	.	.	.	.	.	.	.	XP_038430858	.	.	.	.	UU_Cfam_GSD_1.0_ROSY.refSeq.ensformat.gtf.gz
chr26	7267395	G	A	1	A	synonymous_variant	LOW	.	CLIP1	Transcript	XM_038574931	protein_coding	10/27	.	XM_038574931.1:c.1794G>A	XP_038430859.1:p.Glu598%3D	2028	1794	598	E	gaG/gaA	.	.	1	.	SNV	.	.	.	.	.	.	.	.	XP_038430859	.	.	.	.	UU_Cfam_GSD_1.0_ROSY.refSeq.ensformat.gtf.gz
chr26	7267395	G	A	1	A	synonymous_variant	LOW	.	CLIP1	Transcript	XM_038574932	protein_coding	11/27	.	XM_038574932.1:c.1992G>A	XP_038430860.1:p.Glu664%3D	2226	1992	664	E	gaG/gaA	.	.	1	.	SNV	.	.	.	.	.	.	.	.	XP_038430860	.	.	.	.	UU_Cfam_GSD_1.0_ROSY.refSeq.ensformat.gtf.gz
chr26	7267395	G	A	1	A	synonymous_variant	LOW	.	CLIP1	Transcript	XM_038574933	protein_coding	11/21	.	XM_038574933.1:c.1992G>A	XP_038430861.1:p.Glu664%3D	2226	1992	664	E	gaG/gaA	.	.	1	.	SNV	.	.	.	.	.	.	.	.	XP_038430861	.	.	.	.	UU_Cfam_GSD_1.0_ROSY.refSeq.ensformat.gtf.gz
chr26	7267395	G	A	1	A	synonymous_variant	LOW	.	CLIP1	Transcript	XM_038574934	protein_coding	11/27	.	XM_038574934.1:c.1992G>A	XP_038430862.1:p.Glu664%3D	2226	1992	664	E	gaG/gaA	.	.	1	.	SNV	.	.	.	.	.	.	.	.	XP_038430862	.	.	.	.	UU_Cfam_GSD_1.0_ROSY.refSeq.ensformat.gtf.gz
chr26	7267395	G	A	1	A	synonymous_variant	LOW	.	CLIP1	Transcript	XM_038574935	protein_coding	11/26	.	XM_038574935.1:c.1992G>A	XP_038430863.1:p.Glu664%3D	2226	1992	664	E	gaG/gaA	.	.	1	.	SNV	.	.	.	.	.	.	.	.	XP_038430863	.	.	.	.	UU_Cfam_GSD_1.0_ROSY.refSeq.ensformat.gtf.gz
chr26	7267395	G	A	1	A	synonymous_variant	LOW	.	CLIP1	Transcript	XM_038574936	protein_coding	10/25	.	XM_038574936.1:c.1959G>A	XP_038430864.1:p.Glu653%3D	2193	1959	653	E	gaG/gaA	.	.	1	.	SNV	.	.	.	.	.	.	.	.	XP_038430864	.	.	.	.	UU_Cfam_GSD_1.0_ROSY.refSeq.ensformat.gtf.gz
chr26	7267395	G	A	1	A	synonymous_variant	LOW	.	CLIP1	Transcript	XM_038574938	protein_coding	11/26	.	XM_038574938.1:c.1992G>A	XP_038430866.1:p.Glu664%3D	2226	1992	664	E	gaG/gaA	.	.	1	.	SNV	.	.	.	.	.	.	.	.	XP_038430866	.	.	.	.	UU_Cfam_GSD_1.0_ROSY.refSeq.ensformat.gtf.gz
chr26	7267395	G	A	1	A	synonymous_variant	LOW	.	CLIP1	Transcript	XM_038574939	protein_coding	9/24	.	XM_038574939.1:c.1854G>A	XP_038430867.1:p.Glu618%3D	2088	1854	618	E	gaG/gaA	.	.	1	.	SNV	.	.	.	.	.	.	.	.	XP_038430867	.	.	.	.	UU_Cfam_GSD_1.0_ROSY.refSeq.ensformat.gtf.gz
chr26	7267395	G	A	1	A	synonymous_variant	LOW	.	CLIP1	Transcript	XM_038574940	protein_coding	10/25	.	XM_038574940.1:c.1959G>A	XP_038430868.1:p.Glu653%3D	2193	1959	653	E	gaG/gaA	.	.	1	.	SNV	.	.	.	.	.	.	.	.	XP_038430868	.	.	.	.	UU_Cfam_GSD_1.0_ROSY.refSeq.ensformat.gtf.gz
chr26	7290321	G	C	1	C	missense_variant	MODERATE	.	CLIP1	Transcript	XM_038574921	protein_coding	21/28	.	XM_038574921.1:c.5797G>C	XP_038430849.1:p.Glu1933Gln	6031	5797	1933	E/Q	Gaa/Caa	.	.	1	.	SNV	.	.	.	.	.	.	.	.	XP_038430849	.	.	.	.	UU_Cfam_GSD_1.0_ROSY.refSeq.ensformat.gtf.gz
chr26	7290321	G	C	1	C	missense_variant	MODERATE	.	CLIP1	Transcript	XM_038574922	protein_coding	21/28	.	XM_038574922.1:c.5797G>C	XP_038430850.1:p.Glu1933Gln	6156	5797	1933	E/Q	Gaa/Caa	.	.	1	.	SNV	.	.	.	.	.	.	.	.	XP_038430850	.	.	.	.	UU_Cfam_GSD_1.0_ROSY.refSeq.ensformat.gtf.gz
chr26	7290321	G	C	1	C	missense_variant	MODERATE	.	CLIP1	Transcript	XM_038574923	protein_coding	22/29	.	XM_038574923.1:c.5797G>C	XP_038430851.1:p.Glu1933Gln	6085	5797	1933	E/Q	Gaa/Caa	.	.	1	.	SNV	.	.	.	.	.	.	.	.	XP_038430851	.	.	.	.	UU_Cfam_GSD_1.0_ROSY.refSeq.ensformat.gtf.gz
chr26	7290321	G	C	1	C	missense_variant	MODERATE	.	CLIP1	Transcript	XM_038574924	protein_coding	22/29	.	XM_038574924.1:c.5797G>C	XP_038430852.1:p.Glu1933Gln	6036	5797	1933	E/Q	Gaa/Caa	.	.	1	.	SNV	.	.	.	.	.	.	.	.	XP_038430852	.	.	.	.	UU_Cfam_GSD_1.0_ROSY.refSeq.ensformat.gtf.gz
chr26	7290321	G	C	1	C	missense_variant	MODERATE	.	CLIP1	Transcript	XM_038574925	protein_coding	21/28	.	XM_038574925.1:c.5797G>C	XP_038430853.1:p.Glu1933Gln	5997	5797	1933	E/Q	Gaa/Caa	.	.	1	.	SNV	.	.	.	.	.	.	.	.	XP_038430853	.	.	.	.	UU_Cfam_GSD_1.0_ROSY.refSeq.ensformat.gtf.gz
chr26	7290321	G	C	1	C	missense_variant	MODERATE	.	CLIP1	Transcript	XM_038574927	protein_coding	21/27	.	XM_038574927.1:c.5797G>C	XP_038430855.1:p.Glu1933Gln	6031	5797	1933	E/Q	Gaa/Caa	.	.	1	.	SNV	.	.	.	.	.	.	.	.	XP_038430855	.	.	.	.	UU_Cfam_GSD_1.0_ROSY.refSeq.ensformat.gtf.gz
chr26	7290321	G	C	1	C	missense_variant	MODERATE	.	CLIP1	Transcript	XM_038574928	protein_coding	20/27	.	XM_038574928.1:c.5764G>C	XP_038430856.1:p.Glu1922Gln	5998	5764	1922	E/Q	Gaa/Caa	.	.	1	.	SNV	.	.	.	.	.	.	.	.	XP_038430856	.	.	.	.	UU_Cfam_GSD_1.0_ROSY.refSeq.ensformat.gtf.gz
chr26	7290321	G	C	1	C	missense_variant	MODERATE	.	CLIP1	Transcript	XM_038574929	protein_coding	20/27	.	XM_038574929.1:c.5692G>C	XP_038430857.1:p.Glu1898Gln	5926	5692	1898	E/Q	Gaa/Caa	.	.	1	.	SNV	.	.	.	.	.	.	.	.	XP_038430857	.	.	.	.	UU_Cfam_GSD_1.0_ROSY.refSeq.ensformat.gtf.gz
chr26	7290321	G	C	1	C	missense_variant	MODERATE	.	CLIP1	Transcript	XM_038574930	protein_coding	19/26	.	XM_038574930.1:c.5659G>C	XP_038430858.1:p.Glu1887Gln	5893	5659	1887	E/Q	Gaa/Caa	.	.	1	.	SNV	.	.	.	.	.	.	.	.	XP_038430858	.	.	.	.	UU_Cfam_GSD_1.0_ROSY.refSeq.ensformat.gtf.gz
chr26	7290321	G	C	1	C	missense_variant	MODERATE	.	CLIP1	Transcript	XM_038574931	protein_coding	20/27	.	XM_038574931.1:c.5599G>C	XP_038430859.1:p.Glu1867Gln	5833	5599	1867	E/Q	Gaa/Caa	.	.	1	.	SNV	.	.	.	.	.	.	.	.	XP_038430859	.	.	.	.	UU_Cfam_GSD_1.0_ROSY.refSeq.ensformat.gtf.gz
chr26	7290321	G	C	1	C	missense_variant	MODERATE	.	CLIP1	Transcript	XM_038574932	protein_coding	20/27	.	XM_038574932.1:c.5452G>C	XP_038430860.1:p.Glu1818Gln	5686	5452	1818	E/Q	Gaa/Caa	.	.	1	.	SNV	.	.	.	.	.	.	.	.	XP_038430860	.	.	.	.	UU_Cfam_GSD_1.0_ROSY.refSeq.ensformat.gtf.gz
chr26	7290321	G	C	1	C	missense_variant	MODERATE	.	CLIP1	Transcript	XM_038574934	protein_coding	20/27	.	XM_038574934.1:c.3529G>C	XP_038430862.1:p.Glu1177Gln	3763	3529	1177	E/Q	Gaa/Caa	.	.	1	.	SNV	.	.	.	.	.	.	.	.	XP_038430862	.	.	.	.	UU_Cfam_GSD_1.0_ROSY.refSeq.ensformat.gtf.gz
chr26	7290321	G	C	1	C	missense_variant	MODERATE	.	CLIP1	Transcript	XM_038574935	protein_coding	20/26	.	XM_038574935.1:c.3529G>C	XP_038430863.1:p.Glu1177Gln	3763	3529	1177	E/Q	Gaa/Caa	.	.	1	.	SNV	.	.	.	.	.	.	.	.	XP_038430863	.	.	.	.	UU_Cfam_GSD_1.0_ROSY.refSeq.ensformat.gtf.gz
chr26	7290321	G	C	1	C	missense_variant	MODERATE	.	CLIP1	Transcript	XM_038574936	protein_coding	19/25	.	XM_038574936.1:c.3496G>C	XP_038430864.1:p.Glu1166Gln	3730	3496	1166	E/Q	Gaa/Caa	.	.	1	.	SNV	.	.	.	.	.	.	.	.	XP_038430864	.	.	.	.	UU_Cfam_GSD_1.0_ROSY.refSeq.ensformat.gtf.gz
chr26	7290321	G	C	1	C	missense_variant	MODERATE	.	CLIP1	Transcript	XM_038574938	protein_coding	19/26	.	XM_038574938.1:c.3412G>C	XP_038430866.1:p.Glu1138Gln	3646	3412	1138	E/Q	Gaa/Caa	.	.	1	.	SNV	.	.	.	.	.	.	.	.	XP_038430866	.	.	.	.	UU_Cfam_GSD_1.0_ROSY.refSeq.ensformat.gtf.gz
chr26	7290321	G	C	1	C	missense_variant	MODERATE	.	CLIP1	Transcript	XM_038574939	protein_coding	18/24	.	XM_038574939.1:c.3391G>C	XP_038430867.1:p.Glu1131Gln	3625	3391	1131	E/Q	Gaa/Caa	.	.	1	.	SNV	.	.	.	.	.	.	.	.	XP_038430867	.	.	.	.	UU_Cfam_GSD_1.0_ROSY.refSeq.ensformat.gtf.gz
chr26	7290321	G	C	1	C	missense_variant	MODERATE	.	CLIP1	Transcript	XM_038574940	protein_coding	18/25	.	XM_038574940.1:c.3151G>C	XP_038430868.1:p.Glu1051Gln	3385	3151	1051	E/Q	Gaa/Caa	.	.	1	.	SNV	.	.	.	.	.	.	.	.	XP_038430868	.	.	.	.	UU_Cfam_GSD_1.0_ROSY.refSeq.ensformat.gtf.gz
chr26	8056370	G	T	1	T	missense_variant	MODERATE	.	ANAPC5	Transcript	XM_038575015	protein_coding	11/17	.	XM_038575015.1:c.1402G>T	XP_038430943.1:p.Val468Phe	1402	1402	468	V/F	Gtc/Ttc	.	.	1	.	SNV	.	.	.	.	.	.	.	.	XP_038430943	.	.	.	.	UU_Cfam_GSD_1.0_ROSY.refSeq.ensformat.gtf.gz
chr26	8056370	G	T	1	T	missense_variant	MODERATE	.	ANAPC5	Transcript	XM_038575016	protein_coding	10/16	.	XM_038575016.1:c.988G>T	XP_038430944.1:p.Val330Phe	1101	988	330	V/F	Gtc/Ttc	.	.	1	.	SNV	.	.	.	.	.	.	.	.	XP_038430944	.	.	.	.	UU_Cfam_GSD_1.0_ROSY.refSeq.ensformat.gtf.gz
chr26	19367267	AC	A	1	-	splice_region_variant&intron_variant	LOW	.	LOC477528	Transcript	XR_005379310	protein_coding	.	8/8	XR_005379310.1:n.959+8del	.	.	.	.	.	.	.	.	-1	.	deletion	.	.	.	.	.	.	.	.	.	.	.	.	.	UU_Cfam_GSD_1.0_ROSY.refSeq.ensformat.gtf.gz
chr26	19367276	C	A	1	A	splice_region_variant	LOW	.	LOC477528	Transcript	XR_005379310	protein_coding	8/9	.	XR_005379310.1:n.959G>T	.	959	.	.	.	.	.	.	-1	.	SNV	.	.	.	.	.	.	.	.	.	.	.	.	.	UU_Cfam_GSD_1.0_ROSY.refSeq.ensformat.gtf.gz
chr26	19367278	G	C	1	C	splice_region_variant	LOW	.	LOC477528	Transcript	XR_005379310	protein_coding	8/9	.	XR_005379310.1:n.957C>G	.	957	.	.	.	.	.	.	-1	.	SNV	.	.	.	.	.	.	.	.	.	.	.	.	.	UU_Cfam_GSD_1.0_ROSY.refSeq.ensformat.gtf.gz
chr26	38873697	C	T	1	T	missense_variant	MODERATE	.	LIPN	Transcript	XM_038576064	protein_coding	9/11	.	XM_038576064.1:c.842C>T	XP_038431992.1:p.Ala281Val	1309	842	281	A/V	gCg/gTg	.	.	1	.	SNV	.	.	.	.	.	.	.	.	XP_038431992	.	.	.	.	UU_Cfam_GSD_1.0_ROSY.refSeq.ensformat.gtf.gz
chr26	38873697	C	T	1	T	missense_variant	MODERATE	.	LIPN	Transcript	XM_038576065	protein_coding	9/11	.	XM_038576065.1:c.743C>T	XP_038431993.1:p.Ala248Val	1210	743	248	A/V	gCg/gTg	.	.	1	.	SNV	.	.	.	.	.	.	.	.	XP_038431993	.	.	.	.	UU_Cfam_GSD_1.0_ROSY.refSeq.ensformat.gtf.gz
chr26	38976144	G	A	1	A	missense_variant	MODERATE	.	STAMBPL1	Transcript	XM_038576070	protein_coding	6/11	.	XM_038576070.1:c.572G>A	XP_038431998.1:p.Arg191Gln	1531	572	191	R/Q	cGg/cAg	.	.	1	.	SNV	.	.	.	.	.	.	.	.	XP_038431998	.	.	.	.	UU_Cfam_GSD_1.0_ROSY.refSeq.ensformat.gtf.gz
chr26	38976144	G	A	1	A	missense_variant	MODERATE	.	STAMBPL1	Transcript	XM_038576071	protein_coding	6/11	.	XM_038576071.1:c.572G>A	XP_038431999.1:p.Arg191Gln	723	572	191	R/Q	cGg/cAg	.	.	1	.	SNV	.	.	.	.	.	.	.	.	XP_038431999	.	.	.	.	UU_Cfam_GSD_1.0_ROSY.refSeq.ensformat.gtf.gz
chr26	38981444	G	A	1	A	missense_variant	MODERATE	.	LOC111092516	Transcript	XM_038576072	protein_coding	2/2	.	XM_038576072.1:c.410C>T	XP_038432000.1:p.Ala137Val	4638	410	137	A/V	gCg/gTg	.	.	-1	.	SNV	.	.	.	.	.	.	.	.	XP_038432000	.	.	.	.	UU_Cfam_GSD_1.0_ROSY.refSeq.ensformat.gtf.gz
chr26	38981444	G	A	1	A	missense_variant	MODERATE	.	LOC111092516	Transcript	XM_038576073	protein_coding	3/3	.	XM_038576073.1:c.410C>T	XP_038432001.1:p.Ala137Val	4393	410	137	A/V	gCg/gTg	.	.	-1	.	SNV	.	.	.	.	.	.	.	.	XP_038432001	.	.	.	.	UU_Cfam_GSD_1.0_ROSY.refSeq.ensformat.gtf.gz
chr26	38981444	G	A	1	A	missense_variant	MODERATE	.	LOC111092516	Transcript	XM_038576074	protein_coding	3/3	.	XM_038576074.1:c.410C>T	XP_038432002.1:p.Ala137Val	4322	410	137	A/V	gCg/gTg	.	.	-1	.	SNV	.	.	.	.	.	.	.	.	XP_038432002	.	.	.	.	UU_Cfam_GSD_1.0_ROSY.refSeq.ensformat.gtf.gz
chr27	7646288	T	A	1	A	splice_region_variant&intron_variant	LOW	.	NOP2	Transcript	XM_038576582	protein_coding	.	9/15	XM_038576582.1:c.991-8A>T	.	.	.	.	.	.	.	.	-1	.	SNV	.	.	.	.	.	.	.	.	XP_038432510	.	.	.	.	UU_Cfam_GSD_1.0_ROSY.refSeq.ensformat.gtf.gz
chr27	8199662	G	A	1	A	synonymous_variant	LOW	.	CLSTN3	Transcript	XM_038576666	protein_coding	11/19	.	XM_038576666.1:c.1590G>A	XP_038432594.1:p.Glu530%3D	1605	1590	530	E	gaG/gaA	.	.	1	.	SNV	.	.	.	.	.	.	.	.	XP_038432594	.	.	.	.	UU_Cfam_GSD_1.0_ROSY.refSeq.ensformat.gtf.gz
chr27	8199662	G	A	1	A	synonymous_variant	LOW	.	CLSTN3	Transcript	XM_038576667	protein_coding	10/18	.	XM_038576667.1:c.1491G>A	XP_038432595.1:p.Glu497%3D	1809	1491	497	E	gaG/gaA	.	.	1	.	SNV	.	.	.	.	.	.	.	.	XP_038432595	.	.	.	.	UU_Cfam_GSD_1.0_ROSY.refSeq.ensformat.gtf.gz
chr27	8199662	G	A	1	A	synonymous_variant	LOW	.	CLSTN3	Transcript	XM_038576668	protein_coding	10/18	.	XM_038576668.1:c.1380G>A	XP_038432596.1:p.Glu460%3D	1555	1380	460	E	gaG/gaA	.	.	1	.	SNV	.	.	.	.	.	.	.	.	XP_038432596	.	.	.	.	UU_Cfam_GSD_1.0_ROSY.refSeq.ensformat.gtf.gz
chr27	8199662	G	A	1	A	synonymous_variant	LOW	.	CLSTN3	Transcript	XM_038576669	protein_coding	10/18	.	XM_038576669.1:c.1380G>A	XP_038432597.1:p.Glu460%3D	1537	1380	460	E	gaG/gaA	.	.	1	.	SNV	.	.	.	.	.	.	.	.	XP_038432597	.	.	.	.	UU_Cfam_GSD_1.0_ROSY.refSeq.ensformat.gtf.gz
chr27	8411025	T	C	1	C	synonymous_variant	LOW	.	CD163	Transcript	NM_001048020	protein_coding	10/17	.	NM_001048020.1:c.2439A>G	NP_001041485.1:p.Ala813%3D	2442	2439	813	A	gcA/gcG	.	.	-1	.	SNV	.	.	.	.	.	.	.	.	NP_001041485	.	.	.	.	UU_Cfam_GSD_1.0_ROSY.refSeq.ensformat.gtf.gz
chr27	8411025	T	C	1	C	synonymous_variant	LOW	.	CD163	Transcript	NM_001313793	protein_coding	10/17	.	NM_001313793.1:c.2439A>G	NP_001300722.1:p.Ala813%3D	2442	2439	813	A	gcA/gcG	.	.	-1	.	SNV	.	.	.	.	.	.	.	.	NP_001300722	.	.	.	.	UU_Cfam_GSD_1.0_ROSY.refSeq.ensformat.gtf.gz
chr27	30434668	C	A	1	A	synonymous_variant	LOW	.	YARS2	Transcript	XM_038577244	protein_coding	1/5	.	XM_038577244.1:c.342G>T	XP_038433172.1:p.Gly114%3D	378	342	114	G	ggG/ggT	.	.	-1	.	SNV	.	.	.	.	.	.	.	.	XP_038433172	.	.	.	.	UU_Cfam_GSD_1.0_ROSY.refSeq.ensformat.gtf.gz
chr27	37300557	G	A	1	A	missense_variant	MODERATE	.	DBX2	Transcript	XM_038577413	protein_coding	4/4	.	XM_038577413.1:c.875C>T	XP_038433341.1:p.Ser292Leu	909	875	292	S/L	tCa/tTa	.	.	-1	.	SNV	.	.	.	.	.	.	.	.	XP_038433341	.	.	.	.	UU_Cfam_GSD_1.0_ROSY.refSeq.ensformat.gtf.gz
chr27	43552655	T	C	1	C	missense_variant	MODERATE	.	ANKRD33	Transcript	XM_038576167	protein_coding	4/4	.	XM_038576167.1:c.826T>C	XP_038432095.1:p.Trp276Arg	826	826	276	W/R	Tgg/Cgg	.	.	1	.	SNV	.	.	.	.	.	.	.	.	XP_038432095	.	.	.	.	UU_Cfam_GSD_1.0_ROSY.refSeq.ensformat.gtf.gz
chr27	44586565	TGAG	T	1	-	splice_region_variant&intron_variant	LOW	.	SOAT2	Transcript	XM_038576177	protein_coding	.	2/14	XM_038576177.1:c.132+7_132+9del	.	.	.	.	.	.	.	.	1	.	deletion	.	.	.	.	.	.	.	.	XP_038432105	.	.	.	.	UU_Cfam_GSD_1.0_ROSY.refSeq.ensformat.gtf.gz
chr27	44589182	G	A	1	A	synonymous_variant	LOW	.	SOAT2	Transcript	XM_038576177	protein_coding	6/15	.	XM_038576177.1:c.561G>A	XP_038432105.1:p.Ala187%3D	1075	561	187	A	gcG/gcA	.	.	1	.	SNV	.	.	.	.	.	.	.	.	XP_038432105	.	.	.	.	UU_Cfam_GSD_1.0_ROSY.refSeq.ensformat.gtf.gz
chr27	44589182	G	A	1	A	synonymous_variant	LOW	.	SOAT2	Transcript	XM_038576178	protein_coding	5/14	.	XM_038576178.1:c.450G>A	XP_038432106.1:p.Ala150%3D	554	450	150	A	gcG/gcA	.	.	1	.	SNV	.	.	.	.	.	.	.	.	XP_038432106	.	.	.	.	UU_Cfam_GSD_1.0_ROSY.refSeq.ensformat.gtf.gz
chr27	44615781	G	T	1	T	splice_region_variant&intron_variant	LOW	.	CSAD	Transcript	XM_038577769	protein_coding	.	11/14	XM_038577769.1:c.967-7C>A	.	.	.	.	.	.	.	.	-1	.	SNV	.	.	.	.	.	.	.	.	XP_038433697	.	.	.	.	UU_Cfam_GSD_1.0_ROSY.refSeq.ensformat.gtf.gz
chr27	44615781	G	T	1	T	splice_region_variant&intron_variant	LOW	.	CSAD	Transcript	XM_038577770	protein_coding	.	11/14	XM_038577770.1:c.967-7C>A	.	.	.	.	.	.	.	.	-1	.	SNV	.	.	.	.	.	.	.	.	XP_038433698	.	.	.	.	UU_Cfam_GSD_1.0_ROSY.refSeq.ensformat.gtf.gz
chr27	44615781	G	T	1	T	splice_region_variant&intron_variant	LOW	.	CSAD	Transcript	XM_038577771	protein_coding	.	11/14	XM_038577771.1:c.967-7C>A	.	.	.	.	.	.	.	.	-1	.	SNV	.	.	.	.	.	.	.	.	XP_038433699	.	.	.	.	UU_Cfam_GSD_1.0_ROSY.refSeq.ensformat.gtf.gz
chr27	44615781	G	T	1	T	splice_region_variant&intron_variant	LOW	.	CSAD	Transcript	XM_038577772	protein_coding	.	11/14	XM_038577772.1:c.967-7C>A	.	.	.	.	.	.	.	.	-1	.	SNV	.	.	.	.	.	.	.	.	XP_038433700	.	.	.	.	UU_Cfam_GSD_1.0_ROSY.refSeq.ensformat.gtf.gz
chr28	2033143	C	G	2	G	splice_region_variant&intron_variant	LOW	.	WASHC2C	Transcript	XM_038578063	protein_coding	.	16/31	XM_038578063.1:c.1546+6C>G	.	.	.	.	.	.	.	.	1	.	SNV	.	.	.	.	.	.	.	.	XP_038433991	.	.	.	.	UU_Cfam_GSD_1.0_ROSY.refSeq.ensformat.gtf.gz
chr28	2033143	C	G	2	G	splice_region_variant&intron_variant	LOW	.	WASHC2C	Transcript	XM_038578064	protein_coding	.	16/31	XM_038578064.1:c.1543+6C>G	.	.	.	.	.	.	.	.	1	.	SNV	.	.	.	.	.	.	.	.	XP_038433992	.	.	.	.	UU_Cfam_GSD_1.0_ROSY.refSeq.ensformat.gtf.gz
chr28	2033143	C	G	2	G	splice_region_variant&intron_variant	LOW	.	WASHC2C	Transcript	XM_038578065	protein_coding	.	16/31	XM_038578065.1:c.1534+6C>G	.	.	.	.	.	.	.	.	1	.	SNV	.	.	.	.	.	.	.	.	XP_038433993	.	.	.	.	UU_Cfam_GSD_1.0_ROSY.refSeq.ensformat.gtf.gz
chr28	2033143	C	G	2	G	splice_region_variant&intron_variant	LOW	.	WASHC2C	Transcript	XM_038578066	protein_coding	.	15/30	XM_038578066.1:c.1486+6C>G	.	.	.	.	.	.	.	.	1	.	SNV	.	.	.	.	.	.	.	.	XP_038433994	.	.	.	.	UU_Cfam_GSD_1.0_ROSY.refSeq.ensformat.gtf.gz
chr28	2033143	C	G	2	G	splice_region_variant&intron_variant	LOW	.	WASHC2C	Transcript	XM_038578067	protein_coding	.	16/30	XM_038578067.1:c.1546+6C>G	.	.	.	.	.	.	.	.	1	.	SNV	.	.	.	.	.	.	.	.	XP_038433995	.	.	.	.	UU_Cfam_GSD_1.0_ROSY.refSeq.ensformat.gtf.gz
chr28	2033143	C	G	2	G	splice_region_variant&intron_variant	LOW	.	WASHC2C	Transcript	XM_038578068	protein_coding	.	15/30	XM_038578068.1:c.1483+6C>G	.	.	.	.	.	.	.	.	1	.	SNV	.	.	.	.	.	.	.	.	XP_038433996	.	.	.	.	UU_Cfam_GSD_1.0_ROSY.refSeq.ensformat.gtf.gz
chr28	2033143	C	G	2	G	splice_region_variant&intron_variant	LOW	.	WASHC2C	Transcript	XM_038578071	protein_coding	.	16/29	XM_038578071.1:c.1546+6C>G	.	.	.	.	.	.	.	.	1	.	SNV	.	.	.	.	.	.	.	.	XP_038433999	.	.	.	.	UU_Cfam_GSD_1.0_ROSY.refSeq.ensformat.gtf.gz
chr28	2033143	C	G	2	G	splice_region_variant&intron_variant	LOW	.	WASHC2C	Transcript	XM_038578072	protein_coding	.	16/29	XM_038578072.1:c.1546+6C>G	.	.	.	.	.	.	.	.	1	.	SNV	.	.	.	.	.	.	.	.	XP_038434000	.	.	.	.	UU_Cfam_GSD_1.0_ROSY.refSeq.ensformat.gtf.gz
chr28	2033143	C	G	2	G	splice_region_variant&intron_variant	LOW	.	WASHC2C	Transcript	XM_038578073	protein_coding	.	16/28	XM_038578073.1:c.1546+6C>G	.	.	.	.	.	.	.	.	1	.	SNV	.	.	.	.	.	.	.	.	XP_038434001	.	.	.	.	UU_Cfam_GSD_1.0_ROSY.refSeq.ensformat.gtf.gz
chr28	7608627	C	T	2	T	synonymous_variant	LOW	.	CYP26A1	Transcript	XM_038577946	protein_coding	2/7	.	XM_038577946.1:c.300C>T	XP_038433874.1:p.Ile100%3D	460	300	100	I	atC/atT	.	.	1	.	SNV	.	.	.	.	.	.	.	.	XP_038433874	.	.	.	.	UU_Cfam_GSD_1.0_ROSY.refSeq.ensformat.gtf.gz
chr28	30276949	C	T	1	T	missense_variant	MODERATE	.	MCMBP	Transcript	NM_001270851	protein_coding	4/16	.	NM_001270851.1:c.313G>A	NP_001257780.1:p.Val105Ile	313	313	105	V/I	Gta/Ata	.	.	-1	.	SNV	.	.	.	.	.	.	.	.	NP_001257780	.	.	.	.	UU_Cfam_GSD_1.0_ROSY.refSeq.ensformat.gtf.gz
chr28	40554364	G	GC	1	C	frameshift_variant&splice_region_variant	HIGH	.	BNIP3	Transcript	XM_038579150	protein_coding	2/6	.	XM_038579150.1:c.113dup	XP_038435078.1:p.Ser39LeufsTer24	128-129	113-114	38	G/GX	ggc/ggGc	.	.	-1	.	insertion	.	.	.	.	.	.	.	.	XP_038435078	.	.	.	.	UU_Cfam_GSD_1.0_ROSY.refSeq.ensformat.gtf.gz
chr28	40554364	G	GC	1	C	frameshift_variant&splice_region_variant	HIGH	.	BNIP3	Transcript	XM_038579151	protein_coding	2/6	.	XM_038579151.1:c.56dup	XP_038435079.1:p.Ser20LeufsTer24	71-72	56-57	19	G/GX	ggc/ggGc	.	.	-1	.	insertion	.	.	.	.	.	.	.	.	XP_038435079	.	.	.	.	UU_Cfam_GSD_1.0_ROSY.refSeq.ensformat.gtf.gz
chr28	40554364	G	GC	1	C	frameshift_variant&splice_region_variant	HIGH	.	BNIP3	Transcript	XM_038579152	protein_coding	2/6	.	XM_038579152.1:c.47dup	XP_038435080.1:p.Ser17LeufsTer24	181-182	47-48	16	G/GX	ggc/ggGc	.	.	-1	.	insertion	.	.	.	.	.	.	.	.	XP_038435080	.	.	.	.	UU_Cfam_GSD_1.0_ROSY.refSeq.ensformat.gtf.gz
chr28	40554364	G	GC	1	C	frameshift_variant&splice_region_variant	HIGH	.	BNIP3	Transcript	XM_038579153	protein_coding	2/6	.	XM_038579153.1:c.11dup	XP_038435081.1:p.Cys4TrpfsTer25	26-27	11-12	4	C/WX	tgc/tgGc	.	.	-1	.	insertion	.	.	.	.	.	.	.	.	XP_038435081	.	.	.	.	UU_Cfam_GSD_1.0_ROSY.refSeq.ensformat.gtf.gz
chr28	40554367	T	TGCAAGTTCTCCTCCTGCAGCCCGGGGGTCCCGCTGTGCGACATGGCGTCC	1	GCAAGTTCTCCTCCTGCAGCCCGGGGGTCCCGCTGTGCGACATGGCGTCC	splice_region_variant&intron_variant	LOW	.	BNIP3	Transcript	XM_038579150	protein_coding	.	1/5	XM_038579150.1:c.113-3_113-2insGGACGCCATGTCGCACAGCGGGACCCCCGGGCTGCAGGAGGAGAACTTGC	.	.	.	.	.	.	.	.	-1	.	insertion	.	.	.	.	.	.	.	.	XP_038435078	.	.	.	.	UU_Cfam_GSD_1.0_ROSY.refSeq.ensformat.gtf.gz
chr28	40554367	T	TGCAAGTTCTCCTCCTGCAGCCCGGGGGTCCCGCTGTGCGACATGGCGTCC	1	GCAAGTTCTCCTCCTGCAGCCCGGGGGTCCCGCTGTGCGACATGGCGTCC	splice_region_variant&intron_variant	LOW	.	BNIP3	Transcript	XM_038579151	protein_coding	.	1/5	XM_038579151.1:c.56-3_56-2insGGACGCCATGTCGCACAGCGGGACCCCCGGGCTGCAGGAGGAGAACTTGC	.	.	.	.	.	.	.	.	-1	.	insertion	.	.	.	.	.	.	.	.	XP_038435079	.	.	.	.	UU_Cfam_GSD_1.0_ROSY.refSeq.ensformat.gtf.gz
chr28	40554367	T	TGCAAGTTCTCCTCCTGCAGCCCGGGGGTCCCGCTGTGCGACATGGCGTCC	1	GCAAGTTCTCCTCCTGCAGCCCGGGGGTCCCGCTGTGCGACATGGCGTCC	splice_region_variant&intron_variant	LOW	.	BNIP3	Transcript	XM_038579152	protein_coding	.	1/5	XM_038579152.1:c.47-3_47-2insGGACGCCATGTCGCACAGCGGGACCCCCGGGCTGCAGGAGGAGAACTTGC	.	.	.	.	.	.	.	.	-1	.	insertion	.	.	.	.	.	.	.	.	XP_038435080	.	.	.	.	UU_Cfam_GSD_1.0_ROSY.refSeq.ensformat.gtf.gz
chr28	40554367	T	TGCAAGTTCTCCTCCTGCAGCCCGGGGGTCCCGCTGTGCGACATGGCGTCC	1	GCAAGTTCTCCTCCTGCAGCCCGGGGGTCCCGCTGTGCGACATGGCGTCC	splice_region_variant&intron_variant	LOW	.	BNIP3	Transcript	XM_038579153	protein_coding	.	1/5	XM_038579153.1:c.11-3_11-2insGGACGCCATGTCGCACAGCGGGACCCCCGGGCTGCAGGAGGAGAACTTGC	.	.	.	.	.	.	.	.	-1	.	insertion	.	.	.	.	.	.	.	.	XP_038435081	.	.	.	.	UU_Cfam_GSD_1.0_ROSY.refSeq.ensformat.gtf.gz
chr29	11769441	C	T	1	T	synonymous_variant	LOW	.	CHD7	Transcript	XM_038579376	protein_coding	34/38	.	XM_038579376.1:c.7167C>T	XP_038435304.1:p.Asp2389%3D	7642	7167	2389	D	gaC/gaT	.	.	1	.	SNV	.	.	.	.	.	.	.	.	XP_038435304	.	.	.	.	UU_Cfam_GSD_1.0_ROSY.refSeq.ensformat.gtf.gz
chr29	11769441	C	T	1	T	synonymous_variant	LOW	.	CHD7	Transcript	XM_038579377	protein_coding	34/38	.	XM_038579377.1:c.7167C>T	XP_038435305.1:p.Asp2389%3D	7423	7167	2389	D	gaC/gaT	.	.	1	.	SNV	.	.	.	.	.	.	.	.	XP_038435305	.	.	.	.	UU_Cfam_GSD_1.0_ROSY.refSeq.ensformat.gtf.gz
chr29	11769441	C	T	1	T	synonymous_variant	LOW	.	CHD7	Transcript	XM_038579378	protein_coding	33/37	.	XM_038579378.1:c.7167C>T	XP_038435306.1:p.Asp2389%3D	7167	7167	2389	D	gaC/gaT	.	.	1	.	SNV	.	.	.	.	.	.	.	.	XP_038435306	.	.	.	.	UU_Cfam_GSD_1.0_ROSY.refSeq.ensformat.gtf.gz
chr29	11769441	C	T	1	T	synonymous_variant	LOW	.	CHD7	Transcript	XM_038579379	protein_coding	33/37	.	XM_038579379.1:c.7164C>T	XP_038435307.1:p.Asp2388%3D	7164	7164	2388	D	gaC/gaT	.	.	1	.	SNV	.	.	.	.	.	.	.	.	XP_038435307	.	.	.	.	UU_Cfam_GSD_1.0_ROSY.refSeq.ensformat.gtf.gz
chr3	25833038	T	TA	1	A	frameshift_variant&splice_region_variant	HIGH	.	SSBP2	Transcript	XM_038532429	protein_coding	.	.	XM_038532429.1:c.282_282+1insA	XP_038388357.1:p.Ser95LysfsTer49	370-371	282-283	94-95	-/X	-/A	.	.	1	.	insertion	.	.	.	.	.	.	.	.	XP_038388357	.	.	.	.	UU_Cfam_GSD_1.0_ROSY.refSeq.ensformat.gtf.gz
chr3	25833038	T	TA	1	A	frameshift_variant&splice_region_variant	HIGH	.	SSBP2	Transcript	XM_038532430	protein_coding	.	.	XM_038532430.1:c.282_282+1insA	XP_038388358.1:p.Ser95LysfsTer49	370-371	282-283	94-95	-/X	-/A	.	.	1	.	insertion	.	.	.	.	.	.	.	.	XP_038388358	.	.	.	.	UU_Cfam_GSD_1.0_ROSY.refSeq.ensformat.gtf.gz
chr3	25833038	T	TA	1	A	frameshift_variant&splice_region_variant	HIGH	.	SSBP2	Transcript	XM_038532431	protein_coding	.	.	XM_038532431.1:c.222_222+1insA	XP_038388359.1:p.Ser75LysfsTer49	239-240	222-223	74-75	-/X	-/A	.	.	1	.	insertion	.	.	.	.	.	.	.	.	XP_038388359	.	.	.	.	UU_Cfam_GSD_1.0_ROSY.refSeq.ensformat.gtf.gz
chr3	25833038	T	TA	1	A	frameshift_variant&splice_region_variant	HIGH	.	SSBP2	Transcript	XM_038532432	protein_coding	.	.	XM_038532432.1:c.282_282+1insA	XP_038388360.1:p.Pro95ThrfsTer19	370-371	282-283	94-95	-/X	-/A	.	.	1	.	insertion	.	.	.	.	.	.	.	.	XP_038388360	.	.	.	.	UU_Cfam_GSD_1.0_ROSY.refSeq.ensformat.gtf.gz
chr3	25833038	T	TA	1	A	frameshift_variant&splice_region_variant	HIGH	.	SSBP2	Transcript	XM_038532433	protein_coding	.	.	XM_038532433.1:c.282_282+1insA	XP_038388361.1:p.Pro95ThrfsTer19	370-371	282-283	94-95	-/X	-/A	.	.	1	.	insertion	.	.	.	.	.	.	.	.	XP_038388361	.	.	.	.	UU_Cfam_GSD_1.0_ROSY.refSeq.ensformat.gtf.gz
chr3	25833041	G	GCTGCAGCAGCTCCCAGCCCAGTGCTAGGAAACATTCCCCCAGGAGATGGCATGCCAGTAGGTCCTGTACCACCAGGGTTCTTTCAGCCTTTTATGTC	1	CTGCAGCAGCTCCCAGCCCAGTGCTAGGAAACATTCCCCCAGGAGATGGCATGCCAGTAGGTCCTGTACCACCAGGGTTCTTTCAGCCTTTTATGTC	splice_region_variant&intron_variant	LOW	.	SSBP2	Transcript	XM_038532429	protein_coding	.	4/16	XM_038532429.1:c.282+3_282+4insCTGCAGCAGCTCCCAGCCCAGTGCTAGGAAACATTCCCCCAGGAGATGGCATGCCAGTAGGTCCTGTACCACCAGGGTTCTTTCAGCCTTTTATGTC	.	.	.	.	.	.	.	.	1	.	insertion	.	.	.	.	.	.	.	.	XP_038388357	.	.	.	.	UU_Cfam_GSD_1.0_ROSY.refSeq.ensformat.gtf.gz
chr3	25833041	G	GCTGCAGCAGCTCCCAGCCCAGTGCTAGGAAACATTCCCCCAGGAGATGGCATGCCAGTAGGTCCTGTACCACCAGGGTTCTTTCAGCCTTTTATGTC	1	CTGCAGCAGCTCCCAGCCCAGTGCTAGGAAACATTCCCCCAGGAGATGGCATGCCAGTAGGTCCTGTACCACCAGGGTTCTTTCAGCCTTTTATGTC	splice_region_variant&intron_variant	LOW	.	SSBP2	Transcript	XM_038532430	protein_coding	.	4/16	XM_038532430.1:c.282+3_282+4insCTGCAGCAGCTCCCAGCCCAGTGCTAGGAAACATTCCCCCAGGAGATGGCATGCCAGTAGGTCCTGTACCACCAGGGTTCTTTCAGCCTTTTATGTC	.	.	.	.	.	.	.	.	1	.	insertion	.	.	.	.	.	.	.	.	XP_038388358	.	.	.	.	UU_Cfam_GSD_1.0_ROSY.refSeq.ensformat.gtf.gz
chr3	25833041	G	GCTGCAGCAGCTCCCAGCCCAGTGCTAGGAAACATTCCCCCAGGAGATGGCATGCCAGTAGGTCCTGTACCACCAGGGTTCTTTCAGCCTTTTATGTC	1	CTGCAGCAGCTCCCAGCCCAGTGCTAGGAAACATTCCCCCAGGAGATGGCATGCCAGTAGGTCCTGTACCACCAGGGTTCTTTCAGCCTTTTATGTC	splice_region_variant&intron_variant	LOW	.	SSBP2	Transcript	XM_038532431	protein_coding	.	4/16	XM_038532431.1:c.222+3_222+4insCTGCAGCAGCTCCCAGCCCAGTGCTAGGAAACATTCCCCCAGGAGATGGCATGCCAGTAGGTCCTGTACCACCAGGGTTCTTTCAGCCTTTTATGTC	.	.	.	.	.	.	.	.	1	.	insertion	.	.	.	.	.	.	.	.	XP_038388359	.	.	.	.	UU_Cfam_GSD_1.0_ROSY.refSeq.ensformat.gtf.gz
chr3	25833041	G	GCTGCAGCAGCTCCCAGCCCAGTGCTAGGAAACATTCCCCCAGGAGATGGCATGCCAGTAGGTCCTGTACCACCAGGGTTCTTTCAGCCTTTTATGTC	1	CTGCAGCAGCTCCCAGCCCAGTGCTAGGAAACATTCCCCCAGGAGATGGCATGCCAGTAGGTCCTGTACCACCAGGGTTCTTTCAGCCTTTTATGTC	splice_region_variant&intron_variant	LOW	.	SSBP2	Transcript	XM_038532432	protein_coding	.	4/15	XM_038532432.1:c.282+3_282+4insCTGCAGCAGCTCCCAGCCCAGTGCTAGGAAACATTCCCCCAGGAGATGGCATGCCAGTAGGTCCTGTACCACCAGGGTTCTTTCAGCCTTTTATGTC	.	.	.	.	.	.	.	.	1	.	insertion	.	.	.	.	.	.	.	.	XP_038388360	.	.	.	.	UU_Cfam_GSD_1.0_ROSY.refSeq.ensformat.gtf.gz
chr3	25833041	G	GCTGCAGCAGCTCCCAGCCCAGTGCTAGGAAACATTCCCCCAGGAGATGGCATGCCAGTAGGTCCTGTACCACCAGGGTTCTTTCAGCCTTTTATGTC	1	CTGCAGCAGCTCCCAGCCCAGTGCTAGGAAACATTCCCCCAGGAGATGGCATGCCAGTAGGTCCTGTACCACCAGGGTTCTTTCAGCCTTTTATGTC	splice_region_variant&intron_variant	LOW	.	SSBP2	Transcript	XM_038532433	protein_coding	.	4/15	XM_038532433.1:c.282+3_282+4insCTGCAGCAGCTCCCAGCCCAGTGCTAGGAAACATTCCCCCAGGAGATGGCATGCCAGTAGGTCCTGTACCACCAGGGTTCTTTCAGCCTTTTATGTC	.	.	.	.	.	.	.	.	1	.	insertion	.	.	.	.	.	.	.	.	XP_038388361	.	.	.	.	UU_Cfam_GSD_1.0_ROSY.refSeq.ensformat.gtf.gz
chr3	58236141	C	T	1	T	synonymous_variant	LOW	.	MINAR1	Transcript	XM_038533028	protein_coding	2/4	.	XM_038533028.1:c.1077G>A	XP_038388956.1:p.Lys359%3D	1240	1077	359	K	aaG/aaA	.	.	-1	.	SNV	.	.	.	.	.	.	.	.	XP_038388956	.	.	.	.	UU_Cfam_GSD_1.0_ROSY.refSeq.ensformat.gtf.gz
chr3	58236141	C	T	1	T	synonymous_variant	LOW	.	MINAR1	Transcript	XM_038533029	protein_coding	2/4	.	XM_038533029.1:c.1077G>A	XP_038388957.1:p.Lys359%3D	1398	1077	359	K	aaG/aaA	.	.	-1	.	SNV	.	.	.	.	.	.	.	.	XP_038388957	.	.	.	.	UU_Cfam_GSD_1.0_ROSY.refSeq.ensformat.gtf.gz
chr3	62796682	G	A	1	A	synonymous_variant	LOW	.	LOC100683724	Transcript	XM_038532102	protein_coding	1/1	.	XM_038532102.1:c.186C>T	XP_038388030.1:p.Asn62%3D	201	186	62	N	aaC/aaT	.	.	-1	.	SNV	.	.	.	.	.	.	.	.	XP_038388030	.	.	.	.	UU_Cfam_GSD_1.0_ROSY.refSeq.ensformat.gtf.gz
chr3	62796682	G	A	1	A	synonymous_variant	LOW	.	LOC100683724	Transcript	XM_038532104	protein_coding	2/2	.	XM_038532104.1:c.132C>T	XP_038388032.1:p.Asn44%3D	147	132	44	N	aaC/aaT	.	.	-1	.	SNV	.	.	.	.	.	.	.	.	XP_038388032	.	.	.	.	UU_Cfam_GSD_1.0_ROSY.refSeq.ensformat.gtf.gz
chr3	91706415	G	T	1	T	missense_variant	MODERATE	.	LOC119871273	Transcript	XM_038533609	protein_coding	1/3	.	XM_038533609.1:c.349C>A	XP_038389537.1:p.Gln117Lys	410	349	117	Q/K	Cag/Aag	.	.	-1	.	SNV	.	.	.	.	.	.	.	.	XP_038389537	.	.	.	.	UU_Cfam_GSD_1.0_ROSY.refSeq.ensformat.gtf.gz
chr3	91706415	G	T	1	T	missense_variant	MODERATE	.	LOC119871273	Transcript	XM_038533610	protein_coding	1/3	.	XM_038533610.1:c.349C>A	XP_038389538.1:p.Gln117Lys	429	349	117	Q/K	Cag/Aag	.	.	-1	.	SNV	.	.	.	.	.	.	.	.	XP_038389538	.	.	.	.	UU_Cfam_GSD_1.0_ROSY.refSeq.ensformat.gtf.gz
chr3	92116910	A	G	2	G	missense_variant	MODERATE	.	FGFRL1	Transcript	XM_038533628	protein_coding	1/6	.	XM_038533628.1:c.47T>C	XP_038389556.1:p.Leu16Pro	61	47	16	L/P	cTg/cCg	.	.	-1	.	SNV	.	.	.	.	.	.	.	.	XP_038389556	.	.	.	.	UU_Cfam_GSD_1.0_ROSY.refSeq.ensformat.gtf.gz
chr30	21374231	C	T	1	T	synonymous_variant	LOW	.	PRTG	Transcript	XM_038581108	protein_coding	1/20	.	XM_038581108.1:c.309G>A	XP_038437036.1:p.Gly103%3D	309	309	103	G	ggG/ggA	.	.	-1	.	SNV	.	.	.	.	.	.	.	.	XP_038437036	.	.	.	.	UU_Cfam_GSD_1.0_ROSY.refSeq.ensformat.gtf.gz
chr31	35746186	C	T	1	T	missense_variant	MODERATE	.	MX2	Transcript	XM_038581537	protein_coding	2/14	.	XM_038581537.1:c.31C>T	XP_038437465.1:p.Arg11Trp	203	31	11	R/W	Cgg/Tgg	.	.	1	.	SNV	.	.	.	.	.	.	.	.	XP_038437465	.	.	.	.	UU_Cfam_GSD_1.0_ROSY.refSeq.ensformat.gtf.gz
chr31	35746186	C	T	1	T	missense_variant	MODERATE	.	MX2	Transcript	XM_038581538	protein_coding	1/13	.	XM_038581538.1:c.31C>T	XP_038437466.1:p.Arg11Trp	101	31	11	R/W	Cgg/Tgg	.	.	1	.	SNV	.	.	.	.	.	.	.	.	XP_038437466	.	.	.	.	UU_Cfam_GSD_1.0_ROSY.refSeq.ensformat.gtf.gz
chr31	35746186	C	T	1	T	missense_variant	MODERATE	.	MX2	Transcript	XM_038581539	protein_coding	1/11	.	XM_038581539.1:c.31C>T	XP_038437467.1:p.Arg11Trp	101	31	11	R/W	Cgg/Tgg	.	.	1	.	SNV	.	.	.	.	.	.	.	.	XP_038437467	.	.	.	.	UU_Cfam_GSD_1.0_ROSY.refSeq.ensformat.gtf.gz
chr31	37398500	C	T	1	T	synonymous_variant	LOW	.	LOC119867081	Transcript	XM_038581593	protein_coding	2/2	.	XM_038581593.1:c.435C>T	XP_038437521.1:p.Ser145%3D	633	435	145	S	tcC/tcT	.	.	1	.	SNV	.	.	.	.	.	.	.	.	XP_038437521	.	.	.	.	UU_Cfam_GSD_1.0_ROSY.refSeq.ensformat.gtf.gz
chr31	38894148	C	T	1	T	synonymous_variant	LOW	.	COL18A1	Transcript	XM_038581665	protein_coding	1/41	.	XM_038581665.1:c.126C>T	XP_038437593.1:p.Ala42%3D	156	126	42	A	gcC/gcT	.	.	1	.	SNV	.	.	.	.	.	.	.	.	XP_038437593	.	.	.	.	UU_Cfam_GSD_1.0_ROSY.refSeq.ensformat.gtf.gz
chr31	38894148	C	T	1	T	synonymous_variant	LOW	.	COL18A1	Transcript	XM_038581666	protein_coding	1/41	.	XM_038581666.1:c.126C>T	XP_038437594.1:p.Ala42%3D	156	126	42	A	gcC/gcT	.	.	1	.	SNV	.	.	.	.	.	.	.	.	XP_038437594	.	.	.	.	UU_Cfam_GSD_1.0_ROSY.refSeq.ensformat.gtf.gz
chr31	38920167	G	A	1	A	synonymous_variant	LOW	.	COL18A1	Transcript	XM_038581665	protein_coding	15/41	.	XM_038581665.1:c.2262G>A	XP_038437593.1:p.Ala754%3D	2292	2262	754	A	gcG/gcA	.	.	1	.	SNV	.	.	.	.	.	.	.	.	XP_038437593	.	.	.	.	UU_Cfam_GSD_1.0_ROSY.refSeq.ensformat.gtf.gz
chr31	38920167	G	A	1	A	synonymous_variant	LOW	.	COL18A1	Transcript	XM_038581666	protein_coding	15/41	.	XM_038581666.1:c.2262G>A	XP_038437594.1:p.Ala754%3D	2292	2262	754	A	gcG/gcA	.	.	1	.	SNV	.	.	.	.	.	.	.	.	XP_038437594	.	.	.	.	UU_Cfam_GSD_1.0_ROSY.refSeq.ensformat.gtf.gz
chr34	33071497	G	C	1	C	synonymous_variant	LOW	.	GOLIM4	Transcript	XM_038583816	protein_coding	10/16	.	XM_038583816.1:c.1398C>G	XP_038439744.1:p.Pro466%3D	1464	1398	466	P	ccC/ccG	.	.	-1	.	SNV	.	.	.	.	.	.	.	.	XP_038439744	.	.	.	.	UU_Cfam_GSD_1.0_ROSY.refSeq.ensformat.gtf.gz
chr34	33071497	G	C	1	C	synonymous_variant	LOW	.	GOLIM4	Transcript	XM_038583817	protein_coding	10/16	.	XM_038583817.1:c.1398C>G	XP_038439745.1:p.Pro466%3D	1465	1398	466	P	ccC/ccG	.	.	-1	.	SNV	.	.	.	.	.	.	.	.	XP_038439745	.	.	.	.	UU_Cfam_GSD_1.0_ROSY.refSeq.ensformat.gtf.gz
chr34	33071497	G	C	1	C	synonymous_variant	LOW	.	GOLIM4	Transcript	XM_038583818	protein_coding	9/15	.	XM_038583818.1:c.1314C>G	XP_038439746.1:p.Pro438%3D	1380	1314	438	P	ccC/ccG	.	.	-1	.	SNV	.	.	.	.	.	.	.	.	XP_038439746	.	.	.	.	UU_Cfam_GSD_1.0_ROSY.refSeq.ensformat.gtf.gz
chr34	33071497	G	C	1	C	synonymous_variant	LOW	.	GOLIM4	Transcript	XM_038583819	protein_coding	9/15	.	XM_038583819.1:c.1314C>G	XP_038439747.1:p.Pro438%3D	1381	1314	438	P	ccC/ccG	.	.	-1	.	SNV	.	.	.	.	.	.	.	.	XP_038439747	.	.	.	.	UU_Cfam_GSD_1.0_ROSY.refSeq.ensformat.gtf.gz
chr35	4369005	A	T	1	T	splice_donor_variant	HIGH	.	LOC488190	Transcript	XM_038584014	protein_coding	.	1/14	XM_038584014.1:c.17+2T>A	.	.	.	.	.	.	.	.	-1	.	SNV	.	.	.	.	.	.	.	.	XP_038439942	.	.	.	.	UU_Cfam_GSD_1.0_ROSY.refSeq.ensformat.gtf.gz
chr35	4751179	C	T	1	T	missense_variant	MODERATE	.	LOC119867636	Transcript	XM_038584040	protein_coding	2/3	.	XM_038584040.1:c.35G>A	XP_038439968.1:p.Gly12Glu	50	35	12	G/E	gGg/gAg	.	.	-1	.	SNV	.	.	.	.	.	.	.	.	XP_038439968	.	.	.	.	UU_Cfam_GSD_1.0_ROSY.refSeq.ensformat.gtf.gz
chr35	26943659	C	T	1	T	missense_variant	MODERATE	.	ZSCAN31	Transcript	XM_038584446	protein_coding	2/4	.	XM_038584446.1:c.289G>A	XP_038440374.1:p.Ala97Thr	477	289	97	A/T	Gcc/Acc	.	.	-1	.	SNV	.	.	.	.	.	.	.	.	XP_038440374	.	.	.	.	UU_Cfam_GSD_1.0_ROSY.refSeq.ensformat.gtf.gz
chr35	26943659	C	T	1	T	missense_variant	MODERATE	.	ZSCAN31	Transcript	XM_038584447	protein_coding	4/6	.	XM_038584447.1:c.289G>A	XP_038440375.1:p.Ala97Thr	828	289	97	A/T	Gcc/Acc	.	.	-1	.	SNV	.	.	.	.	.	.	.	.	XP_038440375	.	.	.	.	UU_Cfam_GSD_1.0_ROSY.refSeq.ensformat.gtf.gz
chr35	26943659	C	T	1	T	missense_variant	MODERATE	.	ZSCAN31	Transcript	XM_038584448	protein_coding	3/5	.	XM_038584448.1:c.289G>A	XP_038440376.1:p.Ala97Thr	537	289	97	A/T	Gcc/Acc	.	.	-1	.	SNV	.	.	.	.	.	.	.	.	XP_038440376	.	.	.	.	UU_Cfam_GSD_1.0_ROSY.refSeq.ensformat.gtf.gz
chr35	26943659	C	T	1	T	missense_variant	MODERATE	.	ZSCAN31	Transcript	XM_038584449	protein_coding	2/4	.	XM_038584449.1:c.289G>A	XP_038440377.1:p.Ala97Thr	414	289	97	A/T	Gcc/Acc	.	.	-1	.	SNV	.	.	.	.	.	.	.	.	XP_038440377	.	.	.	.	UU_Cfam_GSD_1.0_ROSY.refSeq.ensformat.gtf.gz
chr35	26943659	C	T	1	T	missense_variant	MODERATE	.	ZSCAN31	Transcript	XM_038584450	protein_coding	4/6	.	XM_038584450.1:c.289G>A	XP_038440378.1:p.Ala97Thr	768	289	97	A/T	Gcc/Acc	.	.	-1	.	SNV	.	.	.	.	.	.	.	.	XP_038440378	.	.	.	.	UU_Cfam_GSD_1.0_ROSY.refSeq.ensformat.gtf.gz
chr35	27205997	C	A	1	A	stop_gained	HIGH	.	ZBED9	Transcript	XM_038584453	protein_coding	1/4	.	XM_038584453.1:c.391G>T	XP_038440381.1:p.Glu131Ter	698	391	131	E/*	Gag/Tag	.	.	-1	.	SNV	.	.	.	.	.	.	.	.	XP_038440381	.	.	.	.	UU_Cfam_GSD_1.0_ROSY.refSeq.ensformat.gtf.gz
chr37	16383478	G	A	1	A	missense_variant	MODERATE	.	IDH1	Transcript	XM_038585583	protein_coding	5/10	.	XM_038585583.1:c.508C>T	XP_038441511.1:p.His170Tyr	868	508	170	H/Y	Cat/Tat	.	.	-1	.	SNV	.	.	.	.	.	.	.	.	XP_038441511	.	.	.	.	UU_Cfam_GSD_1.0_ROSY.refSeq.ensformat.gtf.gz
chr37	16383478	G	A	1	A	missense_variant	MODERATE	.	IDH1	Transcript	XM_038585584	protein_coding	5/10	.	XM_038585584.1:c.508C>T	XP_038441512.1:p.His170Tyr	759	508	170	H/Y	Cat/Tat	.	.	-1	.	SNV	.	.	.	.	.	.	.	.	XP_038441512	.	.	.	.	UU_Cfam_GSD_1.0_ROSY.refSeq.ensformat.gtf.gz
chr38	3029404	C	T	1	T	synonymous_variant	LOW	.	AVPR1B	Transcript	XM_038586063	protein_coding	1/2	.	XM_038586063.1:c.675G>A	XP_038441991.1:p.Glu225%3D	1223	675	225	E	gaG/gaA	.	.	-1	.	SNV	.	.	.	.	.	.	.	.	XP_038441991	.	.	.	.	UU_Cfam_GSD_1.0_ROSY.refSeq.ensformat.gtf.gz
chr38	3030033	C	T	1	T	missense_variant	MODERATE	.	AVPR1B	Transcript	XM_038586063	protein_coding	1/2	.	XM_038586063.1:c.46G>A	XP_038441991.1:p.Ala16Thr	594	46	16	A/T	Gcc/Acc	.	.	-1	.	SNV	.	.	.	.	.	.	.	.	XP_038441991	.	.	.	.	UU_Cfam_GSD_1.0_ROSY.refSeq.ensformat.gtf.gz
chr38	3038720	G	A	1	A	splice_region_variant&intron_variant&non_coding_transcript_variant	LOW	.	LOC119868029	Transcript	XR_005385605	lncRNA	.	2/3	XR_005385605.1:n.695-8C>T	.	.	.	.	.	.	.	.	-1	.	SNV	.	.	.	.	.	.	.	.	.	.	.	.	.	UU_Cfam_GSD_1.0_ROSY.refSeq.ensformat.gtf.gz
chr38	17685876	G	A	1	A	missense_variant	MODERATE	.	BROX	Transcript	XM_038586205	protein_coding	13/13	.	XM_038586205.1:c.1165G>A	XP_038442133.1:p.Glu389Lys	1322	1165	389	E/K	Gaa/Aaa	.	.	1	.	SNV	.	.	.	.	.	.	.	.	XP_038442133	.	.	.	.	UU_Cfam_GSD_1.0_ROSY.refSeq.ensformat.gtf.gz
chr38	17685876	G	A	1	A	missense_variant	MODERATE	.	BROX	Transcript	XM_038586206	protein_coding	13/13	.	XM_038586206.1:c.1165G>A	XP_038442134.1:p.Glu389Lys	1336	1165	389	E/K	Gaa/Aaa	.	.	1	.	SNV	.	.	.	.	.	.	.	.	XP_038442134	.	.	.	.	UU_Cfam_GSD_1.0_ROSY.refSeq.ensformat.gtf.gz
chr38	17685876	G	A	1	A	missense_variant	MODERATE	.	BROX	Transcript	XM_038586207	protein_coding	13/13	.	XM_038586207.1:c.1165G>A	XP_038442135.1:p.Glu389Lys	1326	1165	389	E/K	Gaa/Aaa	.	.	1	.	SNV	.	.	.	.	.	.	.	.	XP_038442135	.	.	.	.	UU_Cfam_GSD_1.0_ROSY.refSeq.ensformat.gtf.gz
chr38	22240147	C	T	1	T	synonymous_variant	LOW	.	ARHGAP30	Transcript	XM_038586297	protein_coding	12/12	.	XM_038586297.1:c.3108C>T	XP_038442225.1:p.Ala1036%3D	3445	3108	1036	A	gcC/gcT	.	.	1	.	SNV	.	.	.	.	.	.	.	.	XP_038442225	.	.	.	.	UU_Cfam_GSD_1.0_ROSY.refSeq.ensformat.gtf.gz
chr38	22240147	C	T	1	T	synonymous_variant	LOW	.	ARHGAP30	Transcript	XM_038586298	protein_coding	12/12	.	XM_038586298.1:c.2664C>T	XP_038442226.1:p.Ala888%3D	3027	2664	888	A	gcC/gcT	.	.	1	.	SNV	.	.	.	.	.	.	.	.	XP_038442226	.	.	.	.	UU_Cfam_GSD_1.0_ROSY.refSeq.ensformat.gtf.gz
chr38	23629713	G	T	1	T	synonymous_variant	LOW	.	CADM3	Transcript	XM_038586388	protein_coding	4/10	.	XM_038586388.1:c.456C>A	XP_038442316.1:p.Thr152%3D	469	456	152	T	acC/acA	.	.	-1	.	SNV	.	.	.	.	.	.	.	.	XP_038442316	.	.	.	.	UU_Cfam_GSD_1.0_ROSY.refSeq.ensformat.gtf.gz
chr38	23629713	G	T	1	T	synonymous_variant	LOW	.	CADM3	Transcript	XM_038586389	protein_coding	3/9	.	XM_038586389.1:c.390C>A	XP_038442317.1:p.Thr130%3D	405	390	130	T	acC/acA	.	.	-1	.	SNV	.	.	.	.	.	.	.	.	XP_038442317	.	.	.	.	UU_Cfam_GSD_1.0_ROSY.refSeq.ensformat.gtf.gz
chr38	23629713	G	T	1	T	synonymous_variant	LOW	.	CADM3	Transcript	XM_038586390	protein_coding	3/9	.	XM_038586390.1:c.354C>A	XP_038442318.1:p.Thr118%3D	382	354	118	T	acC/acA	.	.	-1	.	SNV	.	.	.	.	.	.	.	.	XP_038442318	.	.	.	.	UU_Cfam_GSD_1.0_ROSY.refSeq.ensformat.gtf.gz
chr4	12451613	G	GTTTTTTTTTTTTT	1	TTTTTTTTTTTTT	splice_donor_variant&non_coding_transcript_variant	HIGH	.	LOC111095700	Transcript	XR_005357846	lncRNA	.	3/6	XR_005357846.1:n.709+6_709+7insTTTTTTTTTTTTT	.	.	.	.	.	.	.	.	1	.	insertion	.	.	.	.	.	.	.	.	.	.	.	.	.	UU_Cfam_GSD_1.0_ROSY.refSeq.ensformat.gtf.gz
chr4	12451613	G	GTTTTTTTTTTTTT	1	TTTTTTTTTTTTT	splice_donor_variant&non_coding_transcript_variant	HIGH	.	LOC111095700	Transcript	XR_005357847	lncRNA	.	3/5	XR_005357847.1:n.709+6_709+7insTTTTTTTTTTTTT	.	.	.	.	.	.	.	.	1	.	insertion	.	.	.	.	.	.	.	.	.	.	.	.	.	UU_Cfam_GSD_1.0_ROSY.refSeq.ensformat.gtf.gz
chr4	12451613	G	GTTTTTTTTTTTTT	1	TTTTTTTTTTTTT	splice_donor_variant&non_coding_transcript_variant	HIGH	.	LOC111095700	Transcript	XR_005357848	lncRNA	.	3/5	XR_005357848.1:n.709+6_709+7insTTTTTTTTTTTTT	.	.	.	.	.	.	.	.	1	.	insertion	.	.	.	.	.	.	.	.	.	.	.	.	.	UU_Cfam_GSD_1.0_ROSY.refSeq.ensformat.gtf.gz
chr4	23233229	C	T	1	T	missense_variant	MODERATE	.	CDH23	Transcript	XM_038534255	protein_coding	37/68	.	XM_038534255.1:c.4724C>T	XP_038390183.1:p.Thr1575Met	4775	4724	1575	T/M	aCg/aTg	.	.	1	.	SNV	.	.	.	.	.	.	.	.	XP_038390183	.	.	.	.	UU_Cfam_GSD_1.0_ROSY.refSeq.ensformat.gtf.gz
chr4	23233229	C	T	1	T	missense_variant	MODERATE	.	CDH23	Transcript	XM_038534256	protein_coding	37/68	.	XM_038534256.1:c.4724C>T	XP_038390184.1:p.Thr1575Met	4775	4724	1575	T/M	aCg/aTg	.	.	1	.	SNV	.	.	.	.	.	.	.	.	XP_038390184	.	.	.	.	UU_Cfam_GSD_1.0_ROSY.refSeq.ensformat.gtf.gz
chr4	23233229	C	T	1	T	missense_variant	MODERATE	.	CDH23	Transcript	XM_038534257	protein_coding	37/68	.	XM_038534257.1:c.4724C>T	XP_038390185.1:p.Thr1575Met	4775	4724	1575	T/M	aCg/aTg	.	.	1	.	SNV	.	.	.	.	.	.	.	.	XP_038390185	.	.	.	.	UU_Cfam_GSD_1.0_ROSY.refSeq.ensformat.gtf.gz
chr4	23233229	C	T	1	T	missense_variant	MODERATE	.	CDH23	Transcript	XM_038534258	protein_coding	37/38	.	XM_038534258.1:c.4724C>T	XP_038390186.1:p.Thr1575Met	4775	4724	1575	T/M	aCg/aTg	.	.	1	.	SNV	.	.	.	.	.	.	.	.	XP_038390186	.	.	.	.	UU_Cfam_GSD_1.0_ROSY.refSeq.ensformat.gtf.gz
chr4	23233229	C	T	1	T	missense_variant	MODERATE	.	CDH23	Transcript	XM_038534260	protein_coding	37/69	.	XM_038534260.1:c.4724C>T	XP_038390188.1:p.Thr1575Met	4775	4724	1575	T/M	aCg/aTg	.	.	1	.	SNV	.	.	.	.	.	.	.	.	XP_038390188	.	.	.	.	UU_Cfam_GSD_1.0_ROSY.refSeq.ensformat.gtf.gz
chr4	26063156	C	T	1	T	splice_donor_variant	HIGH	.	DUSP29	Transcript	XM_038534435	protein_coding	.	2/3	XM_038534435.1:c.392+1G>A	.	.	.	.	.	.	.	.	-1	.	SNV	.	.	.	.	.	.	.	.	XP_038390363	.	.	.	.	UU_Cfam_GSD_1.0_ROSY.refSeq.ensformat.gtf.gz
chr4	26063156	C	T	1	T	splice_donor_variant	HIGH	.	DUSP29	Transcript	XM_038534436	protein_coding	.	2/3	XM_038534436.1:c.392+1G>A	.	.	.	.	.	.	.	.	-1	.	SNV	.	.	.	.	.	.	.	.	XP_038390364	.	.	.	.	UU_Cfam_GSD_1.0_ROSY.refSeq.ensformat.gtf.gz
chr4	26063156	C	T	1	T	splice_donor_variant	HIGH	.	DUSP29	Transcript	XM_038534437	protein_coding	.	2/3	XM_038534437.1:c.200+1G>A	.	.	.	.	.	.	.	.	-1	.	SNV	.	.	.	.	.	.	.	.	XP_038390365	.	.	.	.	UU_Cfam_GSD_1.0_ROSY.refSeq.ensformat.gtf.gz
chr4	26063156	C	T	1	T	splice_donor_variant	HIGH	.	DUSP29	Transcript	XM_038534438	protein_coding	.	2/3	XM_038534438.1:c.200+1G>A	.	.	.	.	.	.	.	.	-1	.	SNV	.	.	.	.	.	.	.	.	XP_038390366	.	.	.	.	UU_Cfam_GSD_1.0_ROSY.refSeq.ensformat.gtf.gz
chr4	60498117	G	T	1	T	synonymous_variant	LOW	.	IL17B	Transcript	XM_038535066	protein_coding	4/4	.	XM_038535066.1:c.474G>T	XP_038390994.1:p.Pro158%3D	1905	474	158	P	ccG/ccT	.	.	1	.	SNV	.	.	.	.	.	.	.	.	XP_038390994	.	.	.	.	UU_Cfam_GSD_1.0_ROSY.refSeq.ensformat.gtf.gz
chr4	60498117	G	T	1	T	synonymous_variant	LOW	.	IL17B	Transcript	XM_038535067	protein_coding	4/4	.	XM_038535067.1:c.474G>T	XP_038390995.1:p.Pro158%3D	1989	474	158	P	ccG/ccT	.	.	1	.	SNV	.	.	.	.	.	.	.	.	XP_038390995	.	.	.	.	UU_Cfam_GSD_1.0_ROSY.refSeq.ensformat.gtf.gz
chr4	76685649	G	C	1	C	missense_variant	MODERATE	.	C4H5orf22	Transcript	XM_038535407	protein_coding	1/9	.	XM_038535407.1:c.74C>G	XP_038391335.1:p.Pro25Arg	103	74	25	P/R	cCg/cGg	.	.	-1	.	SNV	.	.	.	.	.	.	.	.	XP_038391335	.	.	.	.	UU_Cfam_GSD_1.0_ROSY.refSeq.ensformat.gtf.gz
chr4	88174455	TAAG	T	2	-	inframe_deletion	MODERATE	.	RETREG1	Transcript	NM_001314111	protein_coding	9/9	.	NM_001314111.1:c.1417_1419del	NP_001301040.1:p.Lys473del	1414-1416	1414-1416	472	K/-	AAG/-	.	.	1	.	deletion	.	.	.	.	.	.	.	.	NP_001301040	.	.	.	.	UU_Cfam_GSD_1.0_ROSY.refSeq.ensformat.gtf.gz
chr5	29091175	C	T	1	T	synonymous_variant	LOW	.	MMP3	Transcript	NM_001002967	protein_coding	2/10	.	NM_001002967.1:c.129C>T	NP_001002967.1:p.Asn43%3D	153	129	43	N	aaC/aaT	.	.	1	.	SNV	.	.	.	.	.	.	.	.	NP_001002967	.	.	.	.	UU_Cfam_GSD_1.0_ROSY.refSeq.ensformat.gtf.gz
chr5	33306326	A	C	1	C	synonymous_variant	LOW	.	ARHGEF15	Transcript	XM_038536825	protein_coding	3/17	.	XM_038536825.1:c.102A>C	XP_038392753.1:p.Pro34%3D	449	102	34	P	ccA/ccC	.	.	1	.	SNV	.	.	.	.	.	.	.	.	XP_038392753	.	.	.	.	UU_Cfam_GSD_1.0_ROSY.refSeq.ensformat.gtf.gz
chr5	33306326	A	C	1	C	synonymous_variant	LOW	.	ARHGEF15	Transcript	XM_038536826	protein_coding	2/16	.	XM_038536826.1:c.102A>C	XP_038392754.1:p.Pro34%3D	198	102	34	P	ccA/ccC	.	.	1	.	SNV	.	.	.	.	.	.	.	.	XP_038392754	.	.	.	.	UU_Cfam_GSD_1.0_ROSY.refSeq.ensformat.gtf.gz
chr5	33306326	A	C	1	C	synonymous_variant	LOW	.	ARHGEF15	Transcript	XM_038536827	protein_coding	2/16	.	XM_038536827.1:c.102A>C	XP_038392755.1:p.Pro34%3D	347	102	34	P	ccA/ccC	.	.	1	.	SNV	.	.	.	.	.	.	.	.	XP_038392755	.	.	.	.	UU_Cfam_GSD_1.0_ROSY.refSeq.ensformat.gtf.gz
chr5	56986052	A	T	1	T	missense_variant	MODERATE	.	DVL1	Transcript	XM_038537602	protein_coding	14/15	.	XM_038537602.1:c.1657T>A	XP_038393530.1:p.Tyr553Asn	1730	1657	553	Y/N	Tac/Aac	.	.	-1	.	SNV	.	.	.	.	.	.	.	.	XP_038393530	.	.	.	.	UU_Cfam_GSD_1.0_ROSY.refSeq.ensformat.gtf.gz
chr5	56986052	A	T	1	T	missense_variant	MODERATE	.	DVL1	Transcript	XM_038537604	protein_coding	14/15	.	XM_038537604.1:c.1582T>A	XP_038393532.1:p.Tyr528Asn	1655	1582	528	Y/N	Tac/Aac	.	.	-1	.	SNV	.	.	.	.	.	.	.	.	XP_038393532	.	.	.	.	UU_Cfam_GSD_1.0_ROSY.refSeq.ensformat.gtf.gz
chr5	56986052	A	T	1	T	missense_variant	MODERATE	.	DVL1	Transcript	XM_038537605	protein_coding	14/16	.	XM_038537605.1:c.1657T>A	XP_038393533.1:p.Tyr553Asn	1730	1657	553	Y/N	Tac/Aac	.	.	-1	.	SNV	.	.	.	.	.	.	.	.	XP_038393533	.	.	.	.	UU_Cfam_GSD_1.0_ROSY.refSeq.ensformat.gtf.gz
chr5	56986055	C	G	1	G	missense_variant	MODERATE	.	DVL1	Transcript	XM_038537602	protein_coding	14/15	.	XM_038537602.1:c.1654G>C	XP_038393530.1:p.Ala552Pro	1727	1654	552	A/P	Gcc/Ccc	.	.	-1	.	SNV	.	.	.	.	.	.	.	.	XP_038393530	.	.	.	.	UU_Cfam_GSD_1.0_ROSY.refSeq.ensformat.gtf.gz
chr5	56986055	C	G	1	G	missense_variant	MODERATE	.	DVL1	Transcript	XM_038537604	protein_coding	14/15	.	XM_038537604.1:c.1579G>C	XP_038393532.1:p.Ala527Pro	1652	1579	527	A/P	Gcc/Ccc	.	.	-1	.	SNV	.	.	.	.	.	.	.	.	XP_038393532	.	.	.	.	UU_Cfam_GSD_1.0_ROSY.refSeq.ensformat.gtf.gz
chr5	56986055	C	G	1	G	missense_variant	MODERATE	.	DVL1	Transcript	XM_038537605	protein_coding	14/16	.	XM_038537605.1:c.1654G>C	XP_038393533.1:p.Ala552Pro	1727	1654	552	A/P	Gcc/Ccc	.	.	-1	.	SNV	.	.	.	.	.	.	.	.	XP_038393533	.	.	.	.	UU_Cfam_GSD_1.0_ROSY.refSeq.ensformat.gtf.gz
chr5	63430719	G	A	1	A	synonymous_variant	LOW	.	LOC479600	Transcript	XM_038537920	protein_coding	21/22	.	XM_038537920.1:c.2781C>T	XP_038393848.1:p.Thr927%3D	2907	2781	927	T	acC/acT	.	.	-1	.	SNV	.	.	.	.	.	.	.	.	XP_038393848	.	.	.	.	UU_Cfam_GSD_1.0_ROSY.refSeq.ensformat.gtf.gz
chr5	63430719	G	A	1	A	synonymous_variant	LOW	.	LOC479600	Transcript	XM_038537921	protein_coding	20/21	.	XM_038537921.1:c.2751C>T	XP_038393849.1:p.Thr917%3D	2876	2751	917	T	acC/acT	.	.	-1	.	SNV	.	.	.	.	.	.	.	.	XP_038393849	.	.	.	.	UU_Cfam_GSD_1.0_ROSY.refSeq.ensformat.gtf.gz
chr5	63430719	G	A	1	A	synonymous_variant	LOW	.	LOC479600	Transcript	XM_038537922	protein_coding	20/21	.	XM_038537922.1:c.2724C>T	XP_038393850.1:p.Thr908%3D	2849	2724	908	T	acC/acT	.	.	-1	.	SNV	.	.	.	.	.	.	.	.	XP_038393850	.	.	.	.	UU_Cfam_GSD_1.0_ROSY.refSeq.ensformat.gtf.gz
chr5	63430719	G	A	1	A	synonymous_variant	LOW	.	LOC479600	Transcript	XM_038537923	protein_coding	19/20	.	XM_038537923.1:c.2694C>T	XP_038393851.1:p.Thr898%3D	2819	2694	898	T	acC/acT	.	.	-1	.	SNV	.	.	.	.	.	.	.	.	XP_038393851	.	.	.	.	UU_Cfam_GSD_1.0_ROSY.refSeq.ensformat.gtf.gz
chr5	63430719	G	A	1	A	synonymous_variant	LOW	.	LOC479600	Transcript	XM_038537925	protein_coding	18/19	.	XM_038537925.1:c.2685C>T	XP_038393853.1:p.Thr895%3D	2707	2685	895	T	acC/acT	.	.	-1	.	SNV	.	.	.	.	.	.	.	.	XP_038393853	.	.	.	.	UU_Cfam_GSD_1.0_ROSY.refSeq.ensformat.gtf.gz
chr5	63430719	G	A	1	A	synonymous_variant	LOW	.	LOC479600	Transcript	XM_038537926	protein_coding	17/18	.	XM_038537926.1:c.2655C>T	XP_038393854.1:p.Thr885%3D	2677	2655	885	T	acC/acT	.	.	-1	.	SNV	.	.	.	.	.	.	.	.	XP_038393854	.	.	.	.	UU_Cfam_GSD_1.0_ROSY.refSeq.ensformat.gtf.gz
chr5	65378055	G	A	1	A	missense_variant	MODERATE	.	ZNF469	Transcript	XM_038538072	protein_coding	1/1	.	XM_038538072.1:c.4726C>T	XP_038394000.1:p.Pro1576Ser	4799	4726	1576	P/S	Ccc/Tcc	.	.	-1	.	SNV	.	.	.	.	.	.	.	.	XP_038394000	.	.	.	.	UU_Cfam_GSD_1.0_ROSY.refSeq.ensformat.gtf.gz
chr5	68843501	C	T	1	T	synonymous_variant	LOW	.	OSGIN1	Transcript	XM_038538168	protein_coding	7/7	.	XM_038538168.1:c.1359G>A	XP_038394096.1:p.Pro453%3D	1541	1359	453	P	ccG/ccA	.	.	-1	.	SNV	.	.	.	.	.	.	.	.	XP_038394096	.	.	.	.	UU_Cfam_GSD_1.0_ROSY.refSeq.ensformat.gtf.gz
chr5	68843501	C	T	1	T	synonymous_variant	LOW	.	OSGIN1	Transcript	XM_038538169	protein_coding	6/6	.	XM_038538169.1:c.852G>A	XP_038394097.1:p.Pro284%3D	1014	852	284	P	ccG/ccA	.	.	-1	.	SNV	.	.	.	.	.	.	.	.	XP_038394097	.	.	.	.	UU_Cfam_GSD_1.0_ROSY.refSeq.ensformat.gtf.gz
chr5	68843501	C	T	1	T	synonymous_variant	LOW	.	OSGIN1	Transcript	XM_038538170	protein_coding	6/6	.	XM_038538170.1:c.852G>A	XP_038394098.1:p.Pro284%3D	1436	852	284	P	ccG/ccA	.	.	-1	.	SNV	.	.	.	.	.	.	.	.	XP_038394098	.	.	.	.	UU_Cfam_GSD_1.0_ROSY.refSeq.ensformat.gtf.gz
chr5	80585867	C	CTGT	2	TGT	inframe_insertion	MODERATE	.	NFAT5	Transcript	XM_038538469	protein_coding	13/15	.	XM_038538469.1:c.3833_3834insACA	XP_038394397.1:p.Gln1287dup	4111-4112	3833-3834	1278	Q/QQ	cag/caACAg	.	.	-1	.	insertion	.	.	.	.	.	.	.	.	XP_038394397	.	.	.	.	UU_Cfam_GSD_1.0_ROSY.refSeq.ensformat.gtf.gz
chr5	80585867	C	CTGT	2	TGT	inframe_insertion	MODERATE	.	NFAT5	Transcript	XM_038538470	protein_coding	13/15	.	XM_038538470.1:c.3830_3831insACA	XP_038394398.1:p.Gln1286dup	4108-4109	3830-3831	1277	Q/QQ	cag/caACAg	.	.	-1	.	insertion	.	.	.	.	.	.	.	.	XP_038394398	.	.	.	.	UU_Cfam_GSD_1.0_ROSY.refSeq.ensformat.gtf.gz
chr5	80585867	C	CTGT	2	TGT	inframe_insertion	MODERATE	.	NFAT5	Transcript	XM_038538471	protein_coding	12/14	.	XM_038538471.1:c.3779_3780insACA	XP_038394399.1:p.Gln1269dup	4057-4058	3779-3780	1260	Q/QQ	cag/caACAg	.	.	-1	.	insertion	.	.	.	.	.	.	.	.	XP_038394399	.	.	.	.	UU_Cfam_GSD_1.0_ROSY.refSeq.ensformat.gtf.gz
chr5	80585867	C	CTGT	2	TGT	inframe_insertion	MODERATE	.	NFAT5	Transcript	XM_038538472	protein_coding	12/14	.	XM_038538472.1:c.3776_3777insACA	XP_038394400.1:p.Gln1268dup	4054-4055	3776-3777	1259	Q/QQ	cag/caACAg	.	.	-1	.	insertion	.	.	.	.	.	.	.	.	XP_038394400	.	.	.	.	UU_Cfam_GSD_1.0_ROSY.refSeq.ensformat.gtf.gz
chr5	80585867	C	CTGT	2	TGT	inframe_insertion	MODERATE	.	NFAT5	Transcript	XM_038538473	protein_coding	12/14	.	XM_038538473.1:c.3551_3552insACA	XP_038394401.1:p.Gln1193dup	3770-3771	3551-3552	1184	Q/QQ	cag/caACAg	.	.	-1	.	insertion	.	.	.	.	.	.	.	.	XP_038394401	.	.	.	.	UU_Cfam_GSD_1.0_ROSY.refSeq.ensformat.gtf.gz
chr5	80585867	C	CTGT	2	TGT	inframe_insertion	MODERATE	.	NFAT5	Transcript	XM_038538474	protein_coding	11/13	.	XM_038538474.1:c.3107_3108insACA	XP_038394402.1:p.Gln1045dup	3245-3246	3107-3108	1036	Q/QQ	cag/caACAg	.	.	-1	.	insertion	.	.	.	.	.	.	.	.	XP_038394402	.	.	.	.	UU_Cfam_GSD_1.0_ROSY.refSeq.ensformat.gtf.gz
chr5	80585867	C	CTGT	2	TGT	inframe_insertion	MODERATE	.	NFAT5	Transcript	XM_038538475	protein_coding	10/12	.	XM_038538475.1:c.2978_2979insACA	XP_038394403.1:p.Gln1002dup	3139-3140	2978-2979	993	Q/QQ	cag/caACAg	.	.	-1	.	insertion	.	.	.	.	.	.	.	.	XP_038394403	.	.	.	.	UU_Cfam_GSD_1.0_ROSY.refSeq.ensformat.gtf.gz
chr5	80585879	T	C	2	C	synonymous_variant	LOW	.	NFAT5	Transcript	XM_038538469	protein_coding	13/15	.	XM_038538469.1:c.3822A>G	XP_038394397.1:p.Gln1274%3D	4100	3822	1274	Q	caA/caG	.	.	-1	.	SNV	.	.	.	.	.	.	.	.	XP_038394397	.	.	.	.	UU_Cfam_GSD_1.0_ROSY.refSeq.ensformat.gtf.gz
chr5	80585879	T	C	2	C	synonymous_variant	LOW	.	NFAT5	Transcript	XM_038538470	protein_coding	13/15	.	XM_038538470.1:c.3819A>G	XP_038394398.1:p.Gln1273%3D	4097	3819	1273	Q	caA/caG	.	.	-1	.	SNV	.	.	.	.	.	.	.	.	XP_038394398	.	.	.	.	UU_Cfam_GSD_1.0_ROSY.refSeq.ensformat.gtf.gz
chr5	80585879	T	C	2	C	synonymous_variant	LOW	.	NFAT5	Transcript	XM_038538471	protein_coding	12/14	.	XM_038538471.1:c.3768A>G	XP_038394399.1:p.Gln1256%3D	4046	3768	1256	Q	caA/caG	.	.	-1	.	SNV	.	.	.	.	.	.	.	.	XP_038394399	.	.	.	.	UU_Cfam_GSD_1.0_ROSY.refSeq.ensformat.gtf.gz
chr5	80585879	T	C	2	C	synonymous_variant	LOW	.	NFAT5	Transcript	XM_038538472	protein_coding	12/14	.	XM_038538472.1:c.3765A>G	XP_038394400.1:p.Gln1255%3D	4043	3765	1255	Q	caA/caG	.	.	-1	.	SNV	.	.	.	.	.	.	.	.	XP_038394400	.	.	.	.	UU_Cfam_GSD_1.0_ROSY.refSeq.ensformat.gtf.gz
chr5	80585879	T	C	2	C	synonymous_variant	LOW	.	NFAT5	Transcript	XM_038538473	protein_coding	12/14	.	XM_038538473.1:c.3540A>G	XP_038394401.1:p.Gln1180%3D	3759	3540	1180	Q	caA/caG	.	.	-1	.	SNV	.	.	.	.	.	.	.	.	XP_038394401	.	.	.	.	UU_Cfam_GSD_1.0_ROSY.refSeq.ensformat.gtf.gz
chr5	80585879	T	C	2	C	synonymous_variant	LOW	.	NFAT5	Transcript	XM_038538474	protein_coding	11/13	.	XM_038538474.1:c.3096A>G	XP_038394402.1:p.Gln1032%3D	3234	3096	1032	Q	caA/caG	.	.	-1	.	SNV	.	.	.	.	.	.	.	.	XP_038394402	.	.	.	.	UU_Cfam_GSD_1.0_ROSY.refSeq.ensformat.gtf.gz
chr5	80585879	T	C	2	C	synonymous_variant	LOW	.	NFAT5	Transcript	XM_038538475	protein_coding	10/12	.	XM_038538475.1:c.2967A>G	XP_038394403.1:p.Gln989%3D	3128	2967	989	Q	caA/caG	.	.	-1	.	SNV	.	.	.	.	.	.	.	.	XP_038394403	.	.	.	.	UU_Cfam_GSD_1.0_ROSY.refSeq.ensformat.gtf.gz
chr5	80585885	C	T	2	T	synonymous_variant	LOW	.	NFAT5	Transcript	XM_038538469	protein_coding	13/15	.	XM_038538469.1:c.3816G>A	XP_038394397.1:p.Gln1272%3D	4094	3816	1272	Q	caG/caA	.	.	-1	.	SNV	.	.	.	.	.	.	.	.	XP_038394397	.	.	.	.	UU_Cfam_GSD_1.0_ROSY.refSeq.ensformat.gtf.gz
chr5	80585885	C	T	2	T	synonymous_variant	LOW	.	NFAT5	Transcript	XM_038538470	protein_coding	13/15	.	XM_038538470.1:c.3813G>A	XP_038394398.1:p.Gln1271%3D	4091	3813	1271	Q	caG/caA	.	.	-1	.	SNV	.	.	.	.	.	.	.	.	XP_038394398	.	.	.	.	UU_Cfam_GSD_1.0_ROSY.refSeq.ensformat.gtf.gz
chr5	80585885	C	T	2	T	synonymous_variant	LOW	.	NFAT5	Transcript	XM_038538471	protein_coding	12/14	.	XM_038538471.1:c.3762G>A	XP_038394399.1:p.Gln1254%3D	4040	3762	1254	Q	caG/caA	.	.	-1	.	SNV	.	.	.	.	.	.	.	.	XP_038394399	.	.	.	.	UU_Cfam_GSD_1.0_ROSY.refSeq.ensformat.gtf.gz
chr5	80585885	C	T	2	T	synonymous_variant	LOW	.	NFAT5	Transcript	XM_038538472	protein_coding	12/14	.	XM_038538472.1:c.3759G>A	XP_038394400.1:p.Gln1253%3D	4037	3759	1253	Q	caG/caA	.	.	-1	.	SNV	.	.	.	.	.	.	.	.	XP_038394400	.	.	.	.	UU_Cfam_GSD_1.0_ROSY.refSeq.ensformat.gtf.gz
chr5	80585885	C	T	2	T	synonymous_variant	LOW	.	NFAT5	Transcript	XM_038538473	protein_coding	12/14	.	XM_038538473.1:c.3534G>A	XP_038394401.1:p.Gln1178%3D	3753	3534	1178	Q	caG/caA	.	.	-1	.	SNV	.	.	.	.	.	.	.	.	XP_038394401	.	.	.	.	UU_Cfam_GSD_1.0_ROSY.refSeq.ensformat.gtf.gz
chr5	80585885	C	T	2	T	synonymous_variant	LOW	.	NFAT5	Transcript	XM_038538474	protein_coding	11/13	.	XM_038538474.1:c.3090G>A	XP_038394402.1:p.Gln1030%3D	3228	3090	1030	Q	caG/caA	.	.	-1	.	SNV	.	.	.	.	.	.	.	.	XP_038394402	.	.	.	.	UU_Cfam_GSD_1.0_ROSY.refSeq.ensformat.gtf.gz
chr5	80585885	C	T	2	T	synonymous_variant	LOW	.	NFAT5	Transcript	XM_038538475	protein_coding	10/12	.	XM_038538475.1:c.2961G>A	XP_038394403.1:p.Gln987%3D	3122	2961	987	Q	caG/caA	.	.	-1	.	SNV	.	.	.	.	.	.	.	.	XP_038394403	.	.	.	.	UU_Cfam_GSD_1.0_ROSY.refSeq.ensformat.gtf.gz
chr6	8726265	G	A	2	A	synonymous_variant	LOW	.	LOC119876398	Transcript	XM_038541709	protein_coding	3/9	.	XM_038541709.1:c.712C>T	XP_038397637.1:p.Leu238%3D	712	712	238	L	Ctg/Ttg	.	.	-1	.	SNV	.	.	.	.	.	.	.	.	XP_038397637	.	.	.	.	UU_Cfam_GSD_1.0_ROSY.refSeq.ensformat.gtf.gz
chr6	8726274	A	C	2	C	missense_variant	MODERATE	.	LOC119876398	Transcript	XM_038541709	protein_coding	3/9	.	XM_038541709.1:c.703T>G	XP_038397637.1:p.Phe235Val	703	703	235	F/V	Ttc/Gtc	.	.	-1	.	SNV	.	.	.	.	.	.	.	.	XP_038397637	.	.	.	.	UU_Cfam_GSD_1.0_ROSY.refSeq.ensformat.gtf.gz
chr6	8726275	G	A	2	A	synonymous_variant	LOW	.	LOC119876398	Transcript	XM_038541709	protein_coding	3/9	.	XM_038541709.1:c.702C>T	XP_038397637.1:p.Ser234%3D	702	702	234	S	agC/agT	.	.	-1	.	SNV	.	.	.	.	.	.	.	.	XP_038397637	.	.	.	.	UU_Cfam_GSD_1.0_ROSY.refSeq.ensformat.gtf.gz
chr6	8726346	T	G	2	G	missense_variant	MODERATE	.	LOC119876398	Transcript	XM_038541709	protein_coding	3/9	.	XM_038541709.1:c.631A>C	XP_038397637.1:p.Asn211His	631	631	211	N/H	Aat/Cat	.	.	-1	.	SNV	.	.	.	.	.	.	.	.	XP_038397637	.	.	.	.	UU_Cfam_GSD_1.0_ROSY.refSeq.ensformat.gtf.gz
chr6	9071252	TG	T	1	-	frameshift_variant	HIGH	.	AGFG2	Transcript	XM_038539266	protein_coding	11/13	.	XM_038539266.1:c.1322del	XP_038395194.1:p.Pro441HisfsTer5	1511	1322	441	P/X	cCa/ca	.	.	-1	.	deletion	.	.	.	.	.	.	.	.	XP_038395194	.	.	.	.	UU_Cfam_GSD_1.0_ROSY.refSeq.ensformat.gtf.gz
chr6	9071252	TG	T	1	-	frameshift_variant	HIGH	.	AGFG2	Transcript	XM_038539267	protein_coding	11/13	.	XM_038539267.1:c.1310del	XP_038395195.1:p.Pro437HisfsTer5	1498	1310	437	P/X	cCa/ca	.	.	-1	.	deletion	.	.	.	.	.	.	.	.	XP_038395195	.	.	.	.	UU_Cfam_GSD_1.0_ROSY.refSeq.ensformat.gtf.gz
chr6	9071252	TG	T	1	-	frameshift_variant	HIGH	.	AGFG2	Transcript	XM_038539268	protein_coding	11/13	.	XM_038539268.1:c.1301del	XP_038395196.1:p.Pro434HisfsTer5	1484	1301	434	P/X	cCa/ca	.	.	-1	.	deletion	.	.	.	.	.	.	.	.	XP_038395196	.	.	.	.	UU_Cfam_GSD_1.0_ROSY.refSeq.ensformat.gtf.gz
chr6	9071252	TG	T	1	-	frameshift_variant	HIGH	.	AGFG2	Transcript	XM_038539269	protein_coding	10/12	.	XM_038539269.1:c.1289del	XP_038395197.1:p.Pro430HisfsTer5	1478	1289	430	P/X	cCa/ca	.	.	-1	.	deletion	.	.	.	.	.	.	.	.	XP_038395197	.	.	.	.	UU_Cfam_GSD_1.0_ROSY.refSeq.ensformat.gtf.gz
chr6	9071252	TG	T	1	-	frameshift_variant	HIGH	.	AGFG2	Transcript	XM_038539270	protein_coding	10/12	.	XM_038539270.1:c.1268del	XP_038395198.1:p.Pro423HisfsTer5	1450	1268	423	P/X	cCa/ca	.	.	-1	.	deletion	.	.	.	.	.	.	.	.	XP_038395198	.	.	.	.	UU_Cfam_GSD_1.0_ROSY.refSeq.ensformat.gtf.gz
chr6	19107687	C	A	1	A	synonymous_variant	LOW	.	KATNIP	Transcript	XM_038539987	protein_coding	27/31	.	XM_038539987.1:c.4527G>T	XP_038395915.1:p.Gly1509%3D	4725	4527	1509	G	ggG/ggT	.	.	-1	.	SNV	.	.	.	.	.	.	.	.	XP_038395915	.	.	.	.	UU_Cfam_GSD_1.0_ROSY.refSeq.ensformat.gtf.gz
chr6	19107687	C	A	1	A	synonymous_variant	LOW	.	KATNIP	Transcript	XM_038539988	protein_coding	24/28	.	XM_038539988.1:c.4377G>T	XP_038395916.1:p.Gly1459%3D	4562	4377	1459	G	ggG/ggT	.	.	-1	.	SNV	.	.	.	.	.	.	.	.	XP_038395916	.	.	.	.	UU_Cfam_GSD_1.0_ROSY.refSeq.ensformat.gtf.gz
chr6	24894064	A	C	1	C	stop_lost	HIGH	.	LOC608914	Transcript	XM_038541719	protein_coding	4/4	.	XM_038541719.1:c.1147T>G	XP_038397647.1:p.Ter383GlyextTer?	1147	1147	383	*/G	Tga/Gga	.	.	-1	.	SNV	.	.	.	.	.	.	.	.	XP_038397647	.	.	.	.	UU_Cfam_GSD_1.0_ROSY.refSeq.ensformat.gtf.gz
chr6	76199686	G	A	1	A	synonymous_variant	LOW	.	LRRC7	Transcript	XM_038541682	protein_coding	21/27	.	XM_038541682.1:c.2400C>T	XP_038397610.1:p.Asp800%3D	2505	2400	800	D	gaC/gaT	.	.	-1	.	SNV	.	.	.	.	.	.	.	.	XP_038397610	.	.	.	.	UU_Cfam_GSD_1.0_ROSY.refSeq.ensformat.gtf.gz
chr6	76199686	G	A	1	A	synonymous_variant	LOW	.	LRRC7	Transcript	XM_038541683	protein_coding	21/27	.	XM_038541683.1:c.2301C>T	XP_038397611.1:p.Asp767%3D	2474	2301	767	D	gaC/gaT	.	.	-1	.	SNV	.	.	.	.	.	.	.	.	XP_038397611	.	.	.	.	UU_Cfam_GSD_1.0_ROSY.refSeq.ensformat.gtf.gz
chr6	76199686	G	A	1	A	synonymous_variant	LOW	.	LRRC7	Transcript	XM_038541684	protein_coding	21/26	.	XM_038541684.1:c.2400C>T	XP_038397612.1:p.Asp800%3D	2505	2400	800	D	gaC/gaT	.	.	-1	.	SNV	.	.	.	.	.	.	.	.	XP_038397612	.	.	.	.	UU_Cfam_GSD_1.0_ROSY.refSeq.ensformat.gtf.gz
chr6	76199686	G	A	1	A	synonymous_variant	LOW	.	LRRC7	Transcript	XM_038541685	protein_coding	21/27	.	XM_038541685.1:c.2400C>T	XP_038397613.1:p.Asp800%3D	2505	2400	800	D	gaC/gaT	.	.	-1	.	SNV	.	.	.	.	.	.	.	.	XP_038397613	.	.	.	.	UU_Cfam_GSD_1.0_ROSY.refSeq.ensformat.gtf.gz
chr6	76199686	G	A	1	A	synonymous_variant	LOW	.	LRRC7	Transcript	XM_038541686	protein_coding	20/26	.	XM_038541686.1:c.2151C>T	XP_038397614.1:p.Asp717%3D	2256	2151	717	D	gaC/gaT	.	.	-1	.	SNV	.	.	.	.	.	.	.	.	XP_038397614	.	.	.	.	UU_Cfam_GSD_1.0_ROSY.refSeq.ensformat.gtf.gz
chr6	76199686	G	A	1	A	synonymous_variant	LOW	.	LRRC7	Transcript	XM_038541687	protein_coding	21/25	.	XM_038541687.1:c.2400C>T	XP_038397615.1:p.Asp800%3D	2505	2400	800	D	gaC/gaT	.	.	-1	.	SNV	.	.	.	.	.	.	.	.	XP_038397615	.	.	.	.	UU_Cfam_GSD_1.0_ROSY.refSeq.ensformat.gtf.gz
chr7	4047327	T	C	1	C	missense_variant	MODERATE	.	PTPRC	Transcript	XM_038541952	protein_coding	2/33	.	XM_038541952.1:c.11A>G	XP_038397880.1:p.Tyr4Cys	211	11	4	Y/C	tAt/tGt	.	.	-1	.	SNV	.	.	.	.	.	.	.	.	XP_038397880	.	.	.	.	UU_Cfam_GSD_1.0_ROSY.refSeq.ensformat.gtf.gz
chr7	4047327	T	C	1	C	missense_variant	MODERATE	.	PTPRC	Transcript	XM_038541953	protein_coding	2/32	.	XM_038541953.1:c.11A>G	XP_038397881.1:p.Tyr4Cys	211	11	4	Y/C	tAt/tGt	.	.	-1	.	SNV	.	.	.	.	.	.	.	.	XP_038397881	.	.	.	.	UU_Cfam_GSD_1.0_ROSY.refSeq.ensformat.gtf.gz
chr7	4047327	T	C	1	C	missense_variant	MODERATE	.	PTPRC	Transcript	XM_038541954	protein_coding	2/31	.	XM_038541954.1:c.11A>G	XP_038397882.1:p.Tyr4Cys	211	11	4	Y/C	tAt/tGt	.	.	-1	.	SNV	.	.	.	.	.	.	.	.	XP_038397882	.	.	.	.	UU_Cfam_GSD_1.0_ROSY.refSeq.ensformat.gtf.gz
chr7	4047327	T	C	1	C	missense_variant	MODERATE	.	PTPRC	Transcript	XM_038541955	protein_coding	2/30	.	XM_038541955.1:c.11A>G	XP_038397883.1:p.Tyr4Cys	211	11	4	Y/C	tAt/tGt	.	.	-1	.	SNV	.	.	.	.	.	.	.	.	XP_038397883	.	.	.	.	UU_Cfam_GSD_1.0_ROSY.refSeq.ensformat.gtf.gz
chr7	4047327	T	C	1	C	missense_variant	MODERATE	.	PTPRC	Transcript	XM_038541956	protein_coding	2/29	.	XM_038541956.1:c.11A>G	XP_038397884.1:p.Tyr4Cys	211	11	4	Y/C	tAt/tGt	.	.	-1	.	SNV	.	.	.	.	.	.	.	.	XP_038397884	.	.	.	.	UU_Cfam_GSD_1.0_ROSY.refSeq.ensformat.gtf.gz
chr7	10426521	T	TGTGCAGGAACTCCTGGAAAGACGAGAAGAGGAGGTAATCGATGGCACTGAAGTCCTCGCTACTCTCATTCAGGCGGAAC	1	GTGCAGGAACTCCTGGAAAGACGAGAAGAGGAGGTAATCGATGGCACTGAAGTCCTCGCTACTCTCATTCAGGCGGAAC	splice_region_variant&intron_variant	LOW	.	PACC1	Transcript	XM_038542078	protein_coding	.	5/7	XM_038542078.1:c.639-3_639-2insGTTCCGCCTGAATGAGAGTAGCGAGGACTTCAGTGCCATCGATTACCTCCTCTTCTCGTCTTTCCAGGAGTTCCTGCAC	.	.	.	.	.	.	.	.	-1	.	insertion	.	.	.	.	.	.	.	.	XP_038398006	.	.	.	.	UU_Cfam_GSD_1.0_ROSY.refSeq.ensformat.gtf.gz
chr7	10426521	T	TGTGCAGGAACTCCTGGAAAGACGAGAAGAGGAGGTAATCGATGGCACTGAAGTCCTCGCTACTCTCATTCAGGCGGAAC	1	GTGCAGGAACTCCTGGAAAGACGAGAAGAGGAGGTAATCGATGGCACTGAAGTCCTCGCTACTCTCATTCAGGCGGAAC	splice_region_variant&intron_variant	LOW	.	PACC1	Transcript	XM_038542079	protein_coding	.	5/7	XM_038542079.1:c.621-3_621-2insGTTCCGCCTGAATGAGAGTAGCGAGGACTTCAGTGCCATCGATTACCTCCTCTTCTCGTCTTTCCAGGAGTTCCTGCAC	.	.	.	.	.	.	.	.	-1	.	insertion	.	.	.	.	.	.	.	.	XP_038398007	.	.	.	.	UU_Cfam_GSD_1.0_ROSY.refSeq.ensformat.gtf.gz
chr7	24017948	C	T	2	T	synonymous_variant	LOW	.	TNR	Transcript	XM_038542431	protein_coding	24/24	.	XM_038542431.1:c.3972C>T	XP_038398359.1:p.Tyr1324%3D	4574	3972	1324	Y	taC/taT	.	.	1	.	SNV	.	.	.	.	.	.	.	.	XP_038398359	.	.	.	.	UU_Cfam_GSD_1.0_ROSY.refSeq.ensformat.gtf.gz
chr7	36452783	G	A	2	A	missense_variant	MODERATE	.	KIF26B	Transcript	XM_038542770	protein_coding	12/15	.	XM_038542770.1:c.2728G>A	XP_038398698.1:p.Gly910Arg	2861	2728	910	G/R	Gga/Aga	.	.	1	.	SNV	.	.	.	.	.	.	.	.	XP_038398698	.	.	.	.	UU_Cfam_GSD_1.0_ROSY.refSeq.ensformat.gtf.gz
chr7	40551149	G	A	2	A	missense_variant	MODERATE	.	FCRL3	Transcript	XM_038541803	protein_coding	2/12	.	XM_038541803.1:c.37G>A	XP_038397731.1:p.Gly13Arg	37	37	13	G/R	Gga/Aga	.	.	1	.	SNV	.	.	.	.	.	.	.	.	XP_038397731	.	.	.	.	UU_Cfam_GSD_1.0_ROSY.refSeq.ensformat.gtf.gz
chr7	62358775	G	T	1	T	missense_variant	MODERATE	.	TAF4B	Transcript	XM_038543622	protein_coding	13/15	.	XM_038543622.1:c.2275C>A	XP_038399550.1:p.Pro759Thr	2290	2275	759	P/T	Cca/Aca	.	.	-1	.	SNV	.	.	.	.	.	.	.	.	XP_038399550	.	.	.	.	UU_Cfam_GSD_1.0_ROSY.refSeq.ensformat.gtf.gz
chr7	72324377	CG	C	2	-	frameshift_variant	HIGH	.	TMEM200C	Transcript	XM_038541817	protein_coding	3/3	.	XM_038541817.1:c.1764del	XP_038397745.1:p.Ala589ProfsTer69	3930	1764	588	P/X	ccC/cc	.	.	-1	.	deletion	.	.	.	.	.	.	.	.	XP_038397745	.	.	.	.	UU_Cfam_GSD_1.0_ROSY.refSeq.ensformat.gtf.gz
chr7	77467088	T	G	2	G	missense_variant	MODERATE	.	GNAL	Transcript	XM_038543886	protein_coding	1/12	.	XM_038543886.1:c.269T>G	XP_038399814.1:p.Met90Arg	269	269	90	M/R	aTg/aGg	.	.	1	.	SNV	.	.	.	.	.	.	.	.	XP_038399814	.	.	.	.	UU_Cfam_GSD_1.0_ROSY.refSeq.ensformat.gtf.gz
chr8	3798669	C	A	1	A	synonymous_variant	LOW	.	MYH7	Transcript	NM_001113711	protein_coding	11/38	.	NM_001113711.1:c.1242G>T	NP_001107183.1:p.Gly414%3D	1242	1242	414	G	ggG/ggT	.	.	-1	.	SNV	.	.	.	.	.	.	.	.	NP_001107183	.	.	.	.	UU_Cfam_GSD_1.0_ROSY.refSeq.ensformat.gtf.gz
chr8	6261283	T	C	1	C	synonymous_variant	LOW	.	NOVA1	Transcript	XM_038544368	protein_coding	5/5	.	XM_038544368.1:c.1377A>G	XP_038400296.1:p.Lys459%3D	1500	1377	459	K	aaA/aaG	.	.	-1	.	SNV	.	.	.	.	.	.	.	.	XP_038400296	.	.	.	.	UU_Cfam_GSD_1.0_ROSY.refSeq.ensformat.gtf.gz
chr8	6261283	T	C	1	C	synonymous_variant	LOW	.	NOVA1	Transcript	XM_038544369	protein_coding	4/4	.	XM_038544369.1:c.1305A>G	XP_038400297.1:p.Lys435%3D	1428	1305	435	K	aaA/aaG	.	.	-1	.	SNV	.	.	.	.	.	.	.	.	XP_038400297	.	.	.	.	UU_Cfam_GSD_1.0_ROSY.refSeq.ensformat.gtf.gz
chr8	6261283	T	C	1	C	synonymous_variant	LOW	.	NOVA1	Transcript	XM_038544370	protein_coding	5/5	.	XM_038544370.1:c.1266A>G	XP_038400298.1:p.Lys422%3D	1636	1266	422	K	aaA/aaG	.	.	-1	.	SNV	.	.	.	.	.	.	.	.	XP_038400298	.	.	.	.	UU_Cfam_GSD_1.0_ROSY.refSeq.ensformat.gtf.gz
chr8	6261283	T	C	1	C	synonymous_variant	LOW	.	NOVA1	Transcript	XM_038544371	protein_coding	4/4	.	XM_038544371.1:c.1194A>G	XP_038400299.1:p.Lys398%3D	1572	1194	398	K	aaA/aaG	.	.	-1	.	SNV	.	.	.	.	.	.	.	.	XP_038400299	.	.	.	.	UU_Cfam_GSD_1.0_ROSY.refSeq.ensformat.gtf.gz
chr8	6261283	T	C	1	C	synonymous_variant	LOW	.	NOVA1	Transcript	XM_038544372	protein_coding	5/5	.	XM_038544372.1:c.1011A>G	XP_038400300.1:p.Lys337%3D	1320	1011	337	K	aaA/aaG	.	.	-1	.	SNV	.	.	.	.	.	.	.	.	XP_038400300	.	.	.	.	UU_Cfam_GSD_1.0_ROSY.refSeq.ensformat.gtf.gz
chr8	6261283	T	C	1	C	synonymous_variant	LOW	.	NOVA1	Transcript	XM_038544373	protein_coding	7/7	.	XM_038544373.1:c.1011A>G	XP_038400301.1:p.Lys337%3D	1528	1011	337	K	aaA/aaG	.	.	-1	.	SNV	.	.	.	.	.	.	.	.	XP_038400301	.	.	.	.	UU_Cfam_GSD_1.0_ROSY.refSeq.ensformat.gtf.gz
chr8	10842788	C	CAGTACAACTTAAGATTGTGCTTTTTACTCCTTCTGGTTCTTCTTTCTTTTCTTTTCTTTTCTTTTCTTT	1	AGTACAACTTAAGATTGTGCTTTTTACTCCTTCTGGTTCTTCTTTCTTTTCTTTTCTTTTCTTTTCTTT	splice_acceptor_variant	HIGH	.	DTD2	Transcript	XM_038544432	protein_coding	.	2/2	XM_038544432.1:c.182-2_182-1insAAAGAAAAGAAAAGAAAAGAAAAGAAAGAAGAACCAGAAGGAGTAAAAAGCACAATCTTAAGTTGTACT	.	.	.	.	.	.	.	.	-1	.	insertion	.	.	.	.	.	.	.	.	XP_038400360	.	.	.	.	UU_Cfam_GSD_1.0_ROSY.refSeq.ensformat.gtf.gz
chr8	10842788	C	CAGTACAACTTAAGATTGTGCTTTTTACTCCTTCTGGTTCTTCTTTCTTTTCTTTTCTTTTCTTTTCTTT	1	AGTACAACTTAAGATTGTGCTTTTTACTCCTTCTGGTTCTTCTTTCTTTTCTTTTCTTTTCTTTTCTTT	inframe_insertion	MODERATE	.	DTD2	Transcript	XM_038544433	protein_coding	2/2	.	XM_038544433.1:c.135_136insAAAGAAAAGAAAAGAAAAGAAAAGAAAGAAGAACCAGAAGGAGTAAAAAGCACAATCTTAAGTTGTACT	XP_038400361.1:p.Pro45_Val46insLysGluLysLysArgLysGluLysLysGluGluProGluGlyValLysSerThrIleLeuSerCysThr	244-245	135-136	45-46	-/KEKKRKEKKEEPEGVKSTILSCT	-/AAAGAAAAGAAAAGAAAAGAAAAGAAAGAAGAACCAGAAGGAGTAAAAAGCACAATCTTAAGTTGTACT	.	.	-1	.	insertion	.	.	.	.	.	.	.	.	XP_038400361	.	.	.	.	UU_Cfam_GSD_1.0_ROSY.refSeq.ensformat.gtf.gz
chr8	10842788	C	CAGTACAACTTAAGATTGTGCTTTTTACTCCTTCTGGTTCTTCTTTCTTTTCTTTTCTTTTCTTTTCTTT	1	AGTACAACTTAAGATTGTGCTTTTTACTCCTTCTGGTTCTTCTTTCTTTTCTTTTCTTTTCTTTTCTTT	splice_acceptor_variant	HIGH	.	DTD2	Transcript	XM_038544434	protein_coding	.	3/3	XM_038544434.1:c.116-2_116-1insAAAGAAAAGAAAAGAAAAGAAAAGAAAGAAGAACCAGAAGGAGTAAAAAGCACAATCTTAAGTTGTACT	.	.	.	.	.	.	.	.	-1	.	insertion	.	.	.	.	.	.	.	.	XP_038400362	.	.	.	.	UU_Cfam_GSD_1.0_ROSY.refSeq.ensformat.gtf.gz
chr8	34053996	G	GA	1	A	splice_region_variant&intron_variant	LOW	.	TIMM9	Transcript	XM_038544835	protein_coding	.	3/4	XM_038544835.1:c.40-6dup	.	.	.	.	.	.	.	.	-1	.	insertion	.	.	.	.	.	.	.	.	XP_038400763	.	.	.	.	UU_Cfam_GSD_1.0_ROSY.refSeq.ensformat.gtf.gz
chr8	34053996	G	GA	1	A	splice_region_variant&intron_variant	LOW	.	TIMM9	Transcript	XM_038544836	protein_coding	.	3/4	XM_038544836.1:c.40-6dup	.	.	.	.	.	.	.	.	-1	.	insertion	.	.	.	.	.	.	.	.	XP_038400764	.	.	.	.	UU_Cfam_GSD_1.0_ROSY.refSeq.ensformat.gtf.gz
chr8	34053996	G	GA	1	A	splice_region_variant&intron_variant	LOW	.	TIMM9	Transcript	XM_038544837	protein_coding	.	3/4	XM_038544837.1:c.40-6dup	.	.	.	.	.	.	.	.	-1	.	insertion	.	.	.	.	.	.	.	.	XP_038400765	.	.	.	.	UU_Cfam_GSD_1.0_ROSY.refSeq.ensformat.gtf.gz
chr8	34053996	G	GA	1	A	splice_region_variant&intron_variant	LOW	.	TIMM9	Transcript	XM_038544838	protein_coding	.	3/4	XM_038544838.1:c.40-6dup	.	.	.	.	.	.	.	.	-1	.	insertion	.	.	.	.	.	.	.	.	XP_038400766	.	.	.	.	UU_Cfam_GSD_1.0_ROSY.refSeq.ensformat.gtf.gz
chr8	34053996	G	GA	1	A	splice_region_variant&intron_variant	LOW	.	TIMM9	Transcript	XM_038544839	protein_coding	.	4/5	XM_038544839.1:c.40-6dup	.	.	.	.	.	.	.	.	-1	.	insertion	.	.	.	.	.	.	.	.	XP_038400767	.	.	.	.	UU_Cfam_GSD_1.0_ROSY.refSeq.ensformat.gtf.gz
chr8	34053996	G	GA	1	A	splice_region_variant&intron_variant	LOW	.	TIMM9	Transcript	XM_038544840	protein_coding	.	4/5	XM_038544840.1:c.40-6dup	.	.	.	.	.	.	.	.	-1	.	insertion	.	.	.	.	.	.	.	.	XP_038400768	.	.	.	.	UU_Cfam_GSD_1.0_ROSY.refSeq.ensformat.gtf.gz
chr8	61609981	C	G	1	G	splice_region_variant&intron_variant	LOW	.	PSMC1	Transcript	NM_001251951	protein_coding	.	6/10	NM_001251951.1:c.594+7C>G	.	.	.	.	.	.	.	.	1	.	SNV	.	.	.	.	.	.	.	.	NP_001238880	.	.	.	.	UU_Cfam_GSD_1.0_ROSY.refSeq.ensformat.gtf.gz
chr9	1759382	C	T	1	T	synonymous_variant	LOW	.	AATK	Transcript	XM_038546351	protein_coding	11/14	.	XM_038546351.1:c.3507C>T	XP_038402279.1:p.Arg1169%3D	3583	3507	1169	R	cgC/cgT	.	.	1	.	SNV	.	.	.	.	.	.	.	.	XP_038402279	.	.	.	.	UU_Cfam_GSD_1.0_ROSY.refSeq.ensformat.gtf.gz
chr9	5823637	C	A	1	A	synonymous_variant	LOW	.	MYO15B	Transcript	XM_038549487	protein_coding	60/64	.	XM_038549487.1:c.8277G>T	XP_038405415.1:p.Leu2759%3D	8277	8277	2759	L	ctG/ctT	.	.	-1	.	SNV	.	.	.	.	.	.	.	.	XP_038405415	.	.	.	.	UU_Cfam_GSD_1.0_ROSY.refSeq.ensformat.gtf.gz
chr9	6917523	C	T	1	T	missense_variant	MODERATE	.	GPR142	Transcript	XM_038546705	protein_coding	6/6	.	XM_038546705.1:c.505G>A	XP_038402633.1:p.Ala169Thr	3832	505	169	A/T	Gcc/Acc	.	.	-1	.	SNV	.	.	.	.	.	.	.	.	XP_038402633	.	.	.	.	UU_Cfam_GSD_1.0_ROSY.refSeq.ensformat.gtf.gz
chr9	43205054	C	G	1	G	missense_variant	MODERATE	.	MYO18A	Transcript	XM_038548305	protein_coding	47/48	.	XM_038548305.1:c.7250G>C	XP_038404233.1:p.Arg2417Pro	7448	7250	2417	R/P	cGc/cCc	.	.	-1	.	SNV	.	.	.	.	.	.	.	.	XP_038404233	.	.	.	.	UU_Cfam_GSD_1.0_ROSY.refSeq.ensformat.gtf.gz
chr9	43205054	C	G	1	G	missense_variant	MODERATE	.	MYO18A	Transcript	XM_038548306	protein_coding	48/49	.	XM_038548306.1:c.7250G>C	XP_038404234.1:p.Arg2417Pro	7547	7250	2417	R/P	cGc/cCc	.	.	-1	.	SNV	.	.	.	.	.	.	.	.	XP_038404234	.	.	.	.	UU_Cfam_GSD_1.0_ROSY.refSeq.ensformat.gtf.gz
chr9	43205054	C	G	1	G	missense_variant	MODERATE	.	MYO18A	Transcript	XM_038548307	protein_coding	48/49	.	XM_038548307.1:c.7250G>C	XP_038404235.1:p.Arg2417Pro	7610	7250	2417	R/P	cGc/cCc	.	.	-1	.	SNV	.	.	.	.	.	.	.	.	XP_038404235	.	.	.	.	UU_Cfam_GSD_1.0_ROSY.refSeq.ensformat.gtf.gz
chr9	43205054	C	G	1	G	missense_variant	MODERATE	.	MYO18A	Transcript	XM_038548308	protein_coding	47/48	.	XM_038548308.1:c.7250G>C	XP_038404236.1:p.Arg2417Pro	7440	7250	2417	R/P	cGc/cCc	.	.	-1	.	SNV	.	.	.	.	.	.	.	.	XP_038404236	.	.	.	.	UU_Cfam_GSD_1.0_ROSY.refSeq.ensformat.gtf.gz
chr9	43205054	C	G	1	G	missense_variant	MODERATE	.	MYO18A	Transcript	XM_038548309	protein_coding	48/49	.	XM_038548309.1:c.7250G>C	XP_038404237.1:p.Arg2417Pro	7607	7250	2417	R/P	cGc/cCc	.	.	-1	.	SNV	.	.	.	.	.	.	.	.	XP_038404237	.	.	.	.	UU_Cfam_GSD_1.0_ROSY.refSeq.ensformat.gtf.gz
chr9	43205054	C	G	1	G	missense_variant	MODERATE	.	MYO18A	Transcript	XM_038548310	protein_coding	46/47	.	XM_038548310.1:c.7229G>C	XP_038404238.1:p.Arg2410Pro	7427	7229	2410	R/P	cGc/cCc	.	.	-1	.	SNV	.	.	.	.	.	.	.	.	XP_038404238	.	.	.	.	UU_Cfam_GSD_1.0_ROSY.refSeq.ensformat.gtf.gz
chr9	43205054	C	G	1	G	missense_variant	MODERATE	.	MYO18A	Transcript	XM_038548311	protein_coding	45/46	.	XM_038548311.1:c.7217G>C	XP_038404239.1:p.Arg2406Pro	7415	7217	2406	R/P	cGc/cCc	.	.	-1	.	SNV	.	.	.	.	.	.	.	.	XP_038404239	.	.	.	.	UU_Cfam_GSD_1.0_ROSY.refSeq.ensformat.gtf.gz
chr9	43205054	C	G	1	G	missense_variant	MODERATE	.	MYO18A	Transcript	XM_038548312	protein_coding	46/47	.	XM_038548312.1:c.7205G>C	XP_038404240.1:p.Arg2402Pro	7403	7205	2402	R/P	cGc/cCc	.	.	-1	.	SNV	.	.	.	.	.	.	.	.	XP_038404240	.	.	.	.	UU_Cfam_GSD_1.0_ROSY.refSeq.ensformat.gtf.gz
chr9	43205054	C	G	1	G	missense_variant	MODERATE	.	MYO18A	Transcript	XM_038548313	protein_coding	47/48	.	XM_038548313.1:c.7142G>C	XP_038404241.1:p.Arg2381Pro	7340	7142	2381	R/P	cGc/cCc	.	.	-1	.	SNV	.	.	.	.	.	.	.	.	XP_038404241	.	.	.	.	UU_Cfam_GSD_1.0_ROSY.refSeq.ensformat.gtf.gz
chr9	43205054	C	G	1	G	missense_variant	MODERATE	.	MYO18A	Transcript	XM_038548314	protein_coding	46/47	.	XM_038548314.1:c.7106G>C	XP_038404242.1:p.Arg2369Pro	7304	7106	2369	R/P	cGc/cCc	.	.	-1	.	SNV	.	.	.	.	.	.	.	.	XP_038404242	.	.	.	.	UU_Cfam_GSD_1.0_ROSY.refSeq.ensformat.gtf.gz
chr9	43205054	C	G	1	G	missense_variant	MODERATE	.	MYO18A	Transcript	XM_038548315	protein_coding	45/46	.	XM_038548315.1:c.7028G>C	XP_038404243.1:p.Arg2343Pro	7226	7028	2343	R/P	cGc/cCc	.	.	-1	.	SNV	.	.	.	.	.	.	.	.	XP_038404243	.	.	.	.	UU_Cfam_GSD_1.0_ROSY.refSeq.ensformat.gtf.gz
chr9	43205054	C	G	1	G	missense_variant	MODERATE	.	MYO18A	Transcript	XM_038548316	protein_coding	46/47	.	XM_038548316.1:c.6578G>C	XP_038404244.1:p.Arg2193Pro	6776	6578	2193	R/P	cGc/cCc	.	.	-1	.	SNV	.	.	.	.	.	.	.	.	XP_038404244	.	.	.	.	UU_Cfam_GSD_1.0_ROSY.refSeq.ensformat.gtf.gz
chr9	43205054	C	G	1	G	missense_variant	MODERATE	.	MYO18A	Transcript	XM_038548317	protein_coding	45/46	.	XM_038548317.1:c.6518G>C	XP_038404245.1:p.Arg2173Pro	6716	6518	2173	R/P	cGc/cCc	.	.	-1	.	SNV	.	.	.	.	.	.	.	.	XP_038404245	.	.	.	.	UU_Cfam_GSD_1.0_ROSY.refSeq.ensformat.gtf.gz
chr9	43205054	C	G	1	G	missense_variant	MODERATE	.	MYO18A	Transcript	XM_038548318	protein_coding	45/46	.	XM_038548318.1:c.6500G>C	XP_038404246.1:p.Arg2167Pro	6698	6500	2167	R/P	cGc/cCc	.	.	-1	.	SNV	.	.	.	.	.	.	.	.	XP_038404246	.	.	.	.	UU_Cfam_GSD_1.0_ROSY.refSeq.ensformat.gtf.gz
chr9	43205054	C	G	1	G	missense_variant	MODERATE	.	MYO18A	Transcript	XM_038548319	protein_coding	46/47	.	XM_038548319.1:c.6470G>C	XP_038404247.1:p.Arg2157Pro	6668	6470	2157	R/P	cGc/cCc	.	.	-1	.	SNV	.	.	.	.	.	.	.	.	XP_038404247	.	.	.	.	UU_Cfam_GSD_1.0_ROSY.refSeq.ensformat.gtf.gz
chr9	43205054	C	G	1	G	missense_variant	MODERATE	.	MYO18A	Transcript	XM_038548320	protein_coding	44/45	.	XM_038548320.1:c.6440G>C	XP_038404248.1:p.Arg2147Pro	6638	6440	2147	R/P	cGc/cCc	.	.	-1	.	SNV	.	.	.	.	.	.	.	.	XP_038404248	.	.	.	.	UU_Cfam_GSD_1.0_ROSY.refSeq.ensformat.gtf.gz
chr9	43205054	C	G	1	G	missense_variant	MODERATE	.	MYO18A	Transcript	XM_038548321	protein_coding	45/46	.	XM_038548321.1:c.6410G>C	XP_038404249.1:p.Arg2137Pro	6608	6410	2137	R/P	cGc/cCc	.	.	-1	.	SNV	.	.	.	.	.	.	.	.	XP_038404249	.	.	.	.	UU_Cfam_GSD_1.0_ROSY.refSeq.ensformat.gtf.gz
chr9	43205054	C	G	1	G	missense_variant	MODERATE	.	MYO18A	Transcript	XM_038548322	protein_coding	45/46	.	XM_038548322.1:c.6392G>C	XP_038404250.1:p.Arg2131Pro	6590	6392	2131	R/P	cGc/cCc	.	.	-1	.	SNV	.	.	.	.	.	.	.	.	XP_038404250	.	.	.	.	UU_Cfam_GSD_1.0_ROSY.refSeq.ensformat.gtf.gz
chr9	43205054	C	G	1	G	missense_variant	MODERATE	.	MYO18A	Transcript	XM_038548323	protein_coding	44/45	.	XM_038548323.1:c.6374G>C	XP_038404251.1:p.Arg2125Pro	6572	6374	2125	R/P	cGc/cCc	.	.	-1	.	SNV	.	.	.	.	.	.	.	.	XP_038404251	.	.	.	.	UU_Cfam_GSD_1.0_ROSY.refSeq.ensformat.gtf.gz
chr9	43205054	C	G	1	G	missense_variant	MODERATE	.	MYO18A	Transcript	XM_038548324	protein_coding	44/45	.	XM_038548324.1:c.6356G>C	XP_038404252.1:p.Arg2119Pro	6554	6356	2119	R/P	cGc/cCc	.	.	-1	.	SNV	.	.	.	.	.	.	.	.	XP_038404252	.	.	.	.	UU_Cfam_GSD_1.0_ROSY.refSeq.ensformat.gtf.gz
chr9	43205054	C	G	1	G	missense_variant	MODERATE	.	MYO18A	Transcript	XM_038548326	protein_coding	44/45	.	XM_038548326.1:c.6332G>C	XP_038404254.1:p.Arg2111Pro	6530	6332	2111	R/P	cGc/cCc	.	.	-1	.	SNV	.	.	.	.	.	.	.	.	XP_038404254	.	.	.	.	UU_Cfam_GSD_1.0_ROSY.refSeq.ensformat.gtf.gz
chr9	43205054	C	G	1	G	missense_variant	MODERATE	.	MYO18A	Transcript	XM_038548327	protein_coding	43/44	.	XM_038548327.1:c.6311G>C	XP_038404255.1:p.Arg2104Pro	6509	6311	2104	R/P	cGc/cCc	.	.	-1	.	SNV	.	.	.	.	.	.	.	.	XP_038404255	.	.	.	.	UU_Cfam_GSD_1.0_ROSY.refSeq.ensformat.gtf.gz
chr9	43205054	C	G	1	G	missense_variant	MODERATE	.	MYO18A	Transcript	XM_038548328	protein_coding	43/44	.	XM_038548328.1:c.6296G>C	XP_038404256.1:p.Arg2099Pro	6494	6296	2099	R/P	cGc/cCc	.	.	-1	.	SNV	.	.	.	.	.	.	.	.	XP_038404256	.	.	.	.	UU_Cfam_GSD_1.0_ROSY.refSeq.ensformat.gtf.gz
chr9	43205054	C	G	1	G	missense_variant	MODERATE	.	MYO18A	Transcript	XM_038548329	protein_coding	42/43	.	XM_038548329.1:c.6275G>C	XP_038404257.1:p.Arg2092Pro	6473	6275	2092	R/P	cGc/cCc	.	.	-1	.	SNV	.	.	.	.	.	.	.	.	XP_038404257	.	.	.	.	UU_Cfam_GSD_1.0_ROSY.refSeq.ensformat.gtf.gz
chr9	43205054	C	G	1	G	missense_variant	MODERATE	.	MYO18A	Transcript	XM_038548334	protein_coding	42/43	.	XM_038548334.1:c.5303G>C	XP_038404262.1:p.Arg1768Pro	5368	5303	1768	R/P	cGc/cCc	.	.	-1	.	SNV	.	.	.	.	.	.	.	.	XP_038404262	.	.	.	.	UU_Cfam_GSD_1.0_ROSY.refSeq.ensformat.gtf.gz
chr9	43205056	G	GGCC	1	GCC	inframe_insertion	MODERATE	.	MYO18A	Transcript	XM_038548305	protein_coding	47/48	.	XM_038548305.1:c.7247_7248insGGC	XP_038404233.1:p.Arg2416_Arg2417insAla	7445-7446	7247-7248	2416	R/RA	cgc/cgGGCc	.	.	-1	.	insertion	.	.	.	.	.	.	.	.	XP_038404233	.	.	.	.	UU_Cfam_GSD_1.0_ROSY.refSeq.ensformat.gtf.gz
chr9	43205056	G	GGCC	1	GCC	inframe_insertion	MODERATE	.	MYO18A	Transcript	XM_038548306	protein_coding	48/49	.	XM_038548306.1:c.7247_7248insGGC	XP_038404234.1:p.Arg2416_Arg2417insAla	7544-7545	7247-7248	2416	R/RA	cgc/cgGGCc	.	.	-1	.	insertion	.	.	.	.	.	.	.	.	XP_038404234	.	.	.	.	UU_Cfam_GSD_1.0_ROSY.refSeq.ensformat.gtf.gz
chr9	43205056	G	GGCC	1	GCC	inframe_insertion	MODERATE	.	MYO18A	Transcript	XM_038548307	protein_coding	48/49	.	XM_038548307.1:c.7247_7248insGGC	XP_038404235.1:p.Arg2416_Arg2417insAla	7607-7608	7247-7248	2416	R/RA	cgc/cgGGCc	.	.	-1	.	insertion	.	.	.	.	.	.	.	.	XP_038404235	.	.	.	.	UU_Cfam_GSD_1.0_ROSY.refSeq.ensformat.gtf.gz
chr9	43205056	G	GGCC	1	GCC	inframe_insertion	MODERATE	.	MYO18A	Transcript	XM_038548308	protein_coding	47/48	.	XM_038548308.1:c.7247_7248insGGC	XP_038404236.1:p.Arg2416_Arg2417insAla	7437-7438	7247-7248	2416	R/RA	cgc/cgGGCc	.	.	-1	.	insertion	.	.	.	.	.	.	.	.	XP_038404236	.	.	.	.	UU_Cfam_GSD_1.0_ROSY.refSeq.ensformat.gtf.gz
chr9	43205056	G	GGCC	1	GCC	inframe_insertion	MODERATE	.	MYO18A	Transcript	XM_038548309	protein_coding	48/49	.	XM_038548309.1:c.7247_7248insGGC	XP_038404237.1:p.Arg2416_Arg2417insAla	7604-7605	7247-7248	2416	R/RA	cgc/cgGGCc	.	.	-1	.	insertion	.	.	.	.	.	.	.	.	XP_038404237	.	.	.	.	UU_Cfam_GSD_1.0_ROSY.refSeq.ensformat.gtf.gz
chr9	43205056	G	GGCC	1	GCC	inframe_insertion	MODERATE	.	MYO18A	Transcript	XM_038548310	protein_coding	46/47	.	XM_038548310.1:c.7226_7227insGGC	XP_038404238.1:p.Arg2409_Arg2410insAla	7424-7425	7226-7227	2409	R/RA	cgc/cgGGCc	.	.	-1	.	insertion	.	.	.	.	.	.	.	.	XP_038404238	.	.	.	.	UU_Cfam_GSD_1.0_ROSY.refSeq.ensformat.gtf.gz
chr9	43205056	G	GGCC	1	GCC	inframe_insertion	MODERATE	.	MYO18A	Transcript	XM_038548311	protein_coding	45/46	.	XM_038548311.1:c.7214_7215insGGC	XP_038404239.1:p.Arg2405_Arg2406insAla	7412-7413	7214-7215	2405	R/RA	cgc/cgGGCc	.	.	-1	.	insertion	.	.	.	.	.	.	.	.	XP_038404239	.	.	.	.	UU_Cfam_GSD_1.0_ROSY.refSeq.ensformat.gtf.gz
chr9	43205056	G	GGCC	1	GCC	inframe_insertion	MODERATE	.	MYO18A	Transcript	XM_038548312	protein_coding	46/47	.	XM_038548312.1:c.7202_7203insGGC	XP_038404240.1:p.Arg2401_Arg2402insAla	7400-7401	7202-7203	2401	R/RA	cgc/cgGGCc	.	.	-1	.	insertion	.	.	.	.	.	.	.	.	XP_038404240	.	.	.	.	UU_Cfam_GSD_1.0_ROSY.refSeq.ensformat.gtf.gz
chr9	43205056	G	GGCC	1	GCC	inframe_insertion	MODERATE	.	MYO18A	Transcript	XM_038548313	protein_coding	47/48	.	XM_038548313.1:c.7139_7140insGGC	XP_038404241.1:p.Arg2380_Arg2381insAla	7337-7338	7139-7140	2380	R/RA	cgc/cgGGCc	.	.	-1	.	insertion	.	.	.	.	.	.	.	.	XP_038404241	.	.	.	.	UU_Cfam_GSD_1.0_ROSY.refSeq.ensformat.gtf.gz
chr9	43205056	G	GGCC	1	GCC	inframe_insertion	MODERATE	.	MYO18A	Transcript	XM_038548314	protein_coding	46/47	.	XM_038548314.1:c.7103_7104insGGC	XP_038404242.1:p.Arg2368_Arg2369insAla	7301-7302	7103-7104	2368	R/RA	cgc/cgGGCc	.	.	-1	.	insertion	.	.	.	.	.	.	.	.	XP_038404242	.	.	.	.	UU_Cfam_GSD_1.0_ROSY.refSeq.ensformat.gtf.gz
chr9	43205056	G	GGCC	1	GCC	inframe_insertion	MODERATE	.	MYO18A	Transcript	XM_038548315	protein_coding	45/46	.	XM_038548315.1:c.7025_7026insGGC	XP_038404243.1:p.Arg2342_Arg2343insAla	7223-7224	7025-7026	2342	R/RA	cgc/cgGGCc	.	.	-1	.	insertion	.	.	.	.	.	.	.	.	XP_038404243	.	.	.	.	UU_Cfam_GSD_1.0_ROSY.refSeq.ensformat.gtf.gz
chr9	43205056	G	GGCC	1	GCC	inframe_insertion	MODERATE	.	MYO18A	Transcript	XM_038548316	protein_coding	46/47	.	XM_038548316.1:c.6575_6576insGGC	XP_038404244.1:p.Arg2192_Arg2193insAla	6773-6774	6575-6576	2192	R/RA	cgc/cgGGCc	.	.	-1	.	insertion	.	.	.	.	.	.	.	.	XP_038404244	.	.	.	.	UU_Cfam_GSD_1.0_ROSY.refSeq.ensformat.gtf.gz
chr9	43205056	G	GGCC	1	GCC	inframe_insertion	MODERATE	.	MYO18A	Transcript	XM_038548317	protein_coding	45/46	.	XM_038548317.1:c.6515_6516insGGC	XP_038404245.1:p.Arg2172_Arg2173insAla	6713-6714	6515-6516	2172	R/RA	cgc/cgGGCc	.	.	-1	.	insertion	.	.	.	.	.	.	.	.	XP_038404245	.	.	.	.	UU_Cfam_GSD_1.0_ROSY.refSeq.ensformat.gtf.gz
chr9	43205056	G	GGCC	1	GCC	inframe_insertion	MODERATE	.	MYO18A	Transcript	XM_038548318	protein_coding	45/46	.	XM_038548318.1:c.6497_6498insGGC	XP_038404246.1:p.Arg2166_Arg2167insAla	6695-6696	6497-6498	2166	R/RA	cgc/cgGGCc	.	.	-1	.	insertion	.	.	.	.	.	.	.	.	XP_038404246	.	.	.	.	UU_Cfam_GSD_1.0_ROSY.refSeq.ensformat.gtf.gz
chr9	43205056	G	GGCC	1	GCC	inframe_insertion	MODERATE	.	MYO18A	Transcript	XM_038548319	protein_coding	46/47	.	XM_038548319.1:c.6467_6468insGGC	XP_038404247.1:p.Arg2156_Arg2157insAla	6665-6666	6467-6468	2156	R/RA	cgc/cgGGCc	.	.	-1	.	insertion	.	.	.	.	.	.	.	.	XP_038404247	.	.	.	.	UU_Cfam_GSD_1.0_ROSY.refSeq.ensformat.gtf.gz
chr9	43205056	G	GGCC	1	GCC	inframe_insertion	MODERATE	.	MYO18A	Transcript	XM_038548320	protein_coding	44/45	.	XM_038548320.1:c.6437_6438insGGC	XP_038404248.1:p.Arg2146_Arg2147insAla	6635-6636	6437-6438	2146	R/RA	cgc/cgGGCc	.	.	-1	.	insertion	.	.	.	.	.	.	.	.	XP_038404248	.	.	.	.	UU_Cfam_GSD_1.0_ROSY.refSeq.ensformat.gtf.gz
chr9	43205056	G	GGCC	1	GCC	inframe_insertion	MODERATE	.	MYO18A	Transcript	XM_038548321	protein_coding	45/46	.	XM_038548321.1:c.6407_6408insGGC	XP_038404249.1:p.Arg2136_Arg2137insAla	6605-6606	6407-6408	2136	R/RA	cgc/cgGGCc	.	.	-1	.	insertion	.	.	.	.	.	.	.	.	XP_038404249	.	.	.	.	UU_Cfam_GSD_1.0_ROSY.refSeq.ensformat.gtf.gz
chr9	43205056	G	GGCC	1	GCC	inframe_insertion	MODERATE	.	MYO18A	Transcript	XM_038548322	protein_coding	45/46	.	XM_038548322.1:c.6389_6390insGGC	XP_038404250.1:p.Arg2130_Arg2131insAla	6587-6588	6389-6390	2130	R/RA	cgc/cgGGCc	.	.	-1	.	insertion	.	.	.	.	.	.	.	.	XP_038404250	.	.	.	.	UU_Cfam_GSD_1.0_ROSY.refSeq.ensformat.gtf.gz
chr9	43205056	G	GGCC	1	GCC	inframe_insertion	MODERATE	.	MYO18A	Transcript	XM_038548323	protein_coding	44/45	.	XM_038548323.1:c.6371_6372insGGC	XP_038404251.1:p.Arg2124_Arg2125insAla	6569-6570	6371-6372	2124	R/RA	cgc/cgGGCc	.	.	-1	.	insertion	.	.	.	.	.	.	.	.	XP_038404251	.	.	.	.	UU_Cfam_GSD_1.0_ROSY.refSeq.ensformat.gtf.gz
chr9	43205056	G	GGCC	1	GCC	inframe_insertion	MODERATE	.	MYO18A	Transcript	XM_038548324	protein_coding	44/45	.	XM_038548324.1:c.6353_6354insGGC	XP_038404252.1:p.Arg2118_Arg2119insAla	6551-6552	6353-6354	2118	R/RA	cgc/cgGGCc	.	.	-1	.	insertion	.	.	.	.	.	.	.	.	XP_038404252	.	.	.	.	UU_Cfam_GSD_1.0_ROSY.refSeq.ensformat.gtf.gz
chr9	43205056	G	GGCC	1	GCC	inframe_insertion	MODERATE	.	MYO18A	Transcript	XM_038548326	protein_coding	44/45	.	XM_038548326.1:c.6329_6330insGGC	XP_038404254.1:p.Arg2110_Arg2111insAla	6527-6528	6329-6330	2110	R/RA	cgc/cgGGCc	.	.	-1	.	insertion	.	.	.	.	.	.	.	.	XP_038404254	.	.	.	.	UU_Cfam_GSD_1.0_ROSY.refSeq.ensformat.gtf.gz
chr9	43205056	G	GGCC	1	GCC	inframe_insertion	MODERATE	.	MYO18A	Transcript	XM_038548327	protein_coding	43/44	.	XM_038548327.1:c.6308_6309insGGC	XP_038404255.1:p.Arg2103_Arg2104insAla	6506-6507	6308-6309	2103	R/RA	cgc/cgGGCc	.	.	-1	.	insertion	.	.	.	.	.	.	.	.	XP_038404255	.	.	.	.	UU_Cfam_GSD_1.0_ROSY.refSeq.ensformat.gtf.gz
chr9	43205056	G	GGCC	1	GCC	inframe_insertion	MODERATE	.	MYO18A	Transcript	XM_038548328	protein_coding	43/44	.	XM_038548328.1:c.6293_6294insGGC	XP_038404256.1:p.Arg2098_Arg2099insAla	6491-6492	6293-6294	2098	R/RA	cgc/cgGGCc	.	.	-1	.	insertion	.	.	.	.	.	.	.	.	XP_038404256	.	.	.	.	UU_Cfam_GSD_1.0_ROSY.refSeq.ensformat.gtf.gz
chr9	43205056	G	GGCC	1	GCC	inframe_insertion	MODERATE	.	MYO18A	Transcript	XM_038548329	protein_coding	42/43	.	XM_038548329.1:c.6272_6273insGGC	XP_038404257.1:p.Arg2091_Arg2092insAla	6470-6471	6272-6273	2091	R/RA	cgc/cgGGCc	.	.	-1	.	insertion	.	.	.	.	.	.	.	.	XP_038404257	.	.	.	.	UU_Cfam_GSD_1.0_ROSY.refSeq.ensformat.gtf.gz
chr9	43205056	G	GGCC	1	GCC	inframe_insertion	MODERATE	.	MYO18A	Transcript	XM_038548334	protein_coding	42/43	.	XM_038548334.1:c.5300_5301insGGC	XP_038404262.1:p.Arg1767_Arg1768insAla	5365-5366	5300-5301	1767	R/RA	cgc/cgGGCc	.	.	-1	.	insertion	.	.	.	.	.	.	.	.	XP_038404262	.	.	.	.	UU_Cfam_GSD_1.0_ROSY.refSeq.ensformat.gtf.gz
chr9	43205058	G	A	1	A	missense_variant	MODERATE	.	MYO18A	Transcript	XM_038548305	protein_coding	47/48	.	XM_038548305.1:c.7246C>T	XP_038404233.1:p.Arg2416Cys	7444	7246	2416	R/C	Cgc/Tgc	.	.	-1	.	SNV	.	.	.	.	.	.	.	.	XP_038404233	.	.	.	.	UU_Cfam_GSD_1.0_ROSY.refSeq.ensformat.gtf.gz
chr9	43205058	G	A	1	A	missense_variant	MODERATE	.	MYO18A	Transcript	XM_038548306	protein_coding	48/49	.	XM_038548306.1:c.7246C>T	XP_038404234.1:p.Arg2416Cys	7543	7246	2416	R/C	Cgc/Tgc	.	.	-1	.	SNV	.	.	.	.	.	.	.	.	XP_038404234	.	.	.	.	UU_Cfam_GSD_1.0_ROSY.refSeq.ensformat.gtf.gz
chr9	43205058	G	A	1	A	missense_variant	MODERATE	.	MYO18A	Transcript	XM_038548307	protein_coding	48/49	.	XM_038548307.1:c.7246C>T	XP_038404235.1:p.Arg2416Cys	7606	7246	2416	R/C	Cgc/Tgc	.	.	-1	.	SNV	.	.	.	.	.	.	.	.	XP_038404235	.	.	.	.	UU_Cfam_GSD_1.0_ROSY.refSeq.ensformat.gtf.gz
chr9	43205058	G	A	1	A	missense_variant	MODERATE	.	MYO18A	Transcript	XM_038548308	protein_coding	47/48	.	XM_038548308.1:c.7246C>T	XP_038404236.1:p.Arg2416Cys	7436	7246	2416	R/C	Cgc/Tgc	.	.	-1	.	SNV	.	.	.	.	.	.	.	.	XP_038404236	.	.	.	.	UU_Cfam_GSD_1.0_ROSY.refSeq.ensformat.gtf.gz
chr9	43205058	G	A	1	A	missense_variant	MODERATE	.	MYO18A	Transcript	XM_038548309	protein_coding	48/49	.	XM_038548309.1:c.7246C>T	XP_038404237.1:p.Arg2416Cys	7603	7246	2416	R/C	Cgc/Tgc	.	.	-1	.	SNV	.	.	.	.	.	.	.	.	XP_038404237	.	.	.	.	UU_Cfam_GSD_1.0_ROSY.refSeq.ensformat.gtf.gz
chr9	43205058	G	A	1	A	missense_variant	MODERATE	.	MYO18A	Transcript	XM_038548310	protein_coding	46/47	.	XM_038548310.1:c.7225C>T	XP_038404238.1:p.Arg2409Cys	7423	7225	2409	R/C	Cgc/Tgc	.	.	-1	.	SNV	.	.	.	.	.	.	.	.	XP_038404238	.	.	.	.	UU_Cfam_GSD_1.0_ROSY.refSeq.ensformat.gtf.gz
chr9	43205058	G	A	1	A	missense_variant	MODERATE	.	MYO18A	Transcript	XM_038548311	protein_coding	45/46	.	XM_038548311.1:c.7213C>T	XP_038404239.1:p.Arg2405Cys	7411	7213	2405	R/C	Cgc/Tgc	.	.	-1	.	SNV	.	.	.	.	.	.	.	.	XP_038404239	.	.	.	.	UU_Cfam_GSD_1.0_ROSY.refSeq.ensformat.gtf.gz
chr9	43205058	G	A	1	A	missense_variant	MODERATE	.	MYO18A	Transcript	XM_038548312	protein_coding	46/47	.	XM_038548312.1:c.7201C>T	XP_038404240.1:p.Arg2401Cys	7399	7201	2401	R/C	Cgc/Tgc	.	.	-1	.	SNV	.	.	.	.	.	.	.	.	XP_038404240	.	.	.	.	UU_Cfam_GSD_1.0_ROSY.refSeq.ensformat.gtf.gz
chr9	43205058	G	A	1	A	missense_variant	MODERATE	.	MYO18A	Transcript	XM_038548313	protein_coding	47/48	.	XM_038548313.1:c.7138C>T	XP_038404241.1:p.Arg2380Cys	7336	7138	2380	R/C	Cgc/Tgc	.	.	-1	.	SNV	.	.	.	.	.	.	.	.	XP_038404241	.	.	.	.	UU_Cfam_GSD_1.0_ROSY.refSeq.ensformat.gtf.gz
chr9	43205058	G	A	1	A	missense_variant	MODERATE	.	MYO18A	Transcript	XM_038548314	protein_coding	46/47	.	XM_038548314.1:c.7102C>T	XP_038404242.1:p.Arg2368Cys	7300	7102	2368	R/C	Cgc/Tgc	.	.	-1	.	SNV	.	.	.	.	.	.	.	.	XP_038404242	.	.	.	.	UU_Cfam_GSD_1.0_ROSY.refSeq.ensformat.gtf.gz
chr9	43205058	G	A	1	A	missense_variant	MODERATE	.	MYO18A	Transcript	XM_038548315	protein_coding	45/46	.	XM_038548315.1:c.7024C>T	XP_038404243.1:p.Arg2342Cys	7222	7024	2342	R/C	Cgc/Tgc	.	.	-1	.	SNV	.	.	.	.	.	.	.	.	XP_038404243	.	.	.	.	UU_Cfam_GSD_1.0_ROSY.refSeq.ensformat.gtf.gz
chr9	43205058	G	A	1	A	missense_variant	MODERATE	.	MYO18A	Transcript	XM_038548316	protein_coding	46/47	.	XM_038548316.1:c.6574C>T	XP_038404244.1:p.Arg2192Cys	6772	6574	2192	R/C	Cgc/Tgc	.	.	-1	.	SNV	.	.	.	.	.	.	.	.	XP_038404244	.	.	.	.	UU_Cfam_GSD_1.0_ROSY.refSeq.ensformat.gtf.gz
chr9	43205058	G	A	1	A	missense_variant	MODERATE	.	MYO18A	Transcript	XM_038548317	protein_coding	45/46	.	XM_038548317.1:c.6514C>T	XP_038404245.1:p.Arg2172Cys	6712	6514	2172	R/C	Cgc/Tgc	.	.	-1	.	SNV	.	.	.	.	.	.	.	.	XP_038404245	.	.	.	.	UU_Cfam_GSD_1.0_ROSY.refSeq.ensformat.gtf.gz
chr9	43205058	G	A	1	A	missense_variant	MODERATE	.	MYO18A	Transcript	XM_038548318	protein_coding	45/46	.	XM_038548318.1:c.6496C>T	XP_038404246.1:p.Arg2166Cys	6694	6496	2166	R/C	Cgc/Tgc	.	.	-1	.	SNV	.	.	.	.	.	.	.	.	XP_038404246	.	.	.	.	UU_Cfam_GSD_1.0_ROSY.refSeq.ensformat.gtf.gz
chr9	43205058	G	A	1	A	missense_variant	MODERATE	.	MYO18A	Transcript	XM_038548319	protein_coding	46/47	.	XM_038548319.1:c.6466C>T	XP_038404247.1:p.Arg2156Cys	6664	6466	2156	R/C	Cgc/Tgc	.	.	-1	.	SNV	.	.	.	.	.	.	.	.	XP_038404247	.	.	.	.	UU_Cfam_GSD_1.0_ROSY.refSeq.ensformat.gtf.gz
chr9	43205058	G	A	1	A	missense_variant	MODERATE	.	MYO18A	Transcript	XM_038548320	protein_coding	44/45	.	XM_038548320.1:c.6436C>T	XP_038404248.1:p.Arg2146Cys	6634	6436	2146	R/C	Cgc/Tgc	.	.	-1	.	SNV	.	.	.	.	.	.	.	.	XP_038404248	.	.	.	.	UU_Cfam_GSD_1.0_ROSY.refSeq.ensformat.gtf.gz
chr9	43205058	G	A	1	A	missense_variant	MODERATE	.	MYO18A	Transcript	XM_038548321	protein_coding	45/46	.	XM_038548321.1:c.6406C>T	XP_038404249.1:p.Arg2136Cys	6604	6406	2136	R/C	Cgc/Tgc	.	.	-1	.	SNV	.	.	.	.	.	.	.	.	XP_038404249	.	.	.	.	UU_Cfam_GSD_1.0_ROSY.refSeq.ensformat.gtf.gz
chr9	43205058	G	A	1	A	missense_variant	MODERATE	.	MYO18A	Transcript	XM_038548322	protein_coding	45/46	.	XM_038548322.1:c.6388C>T	XP_038404250.1:p.Arg2130Cys	6586	6388	2130	R/C	Cgc/Tgc	.	.	-1	.	SNV	.	.	.	.	.	.	.	.	XP_038404250	.	.	.	.	UU_Cfam_GSD_1.0_ROSY.refSeq.ensformat.gtf.gz
chr9	43205058	G	A	1	A	missense_variant	MODERATE	.	MYO18A	Transcript	XM_038548323	protein_coding	44/45	.	XM_038548323.1:c.6370C>T	XP_038404251.1:p.Arg2124Cys	6568	6370	2124	R/C	Cgc/Tgc	.	.	-1	.	SNV	.	.	.	.	.	.	.	.	XP_038404251	.	.	.	.	UU_Cfam_GSD_1.0_ROSY.refSeq.ensformat.gtf.gz
chr9	43205058	G	A	1	A	missense_variant	MODERATE	.	MYO18A	Transcript	XM_038548324	protein_coding	44/45	.	XM_038548324.1:c.6352C>T	XP_038404252.1:p.Arg2118Cys	6550	6352	2118	R/C	Cgc/Tgc	.	.	-1	.	SNV	.	.	.	.	.	.	.	.	XP_038404252	.	.	.	.	UU_Cfam_GSD_1.0_ROSY.refSeq.ensformat.gtf.gz
chr9	43205058	G	A	1	A	missense_variant	MODERATE	.	MYO18A	Transcript	XM_038548326	protein_coding	44/45	.	XM_038548326.1:c.6328C>T	XP_038404254.1:p.Arg2110Cys	6526	6328	2110	R/C	Cgc/Tgc	.	.	-1	.	SNV	.	.	.	.	.	.	.	.	XP_038404254	.	.	.	.	UU_Cfam_GSD_1.0_ROSY.refSeq.ensformat.gtf.gz
chr9	43205058	G	A	1	A	missense_variant	MODERATE	.	MYO18A	Transcript	XM_038548327	protein_coding	43/44	.	XM_038548327.1:c.6307C>T	XP_038404255.1:p.Arg2103Cys	6505	6307	2103	R/C	Cgc/Tgc	.	.	-1	.	SNV	.	.	.	.	.	.	.	.	XP_038404255	.	.	.	.	UU_Cfam_GSD_1.0_ROSY.refSeq.ensformat.gtf.gz
chr9	43205058	G	A	1	A	missense_variant	MODERATE	.	MYO18A	Transcript	XM_038548328	protein_coding	43/44	.	XM_038548328.1:c.6292C>T	XP_038404256.1:p.Arg2098Cys	6490	6292	2098	R/C	Cgc/Tgc	.	.	-1	.	SNV	.	.	.	.	.	.	.	.	XP_038404256	.	.	.	.	UU_Cfam_GSD_1.0_ROSY.refSeq.ensformat.gtf.gz
chr9	43205058	G	A	1	A	missense_variant	MODERATE	.	MYO18A	Transcript	XM_038548329	protein_coding	42/43	.	XM_038548329.1:c.6271C>T	XP_038404257.1:p.Arg2091Cys	6469	6271	2091	R/C	Cgc/Tgc	.	.	-1	.	SNV	.	.	.	.	.	.	.	.	XP_038404257	.	.	.	.	UU_Cfam_GSD_1.0_ROSY.refSeq.ensformat.gtf.gz
chr9	43205058	G	A	1	A	missense_variant	MODERATE	.	MYO18A	Transcript	XM_038548334	protein_coding	42/43	.	XM_038548334.1:c.5299C>T	XP_038404262.1:p.Arg1767Cys	5364	5299	1767	R/C	Cgc/Tgc	.	.	-1	.	SNV	.	.	.	.	.	.	.	.	XP_038404262	.	.	.	.	UU_Cfam_GSD_1.0_ROSY.refSeq.ensformat.gtf.gz
chr9	43216273	T	A	1	A	missense_variant	MODERATE	.	MYO18A	Transcript	XM_038548305	protein_coding	39/48	.	XM_038548305.1:c.6133A>T	XP_038404233.1:p.Ile2045Phe	6331	6133	2045	I/F	Att/Ttt	.	.	-1	.	SNV	.	.	.	.	.	.	.	.	XP_038404233	.	.	.	.	UU_Cfam_GSD_1.0_ROSY.refSeq.ensformat.gtf.gz
chr9	43216273	T	A	1	A	missense_variant	MODERATE	.	MYO18A	Transcript	XM_038548306	protein_coding	40/49	.	XM_038548306.1:c.6133A>T	XP_038404234.1:p.Ile2045Phe	6430	6133	2045	I/F	Att/Ttt	.	.	-1	.	SNV	.	.	.	.	.	.	.	.	XP_038404234	.	.	.	.	UU_Cfam_GSD_1.0_ROSY.refSeq.ensformat.gtf.gz
chr9	43216273	T	A	1	A	missense_variant	MODERATE	.	MYO18A	Transcript	XM_038548307	protein_coding	40/49	.	XM_038548307.1:c.6133A>T	XP_038404235.1:p.Ile2045Phe	6493	6133	2045	I/F	Att/Ttt	.	.	-1	.	SNV	.	.	.	.	.	.	.	.	XP_038404235	.	.	.	.	UU_Cfam_GSD_1.0_ROSY.refSeq.ensformat.gtf.gz
chr9	43216273	T	A	1	A	missense_variant	MODERATE	.	MYO18A	Transcript	XM_038548308	protein_coding	39/48	.	XM_038548308.1:c.6133A>T	XP_038404236.1:p.Ile2045Phe	6323	6133	2045	I/F	Att/Ttt	.	.	-1	.	SNV	.	.	.	.	.	.	.	.	XP_038404236	.	.	.	.	UU_Cfam_GSD_1.0_ROSY.refSeq.ensformat.gtf.gz
chr9	43216273	T	A	1	A	missense_variant	MODERATE	.	MYO18A	Transcript	XM_038548309	protein_coding	40/49	.	XM_038548309.1:c.6133A>T	XP_038404237.1:p.Ile2045Phe	6490	6133	2045	I/F	Att/Ttt	.	.	-1	.	SNV	.	.	.	.	.	.	.	.	XP_038404237	.	.	.	.	UU_Cfam_GSD_1.0_ROSY.refSeq.ensformat.gtf.gz
chr9	43216273	T	A	1	A	missense_variant	MODERATE	.	MYO18A	Transcript	XM_038548310	protein_coding	38/47	.	XM_038548310.1:c.6112A>T	XP_038404238.1:p.Ile2038Phe	6310	6112	2038	I/F	Att/Ttt	.	.	-1	.	SNV	.	.	.	.	.	.	.	.	XP_038404238	.	.	.	.	UU_Cfam_GSD_1.0_ROSY.refSeq.ensformat.gtf.gz
chr9	43216273	T	A	1	A	missense_variant	MODERATE	.	MYO18A	Transcript	XM_038548311	protein_coding	37/46	.	XM_038548311.1:c.6100A>T	XP_038404239.1:p.Ile2034Phe	6298	6100	2034	I/F	Att/Ttt	.	.	-1	.	SNV	.	.	.	.	.	.	.	.	XP_038404239	.	.	.	.	UU_Cfam_GSD_1.0_ROSY.refSeq.ensformat.gtf.gz
chr9	43216273	T	A	1	A	missense_variant	MODERATE	.	MYO18A	Transcript	XM_038548312	protein_coding	39/47	.	XM_038548312.1:c.6133A>T	XP_038404240.1:p.Ile2045Phe	6331	6133	2045	I/F	Att/Ttt	.	.	-1	.	SNV	.	.	.	.	.	.	.	.	XP_038404240	.	.	.	.	UU_Cfam_GSD_1.0_ROSY.refSeq.ensformat.gtf.gz
chr9	43216273	T	A	1	A	missense_variant	MODERATE	.	MYO18A	Transcript	XM_038548313	protein_coding	39/48	.	XM_038548313.1:c.6025A>T	XP_038404241.1:p.Ile2009Phe	6223	6025	2009	I/F	Att/Ttt	.	.	-1	.	SNV	.	.	.	.	.	.	.	.	XP_038404241	.	.	.	.	UU_Cfam_GSD_1.0_ROSY.refSeq.ensformat.gtf.gz
chr9	43216273	T	A	1	A	missense_variant	MODERATE	.	MYO18A	Transcript	XM_038548314	protein_coding	38/47	.	XM_038548314.1:c.5989A>T	XP_038404242.1:p.Ile1997Phe	6187	5989	1997	I/F	Att/Ttt	.	.	-1	.	SNV	.	.	.	.	.	.	.	.	XP_038404242	.	.	.	.	UU_Cfam_GSD_1.0_ROSY.refSeq.ensformat.gtf.gz
chr9	43216273	T	A	1	A	missense_variant	MODERATE	.	MYO18A	Transcript	XM_038548315	protein_coding	37/46	.	XM_038548315.1:c.5911A>T	XP_038404243.1:p.Ile1971Phe	6109	5911	1971	I/F	Att/Ttt	.	.	-1	.	SNV	.	.	.	.	.	.	.	.	XP_038404243	.	.	.	.	UU_Cfam_GSD_1.0_ROSY.refSeq.ensformat.gtf.gz
chr9	43216273	T	A	1	A	missense_variant	MODERATE	.	MYO18A	Transcript	XM_038548316	protein_coding	38/47	.	XM_038548316.1:c.5461A>T	XP_038404244.1:p.Ile1821Phe	5659	5461	1821	I/F	Att/Ttt	.	.	-1	.	SNV	.	.	.	.	.	.	.	.	XP_038404244	.	.	.	.	UU_Cfam_GSD_1.0_ROSY.refSeq.ensformat.gtf.gz
chr9	43216273	T	A	1	A	missense_variant	MODERATE	.	MYO18A	Transcript	XM_038548317	protein_coding	37/46	.	XM_038548317.1:c.5401A>T	XP_038404245.1:p.Ile1801Phe	5599	5401	1801	I/F	Att/Ttt	.	.	-1	.	SNV	.	.	.	.	.	.	.	.	XP_038404245	.	.	.	.	UU_Cfam_GSD_1.0_ROSY.refSeq.ensformat.gtf.gz
chr9	43216273	T	A	1	A	missense_variant	MODERATE	.	MYO18A	Transcript	XM_038548318	protein_coding	37/46	.	XM_038548318.1:c.5383A>T	XP_038404246.1:p.Ile1795Phe	5581	5383	1795	I/F	Att/Ttt	.	.	-1	.	SNV	.	.	.	.	.	.	.	.	XP_038404246	.	.	.	.	UU_Cfam_GSD_1.0_ROSY.refSeq.ensformat.gtf.gz
chr9	43216273	T	A	1	A	missense_variant	MODERATE	.	MYO18A	Transcript	XM_038548319	protein_coding	38/47	.	XM_038548319.1:c.5353A>T	XP_038404247.1:p.Ile1785Phe	5551	5353	1785	I/F	Att/Ttt	.	.	-1	.	SNV	.	.	.	.	.	.	.	.	XP_038404247	.	.	.	.	UU_Cfam_GSD_1.0_ROSY.refSeq.ensformat.gtf.gz
chr9	43216273	T	A	1	A	missense_variant	MODERATE	.	MYO18A	Transcript	XM_038548320	protein_coding	36/45	.	XM_038548320.1:c.5323A>T	XP_038404248.1:p.Ile1775Phe	5521	5323	1775	I/F	Att/Ttt	.	.	-1	.	SNV	.	.	.	.	.	.	.	.	XP_038404248	.	.	.	.	UU_Cfam_GSD_1.0_ROSY.refSeq.ensformat.gtf.gz
chr9	43216273	T	A	1	A	missense_variant	MODERATE	.	MYO18A	Transcript	XM_038548321	protein_coding	37/46	.	XM_038548321.1:c.5293A>T	XP_038404249.1:p.Ile1765Phe	5491	5293	1765	I/F	Att/Ttt	.	.	-1	.	SNV	.	.	.	.	.	.	.	.	XP_038404249	.	.	.	.	UU_Cfam_GSD_1.0_ROSY.refSeq.ensformat.gtf.gz
chr9	43216273	T	A	1	A	missense_variant	MODERATE	.	MYO18A	Transcript	XM_038548322	protein_coding	37/46	.	XM_038548322.1:c.5275A>T	XP_038404250.1:p.Ile1759Phe	5473	5275	1759	I/F	Att/Ttt	.	.	-1	.	SNV	.	.	.	.	.	.	.	.	XP_038404250	.	.	.	.	UU_Cfam_GSD_1.0_ROSY.refSeq.ensformat.gtf.gz
chr9	43216273	T	A	1	A	missense_variant	MODERATE	.	MYO18A	Transcript	XM_038548323	protein_coding	36/45	.	XM_038548323.1:c.5257A>T	XP_038404251.1:p.Ile1753Phe	5455	5257	1753	I/F	Att/Ttt	.	.	-1	.	SNV	.	.	.	.	.	.	.	.	XP_038404251	.	.	.	.	UU_Cfam_GSD_1.0_ROSY.refSeq.ensformat.gtf.gz
chr9	43216273	T	A	1	A	missense_variant	MODERATE	.	MYO18A	Transcript	XM_038548324	protein_coding	36/45	.	XM_038548324.1:c.5239A>T	XP_038404252.1:p.Ile1747Phe	5437	5239	1747	I/F	Att/Ttt	.	.	-1	.	SNV	.	.	.	.	.	.	.	.	XP_038404252	.	.	.	.	UU_Cfam_GSD_1.0_ROSY.refSeq.ensformat.gtf.gz
chr9	43216273	T	A	1	A	missense_variant	MODERATE	.	MYO18A	Transcript	XM_038548326	protein_coding	36/45	.	XM_038548326.1:c.5215A>T	XP_038404254.1:p.Ile1739Phe	5413	5215	1739	I/F	Att/Ttt	.	.	-1	.	SNV	.	.	.	.	.	.	.	.	XP_038404254	.	.	.	.	UU_Cfam_GSD_1.0_ROSY.refSeq.ensformat.gtf.gz
chr9	43216273	T	A	1	A	missense_variant	MODERATE	.	MYO18A	Transcript	XM_038548327	protein_coding	35/44	.	XM_038548327.1:c.5194A>T	XP_038404255.1:p.Ile1732Phe	5392	5194	1732	I/F	Att/Ttt	.	.	-1	.	SNV	.	.	.	.	.	.	.	.	XP_038404255	.	.	.	.	UU_Cfam_GSD_1.0_ROSY.refSeq.ensformat.gtf.gz
chr9	43216273	T	A	1	A	missense_variant	MODERATE	.	MYO18A	Transcript	XM_038548328	protein_coding	35/44	.	XM_038548328.1:c.5179A>T	XP_038404256.1:p.Ile1727Phe	5377	5179	1727	I/F	Att/Ttt	.	.	-1	.	SNV	.	.	.	.	.	.	.	.	XP_038404256	.	.	.	.	UU_Cfam_GSD_1.0_ROSY.refSeq.ensformat.gtf.gz
chr9	43216273	T	A	1	A	missense_variant	MODERATE	.	MYO18A	Transcript	XM_038548329	protein_coding	34/43	.	XM_038548329.1:c.5158A>T	XP_038404257.1:p.Ile1720Phe	5356	5158	1720	I/F	Att/Ttt	.	.	-1	.	SNV	.	.	.	.	.	.	.	.	XP_038404257	.	.	.	.	UU_Cfam_GSD_1.0_ROSY.refSeq.ensformat.gtf.gz
chr9	43216273	T	A	1	A	missense_variant	MODERATE	.	MYO18A	Transcript	XM_038548330	protein_coding	39/47	.	XM_038548330.1:c.6133A>T	XP_038404258.1:p.Ile2045Phe	6331	6133	2045	I/F	Att/Ttt	.	.	-1	.	SNV	.	.	.	.	.	.	.	.	XP_038404258	.	.	.	.	UU_Cfam_GSD_1.0_ROSY.refSeq.ensformat.gtf.gz
chr9	43216273	T	A	1	A	missense_variant	MODERATE	.	MYO18A	Transcript	XM_038548331	protein_coding	39/46	.	XM_038548331.1:c.6133A>T	XP_038404259.1:p.Ile2045Phe	6331	6133	2045	I/F	Att/Ttt	.	.	-1	.	SNV	.	.	.	.	.	.	.	.	XP_038404259	.	.	.	.	UU_Cfam_GSD_1.0_ROSY.refSeq.ensformat.gtf.gz
chr9	43216273	T	A	1	A	missense_variant	MODERATE	.	MYO18A	Transcript	XM_038548332	protein_coding	38/45	.	XM_038548332.1:c.6112A>T	XP_038404260.1:p.Ile2038Phe	6310	6112	2038	I/F	Att/Ttt	.	.	-1	.	SNV	.	.	.	.	.	.	.	.	XP_038404260	.	.	.	.	UU_Cfam_GSD_1.0_ROSY.refSeq.ensformat.gtf.gz
chr9	43216273	T	A	1	A	missense_variant	MODERATE	.	MYO18A	Transcript	XM_038548333	protein_coding	39/45	.	XM_038548333.1:c.6133A>T	XP_038404261.1:p.Ile2045Phe	6331	6133	2045	I/F	Att/Ttt	.	.	-1	.	SNV	.	.	.	.	.	.	.	.	XP_038404261	.	.	.	.	UU_Cfam_GSD_1.0_ROSY.refSeq.ensformat.gtf.gz
chr9	43216273	T	A	1	A	missense_variant	MODERATE	.	MYO18A	Transcript	XM_038548334	protein_coding	34/43	.	XM_038548334.1:c.4186A>T	XP_038404262.1:p.Ile1396Phe	4251	4186	1396	I/F	Att/Ttt	.	.	-1	.	SNV	.	.	.	.	.	.	.	.	XP_038404262	.	.	.	.	UU_Cfam_GSD_1.0_ROSY.refSeq.ensformat.gtf.gz
chr9	43216273	T	A	1	A	missense_variant	MODERATE	.	MYO18A	Transcript	XM_038548335	protein_coding	35/42	.	XM_038548335.1:c.5215A>T	XP_038404263.1:p.Ile1739Phe	5215	5215	1739	I/F	Att/Ttt	.	.	-1	.	SNV	.	.	.	.	.	.	.	.	XP_038404263	.	.	.	.	UU_Cfam_GSD_1.0_ROSY.refSeq.ensformat.gtf.gz
chr9	43216273	T	A	1	A	missense_variant	MODERATE	.	MYO18A	Transcript	XM_038548336	protein_coding	33/41	.	XM_038548336.1:c.5158A>T	XP_038404264.1:p.Ile1720Phe	5158	5158	1720	I/F	Att/Ttt	.	.	-1	.	SNV	.	.	.	.	.	.	.	.	XP_038404264	.	.	.	.	UU_Cfam_GSD_1.0_ROSY.refSeq.ensformat.gtf.gz
chr9	43216273	T	A	1	A	missense_variant	MODERATE	.	MYO18A	Transcript	XM_038548337	protein_coding	34/41	.	XM_038548337.1:c.5194A>T	XP_038404265.1:p.Ile1732Phe	5194	5194	1732	I/F	Att/Ttt	.	.	-1	.	SNV	.	.	.	.	.	.	.	.	XP_038404265	.	.	.	.	UU_Cfam_GSD_1.0_ROSY.refSeq.ensformat.gtf.gz
chr9	43216273	T	A	1	A	missense_variant	MODERATE	.	MYO18A	Transcript	XM_038548338	protein_coding	33/40	.	XM_038548338.1:c.5158A>T	XP_038404266.1:p.Ile1720Phe	5158	5158	1720	I/F	Att/Ttt	.	.	-1	.	SNV	.	.	.	.	.	.	.	.	XP_038404266	.	.	.	.	UU_Cfam_GSD_1.0_ROSY.refSeq.ensformat.gtf.gz
chr9	48995801	C	T	1	T	synonymous_variant	LOW	.	NOTCH1	Transcript	XM_038548751	protein_coding	5/34	.	XM_038548751.1:c.780C>T	XP_038404679.1:p.Asp260%3D	834	780	260	D	gaC/gaT	.	.	1	.	SNV	.	.	.	.	.	.	.	.	XP_038404679	.	.	.	.	UU_Cfam_GSD_1.0_ROSY.refSeq.ensformat.gtf.gz
chr9	53414334	C	T	2	T	synonymous_variant	LOW	.	FUBP3	Transcript	XM_038549024	protein_coding	15/19	.	XM_038549024.1:c.1386G>A	XP_038404952.1:p.Pro462%3D	1477	1386	462	P	ccG/ccA	.	.	-1	.	SNV	.	.	.	.	.	.	.	.	XP_038404952	.	.	.	.	UU_Cfam_GSD_1.0_ROSY.refSeq.ensformat.gtf.gz
chr9	53414334	C	T	2	T	synonymous_variant	LOW	.	FUBP3	Transcript	XM_038549025	protein_coding	15/19	.	XM_038549025.1:c.1383G>A	XP_038404953.1:p.Pro461%3D	1474	1383	461	P	ccG/ccA	.	.	-1	.	SNV	.	.	.	.	.	.	.	.	XP_038404953	.	.	.	.	UU_Cfam_GSD_1.0_ROSY.refSeq.ensformat.gtf.gz
chr9	53414334	C	T	2	T	synonymous_variant	LOW	.	FUBP3	Transcript	XM_038549026	protein_coding	16/20	.	XM_038549026.1:c.1365G>A	XP_038404954.1:p.Pro455%3D	1610	1365	455	P	ccG/ccA	.	.	-1	.	SNV	.	.	.	.	.	.	.	.	XP_038404954	.	.	.	.	UU_Cfam_GSD_1.0_ROSY.refSeq.ensformat.gtf.gz
chr9	53414334	C	T	2	T	synonymous_variant	LOW	.	FUBP3	Transcript	XM_038549027	protein_coding	16/20	.	XM_038549027.1:c.1362G>A	XP_038404955.1:p.Pro454%3D	1609	1362	454	P	ccG/ccA	.	.	-1	.	SNV	.	.	.	.	.	.	.	.	XP_038404955	.	.	.	.	UU_Cfam_GSD_1.0_ROSY.refSeq.ensformat.gtf.gz
chr9	53414334	C	T	2	T	synonymous_variant	LOW	.	FUBP3	Transcript	XM_038549028	protein_coding	15/18	.	XM_038549028.1:c.1386G>A	XP_038404956.1:p.Pro462%3D	1477	1386	462	P	ccG/ccA	.	.	-1	.	SNV	.	.	.	.	.	.	.	.	XP_038404956	.	.	.	.	UU_Cfam_GSD_1.0_ROSY.refSeq.ensformat.gtf.gz
chr9	53414334	C	T	2	T	synonymous_variant	LOW	.	FUBP3	Transcript	XM_038549029	protein_coding	15/19	.	XM_038549029.1:c.1125G>A	XP_038404957.1:p.Pro375%3D	1452	1125	375	P	ccG/ccA	.	.	-1	.	SNV	.	.	.	.	.	.	.	.	XP_038404957	.	.	.	.	UU_Cfam_GSD_1.0_ROSY.refSeq.ensformat.gtf.gz
chrUn_JAAHUQ010000411v1	8059	G	T	1	T	splice_region_variant&intron_variant&non_coding_transcript_variant	LOW	.	LOC119878144	Transcript	XR_005386661	lncRNA	.	1/2	XR_005386661.1:n.149+6G>T	.	.	.	.	.	.	.	.	1	.	SNV	.	.	.	.	.	.	.	.	.	.	.	.	.	UU_Cfam_GSD_1.0_ROSY.refSeq.ensformat.gtf.gz
chrUn_JAAHUQ010000457v1	547	A	G	2	G	synonymous_variant	LOW	.	LOC119878162	Transcript	XM_038588882	protein_coding	3/3	.	XM_038588882.1:c.567T>C	XP_038444810.1:p.Thr189%3D	567	567	189	T	acT/acC	.	.	-1	.	SNV	.	.	.	.	.	.	.	.	XP_038444810	.	.	.	.	UU_Cfam_GSD_1.0_ROSY.refSeq.ensformat.gtf.gz
chrUn_JAAHUQ010000457v1	1166	G	GA	2	A	frameshift_variant	HIGH	.	LOC119878162	Transcript	XM_038588882	protein_coding	2/3	.	XM_038588882.1:c.191dup	XP_038444810.1:p.Ala66CysfsTer19	191-192	191-192	64	F/FX	ttc/ttTc	.	.	-1	.	insertion	.	.	.	.	.	.	.	.	XP_038444810	.	.	.	.	UU_Cfam_GSD_1.0_ROSY.refSeq.ensformat.gtf.gz
chrUn_JAAHUQ010000457v1	1169	C	CT	2	T	frameshift_variant	HIGH	.	LOC119878162	Transcript	XM_038588882	protein_coding	2/3	.	XM_038588882.1:c.188dup	XP_038444810.1:p.Phe64ValfsTer21	188-189	188-189	63	K/KX	aag/aaAg	.	.	-1	.	insertion	.	.	.	.	.	.	.	.	XP_038444810	.	.	.	.	UU_Cfam_GSD_1.0_ROSY.refSeq.ensformat.gtf.gz
chrUn_JAAHUQ010000457v1	1197	G	T	2	T	missense_variant	MODERATE	.	LOC119878162	Transcript	XM_038588882	protein_coding	2/3	.	XM_038588882.1:c.161C>A	XP_038444810.1:p.Ala54Glu	161	161	54	A/E	gCg/gAg	.	.	-1	.	SNV	.	.	.	.	.	.	.	.	XP_038444810	.	.	.	.	UU_Cfam_GSD_1.0_ROSY.refSeq.ensformat.gtf.gz
chrUn_JAAHUQ010000717v1	127477	A	C	1	C	missense_variant	MODERATE	.	LOC119878247	Transcript	XM_038588924	protein_coding	1/1	.	XM_038588924.1:c.83T>G	XP_038444852.1:p.Ile28Ser	117	83	28	I/S	aTt/aGt	.	.	-1	.	SNV	.	.	.	.	.	.	.	.	XP_038444852	.	.	.	.	UU_Cfam_GSD_1.0_ROSY.refSeq.ensformat.gtf.gz
chrUn_JAAHUQ010000735v1	17369	G	C	2	C	missense_variant	MODERATE	.	LOC119878258	Transcript	XM_038588928	protein_coding	2/11	.	XM_038588928.1:c.185G>C	XP_038444856.1:p.Cys62Ser	185	185	62	C/S	tGt/tCt	.	.	1	.	SNV	.	.	.	.	.	.	.	.	XP_038444856	.	.	.	.	UU_Cfam_GSD_1.0_ROSY.refSeq.ensformat.gtf.gz
chrUn_JAAHUQ010000792v1	141874	A	C	2	C	missense_variant	MODERATE	.	OR6C3I	Transcript	NM_001388939	protein_coding	1/2	.	NM_001388939.1:c.87A>C	NP_001375868.1:p.Leu29Phe	87	87	29	L/F	ttA/ttC	.	.	1	.	SNV	.	.	.	.	.	.	.	.	NP_001375868	.	.	.	.	UU_Cfam_GSD_1.0_ROSY.refSeq.ensformat.gtf.gz
chrUn_JAAHUQ010000792v1	151936	T	C	2	C	missense_variant	MODERATE	.	LOC119878280	Transcript	XM_038588939	protein_coding	1/1	.	XM_038588939.1:c.304T>C	XP_038444867.1:p.Phe102Leu	304	304	102	F/L	Ttc/Ctc	.	.	1	.	SNV	.	.	.	.	.	.	.	.	XP_038444867	.	.	.	.	UU_Cfam_GSD_1.0_ROSY.refSeq.ensformat.gtf.gz
chrUn_JAAHUQ010000792v1	151955	T	C	2	C	missense_variant	MODERATE	.	LOC119878280	Transcript	XM_038588939	protein_coding	1/1	.	XM_038588939.1:c.323T>C	XP_038444867.1:p.Ile108Thr	323	323	108	I/T	aTt/aCt	.	.	1	.	SNV	.	.	.	.	.	.	.	.	XP_038444867	.	.	.	.	UU_Cfam_GSD_1.0_ROSY.refSeq.ensformat.gtf.gz
chrUn_JAAHUQ010000792v1	152373	C	T	2	T	synonymous_variant	LOW	.	LOC119878280	Transcript	XM_038588939	protein_coding	1/1	.	XM_038588939.1:c.741C>T	XP_038444867.1:p.Ser247%3D	741	741	247	S	tcC/tcT	.	.	1	.	SNV	.	.	.	.	.	.	.	.	XP_038444867	.	.	.	.	UU_Cfam_GSD_1.0_ROSY.refSeq.ensformat.gtf.gz
chrUn_JAAHUQ010000816v1	174604	T	C	2	C	missense_variant	MODERATE	.	LOC119868998	Transcript	XM_038588946	protein_coding	11/17	.	XM_038588946.1:c.1223A>G	XP_038444874.1:p.Asn408Ser	1223	1223	408	N/S	aAc/aGc	.	.	-1	.	SNV	.	.	.	.	.	.	.	.	XP_038444874	.	.	.	.	UU_Cfam_GSD_1.0_ROSY.refSeq.ensformat.gtf.gz
chrUn_JAAHUQ010000816v1	181481	G	A	2	A	synonymous_variant	LOW	.	LOC119868998	Transcript	XM_038588946	protein_coding	6/17	.	XM_038588946.1:c.753C>T	XP_038444874.1:p.Pro251%3D	753	753	251	P	ccC/ccT	.	.	-1	.	SNV	.	.	.	.	.	.	.	.	XP_038444874	.	.	.	.	UU_Cfam_GSD_1.0_ROSY.refSeq.ensformat.gtf.gz
chrUn_JAAHUQ010000936v1	390867	AG	A	1	-	splice_region_variant&non_coding_transcript_exon_variant	LOW	.	LOC119878332	Transcript	XR_005386783	lncRNA	1/4	.	XR_005386783.1:n.1939+1del	.	1938	.	.	.	.	.	.	1	.	deletion	.	.	.	.	.	.	.	.	.	.	.	.	.	UU_Cfam_GSD_1.0_ROSY.refSeq.ensformat.gtf.gz
chrUn_JAAHUQ010000936v1	390867	AG	A	1	-	splice_region_variant&non_coding_transcript_exon_variant	LOW	.	LOC119878332	Transcript	XR_005386784	lncRNA	1/4	.	XR_005386784.1:n.1938+1del	.	1937	.	.	.	.	.	.	1	.	deletion	.	.	.	.	.	.	.	.	.	.	.	.	.	UU_Cfam_GSD_1.0_ROSY.refSeq.ensformat.gtf.gz
chrUn_JAAHUQ010000936v1	407863	A	C	1	C	splice_region_variant&intron_variant&non_coding_transcript_variant	LOW	.	LOC119878332	Transcript	XR_005386783	lncRNA	.	2/3	XR_005386783.1:n.2088-5A>C	.	.	.	.	.	.	.	.	1	.	SNV	.	.	.	.	.	.	.	.	.	.	.	.	.	UU_Cfam_GSD_1.0_ROSY.refSeq.ensformat.gtf.gz
chrUn_JAAHUQ010000936v1	407863	A	C	1	C	splice_region_variant&intron_variant&non_coding_transcript_variant	LOW	.	LOC119878332	Transcript	XR_005386784	lncRNA	.	2/3	XR_005386784.1:n.2023-5A>C	.	.	.	.	.	.	.	.	1	.	SNV	.	.	.	.	.	.	.	.	.	.	.	.	.	UU_Cfam_GSD_1.0_ROSY.refSeq.ensformat.gtf.gz
chrUn_JAAHUQ010001011v1	47716	G	A	1	A	synonymous_variant	LOW	.	LOC119878357	Transcript	XM_038588972	protein_coding	1/1	.	XM_038588972.1:c.1512C>T	XP_038444900.1:p.Ala504%3D	1952	1512	504	A	gcC/gcT	.	.	-1	.	SNV	.	.	.	.	.	.	.	.	XP_038444900	.	.	.	.	UU_Cfam_GSD_1.0_ROSY.refSeq.ensformat.gtf.gz
chrUn_JAAHUQ010001011v1	47734	C	T	2	T	synonymous_variant	LOW	.	LOC119878357	Transcript	XM_038588972	protein_coding	1/1	.	XM_038588972.1:c.1494G>A	XP_038444900.1:p.Gln498%3D	1934	1494	498	Q	caG/caA	.	.	-1	.	SNV	.	.	.	.	.	.	.	.	XP_038444900	.	.	.	.	UU_Cfam_GSD_1.0_ROSY.refSeq.ensformat.gtf.gz
chrUn_JAAHUQ010001011v1	47754	G	C	2	C	missense_variant	MODERATE	.	LOC119878357	Transcript	XM_038588972	protein_coding	1/1	.	XM_038588972.1:c.1474C>G	XP_038444900.1:p.Pro492Ala	1914	1474	492	P/A	Cct/Gct	.	.	-1	.	SNV	.	.	.	.	.	.	.	.	XP_038444900	.	.	.	.	UU_Cfam_GSD_1.0_ROSY.refSeq.ensformat.gtf.gz
chrUn_JAAHUQ010001011v1	47782	C	T	1	T	synonymous_variant	LOW	.	LOC119878357	Transcript	XM_038588972	protein_coding	1/1	.	XM_038588972.1:c.1446G>A	XP_038444900.1:p.Gln482%3D	1886	1446	482	Q	caG/caA	.	.	-1	.	SNV	.	.	.	.	.	.	.	.	XP_038444900	.	.	.	.	UU_Cfam_GSD_1.0_ROSY.refSeq.ensformat.gtf.gz
chrUn_JAAHUQ010001011v1	47797	C	T	2	T	synonymous_variant	LOW	.	LOC119878357	Transcript	XM_038588972	protein_coding	1/1	.	XM_038588972.1:c.1431G>A	XP_038444900.1:p.Pro477%3D	1871	1431	477	P	ccG/ccA	.	.	-1	.	SNV	.	.	.	.	.	.	.	.	XP_038444900	.	.	.	.	UU_Cfam_GSD_1.0_ROSY.refSeq.ensformat.gtf.gz
chrUn_JAAHUQ010001011v1	48068	A	G	2	G	missense_variant	MODERATE	.	LOC119878357	Transcript	XM_038588972	protein_coding	1/1	.	XM_038588972.1:c.1160T>C	XP_038444900.1:p.Leu387Ser	1600	1160	387	L/S	tTa/tCa	.	.	-1	.	SNV	.	.	.	.	.	.	.	.	XP_038444900	.	.	.	.	UU_Cfam_GSD_1.0_ROSY.refSeq.ensformat.gtf.gz
chrUn_JAAHUQ010001011v1	48096	C	G	2	G	missense_variant	MODERATE	.	LOC119878357	Transcript	XM_038588972	protein_coding	1/1	.	XM_038588972.1:c.1132G>C	XP_038444900.1:p.Asp378His	1572	1132	378	D/H	Gat/Cat	.	.	-1	.	SNV	.	.	.	.	.	.	.	.	XP_038444900	.	.	.	.	UU_Cfam_GSD_1.0_ROSY.refSeq.ensformat.gtf.gz
chrUn_JAAHUQ010001011v1	48204	C	T	2	T	missense_variant	MODERATE	.	LOC119878357	Transcript	XM_038588972	protein_coding	1/1	.	XM_038588972.1:c.1024G>A	XP_038444900.1:p.Ala342Thr	1464	1024	342	A/T	Gca/Aca	.	.	-1	.	SNV	.	.	.	.	.	.	.	.	XP_038444900	.	.	.	.	UU_Cfam_GSD_1.0_ROSY.refSeq.ensformat.gtf.gz
chrUn_JAAHUQ010001011v1	48211	G	A	2	A	synonymous_variant	LOW	.	LOC119878357	Transcript	XM_038588972	protein_coding	1/1	.	XM_038588972.1:c.1017C>T	XP_038444900.1:p.Phe339%3D	1457	1017	339	F	ttC/ttT	.	.	-1	.	SNV	.	.	.	.	.	.	.	.	XP_038444900	.	.	.	.	UU_Cfam_GSD_1.0_ROSY.refSeq.ensformat.gtf.gz
chrUn_JAAHUQ010001017v1	50264	CT	C	1	-	splice_region_variant&intron_variant	LOW	.	LOC487079	Transcript	XM_038588988	protein_coding	.	3/6	XM_038588988.1:c.403-3del	.	.	.	.	.	.	.	.	1	.	deletion	.	.	.	.	.	.	.	.	XP_038444916	.	.	.	.	UU_Cfam_GSD_1.0_ROSY.refSeq.ensformat.gtf.gz
chrUn_JAAHUQ010001017v1	50264	CT	C	1	-	splice_region_variant&intron_variant	LOW	.	LOC487079	Transcript	XM_038588989	protein_coding	.	3/6	XM_038588989.1:c.403-3del	.	.	.	.	.	.	.	.	1	.	deletion	.	.	.	.	.	.	.	.	XP_038444917	.	.	.	.	UU_Cfam_GSD_1.0_ROSY.refSeq.ensformat.gtf.gz
chrUn_JAAHUQ010001017v1	50264	CT	C	1	-	splice_region_variant&intron_variant	LOW	.	LOC487079	Transcript	XM_038588990	protein_coding	.	3/5	XM_038588990.1:c.403-3del	.	.	.	.	.	.	.	.	1	.	deletion	.	.	.	.	.	.	.	.	XP_038444918	.	.	.	.	UU_Cfam_GSD_1.0_ROSY.refSeq.ensformat.gtf.gz
chrUn_JAAHUQ010001017v1	50264	CT	C	1	-	splice_region_variant&intron_variant	LOW	.	LOC487079	Transcript	XM_038588991	protein_coding	.	3/5	XM_038588991.1:c.403-3del	.	.	.	.	.	.	.	.	1	.	deletion	.	.	.	.	.	.	.	.	XP_038444919	.	.	.	.	UU_Cfam_GSD_1.0_ROSY.refSeq.ensformat.gtf.gz
chrUn_JAAHUQ010001017v1	50264	CT	C	1	-	splice_region_variant&intron_variant	LOW	.	LOC487079	Transcript	XM_038588993	protein_coding	.	3/6	XM_038588993.1:c.349-3del	.	.	.	.	.	.	.	.	1	.	deletion	.	.	.	.	.	.	.	.	XP_038444921	.	.	.	.	UU_Cfam_GSD_1.0_ROSY.refSeq.ensformat.gtf.gz
chrUn_JAAHUQ010001017v1	50264	CT	C	1	-	splice_region_variant&intron_variant	LOW	.	LOC487079	Transcript	XM_038588994	protein_coding	.	3/5	XM_038588994.1:c.403-3del	.	.	.	.	.	.	.	.	1	.	deletion	.	.	.	.	.	.	.	.	XP_038444922	.	.	.	.	UU_Cfam_GSD_1.0_ROSY.refSeq.ensformat.gtf.gz
chrUn_JAAHUQ010001017v1	50264	CT	C	1	-	splice_region_variant&intron_variant	LOW	.	LOC487079	Transcript	XM_038588995	protein_coding	.	3/5	XM_038588995.1:c.403-3del	.	.	.	.	.	.	.	.	1	.	deletion	.	.	.	.	.	.	.	.	XP_038444923	.	.	.	.	UU_Cfam_GSD_1.0_ROSY.refSeq.ensformat.gtf.gz
chrUn_JAAHUQ010001017v1	50264	CT	C	1	-	splice_region_variant&intron_variant	LOW	.	LOC487079	Transcript	XR_005386809	protein_coding	.	3/7	XR_005386809.1:n.909-3del	.	.	.	.	.	.	.	.	1	.	deletion	.	.	.	.	.	.	.	.	.	.	.	.	.	UU_Cfam_GSD_1.0_ROSY.refSeq.ensformat.gtf.gz
chrUn_JAAHUQ010001017v1	50264	CT	C	1	-	splice_region_variant&intron_variant	LOW	.	LOC487079	Transcript	XR_005386810	protein_coding	.	3/7	XR_005386810.1:n.908-3del	.	.	.	.	.	.	.	.	1	.	deletion	.	.	.	.	.	.	.	.	.	.	.	.	.	UU_Cfam_GSD_1.0_ROSY.refSeq.ensformat.gtf.gz
chrUn_JAAHUQ010001017v1	50264	CT	C	1	-	splice_region_variant&intron_variant	LOW	.	LOC487079	Transcript	XR_005386811	protein_coding	.	3/6	XR_005386811.1:n.908-3del	.	.	.	.	.	.	.	.	1	.	deletion	.	.	.	.	.	.	.	.	.	.	.	.	.	UU_Cfam_GSD_1.0_ROSY.refSeq.ensformat.gtf.gz
chrUn_JAAHUQ010001017v1	50266	T	G	1	G	splice_region_variant&intron_variant	LOW	.	LOC487079	Transcript	XM_038588988	protein_coding	.	3/6	XM_038588988.1:c.403-7T>G	.	.	.	.	.	.	.	.	1	.	SNV	.	.	.	.	.	.	.	.	XP_038444916	.	.	.	.	UU_Cfam_GSD_1.0_ROSY.refSeq.ensformat.gtf.gz
chrUn_JAAHUQ010001017v1	50266	T	G	1	G	splice_region_variant&intron_variant	LOW	.	LOC487079	Transcript	XM_038588989	protein_coding	.	3/6	XM_038588989.1:c.403-7T>G	.	.	.	.	.	.	.	.	1	.	SNV	.	.	.	.	.	.	.	.	XP_038444917	.	.	.	.	UU_Cfam_GSD_1.0_ROSY.refSeq.ensformat.gtf.gz
chrUn_JAAHUQ010001017v1	50266	T	G	1	G	splice_region_variant&intron_variant	LOW	.	LOC487079	Transcript	XM_038588990	protein_coding	.	3/5	XM_038588990.1:c.403-7T>G	.	.	.	.	.	.	.	.	1	.	SNV	.	.	.	.	.	.	.	.	XP_038444918	.	.	.	.	UU_Cfam_GSD_1.0_ROSY.refSeq.ensformat.gtf.gz
chrUn_JAAHUQ010001017v1	50266	T	G	1	G	splice_region_variant&intron_variant	LOW	.	LOC487079	Transcript	XM_038588991	protein_coding	.	3/5	XM_038588991.1:c.403-7T>G	.	.	.	.	.	.	.	.	1	.	SNV	.	.	.	.	.	.	.	.	XP_038444919	.	.	.	.	UU_Cfam_GSD_1.0_ROSY.refSeq.ensformat.gtf.gz
chrUn_JAAHUQ010001017v1	50266	T	G	1	G	splice_region_variant&intron_variant	LOW	.	LOC487079	Transcript	XM_038588993	protein_coding	.	3/6	XM_038588993.1:c.349-7T>G	.	.	.	.	.	.	.	.	1	.	SNV	.	.	.	.	.	.	.	.	XP_038444921	.	.	.	.	UU_Cfam_GSD_1.0_ROSY.refSeq.ensformat.gtf.gz
chrUn_JAAHUQ010001017v1	50266	T	G	1	G	splice_region_variant&intron_variant	LOW	.	LOC487079	Transcript	XM_038588994	protein_coding	.	3/5	XM_038588994.1:c.403-7T>G	.	.	.	.	.	.	.	.	1	.	SNV	.	.	.	.	.	.	.	.	XP_038444922	.	.	.	.	UU_Cfam_GSD_1.0_ROSY.refSeq.ensformat.gtf.gz
chrUn_JAAHUQ010001017v1	50266	T	G	1	G	splice_region_variant&intron_variant	LOW	.	LOC487079	Transcript	XM_038588995	protein_coding	.	3/5	XM_038588995.1:c.403-7T>G	.	.	.	.	.	.	.	.	1	.	SNV	.	.	.	.	.	.	.	.	XP_038444923	.	.	.	.	UU_Cfam_GSD_1.0_ROSY.refSeq.ensformat.gtf.gz
chrUn_JAAHUQ010001017v1	50266	T	G	1	G	splice_region_variant&intron_variant	LOW	.	LOC487079	Transcript	XR_005386809	protein_coding	.	3/7	XR_005386809.1:n.909-7T>G	.	.	.	.	.	.	.	.	1	.	SNV	.	.	.	.	.	.	.	.	.	.	.	.	.	UU_Cfam_GSD_1.0_ROSY.refSeq.ensformat.gtf.gz
chrUn_JAAHUQ010001017v1	50266	T	G	1	G	splice_region_variant&intron_variant	LOW	.	LOC487079	Transcript	XR_005386810	protein_coding	.	3/7	XR_005386810.1:n.908-7T>G	.	.	.	.	.	.	.	.	1	.	SNV	.	.	.	.	.	.	.	.	.	.	.	.	.	UU_Cfam_GSD_1.0_ROSY.refSeq.ensformat.gtf.gz
chrUn_JAAHUQ010001017v1	50266	T	G	1	G	splice_region_variant&intron_variant	LOW	.	LOC487079	Transcript	XR_005386811	protein_coding	.	3/6	XR_005386811.1:n.908-7T>G	.	.	.	.	.	.	.	.	1	.	SNV	.	.	.	.	.	.	.	.	.	.	.	.	.	UU_Cfam_GSD_1.0_ROSY.refSeq.ensformat.gtf.gz
chrUn_JAAHUQ010001017v1	51061	G	A	1	A	synonymous_variant	LOW	.	LOC487079	Transcript	XM_038588988	protein_coding	5/7	.	XM_038588988.1:c.786G>A	XP_038444916.1:p.Lys262%3D	1292	786	262	K	aaG/aaA	.	.	1	.	SNV	.	.	.	.	.	.	.	.	XP_038444916	.	.	.	.	UU_Cfam_GSD_1.0_ROSY.refSeq.ensformat.gtf.gz
chrUn_JAAHUQ010001017v1	51061	G	A	1	A	synonymous_variant	LOW	.	LOC487079	Transcript	XM_038588989	protein_coding	5/7	.	XM_038588989.1:c.786G>A	XP_038444917.1:p.Lys262%3D	1292	786	262	K	aaG/aaA	.	.	1	.	SNV	.	.	.	.	.	.	.	.	XP_038444917	.	.	.	.	UU_Cfam_GSD_1.0_ROSY.refSeq.ensformat.gtf.gz
chrUn_JAAHUQ010001017v1	51061	G	A	1	A	synonymous_variant	LOW	.	LOC487079	Transcript	XM_038588990	protein_coding	5/6	.	XM_038588990.1:c.786G>A	XP_038444918.1:p.Lys262%3D	1292	786	262	K	aaG/aaA	.	.	1	.	SNV	.	.	.	.	.	.	.	.	XP_038444918	.	.	.	.	UU_Cfam_GSD_1.0_ROSY.refSeq.ensformat.gtf.gz
chrUn_JAAHUQ010001017v1	51061	G	A	1	A	synonymous_variant	LOW	.	LOC487079	Transcript	XM_038588991	protein_coding	5/6	.	XM_038588991.1:c.786G>A	XP_038444919.1:p.Lys262%3D	1291	786	262	K	aaG/aaA	.	.	1	.	SNV	.	.	.	.	.	.	.	.	XP_038444919	.	.	.	.	UU_Cfam_GSD_1.0_ROSY.refSeq.ensformat.gtf.gz
chrUn_JAAHUQ010001017v1	51061	G	A	1	A	synonymous_variant	LOW	.	LOC487079	Transcript	XM_038588993	protein_coding	5/7	.	XM_038588993.1:c.732G>A	XP_038444921.1:p.Lys244%3D	1235	732	244	K	aaG/aaA	.	.	1	.	SNV	.	.	.	.	.	.	.	.	XP_038444921	.	.	.	.	UU_Cfam_GSD_1.0_ROSY.refSeq.ensformat.gtf.gz
chrUn_JAAHUQ010001017v1	51061	G	A	1	A	synonymous_variant	LOW	.	LOC487079	Transcript	XM_038588994	protein_coding	5/6	.	XM_038588994.1:c.786G>A	XP_038444922.1:p.Lys262%3D	1290	786	262	K	aaG/aaA	.	.	1	.	SNV	.	.	.	.	.	.	.	.	XP_038444922	.	.	.	.	UU_Cfam_GSD_1.0_ROSY.refSeq.ensformat.gtf.gz
chrUn_JAAHUQ010001017v1	51061	G	A	1	A	synonymous_variant	LOW	.	LOC487079	Transcript	XM_038588995	protein_coding	5/6	.	XM_038588995.1:c.786G>A	XP_038444923.1:p.Lys262%3D	1290	786	262	K	aaG/aaA	.	.	1	.	SNV	.	.	.	.	.	.	.	.	XP_038444923	.	.	.	.	UU_Cfam_GSD_1.0_ROSY.refSeq.ensformat.gtf.gz
chrUn_JAAHUQ010001053v1	12021	TTGCTGC	T,TTGC	1,1	-	inframe_deletion	MODERATE	.	LOC119878382	Transcript	XM_038589008	protein_coding	4/9	.	XM_038589008.1:c.1122_1127del	XP_038444936.1:p.Ala380_Ala381del	1323-1328	1122-1127	374-376	VAA/V	gtTGCTGCt/gtt	.	.	1	.	sequence_alteration	.	.	.	.	.	.	.	.	XP_038444936	.	.	.	.	UU_Cfam_GSD_1.0_ROSY.refSeq.ensformat.gtf.gz
chrUn_JAAHUQ010001053v1	12021	TTGCTGC	T,TTGC	1,1	TGC	inframe_deletion	MODERATE	.	LOC119878382	Transcript	XM_038589008	protein_coding	4/9	.	XM_038589008.1:c.1125_1127del	XP_038444936.1:p.Ala381del	1323-1328	1122-1127	374-376	VAA/VA	gtTGCTGCt/gtTGCt	.	.	1	.	sequence_alteration	.	.	.	.	.	.	.	.	XP_038444936	.	.	.	.	UU_Cfam_GSD_1.0_ROSY.refSeq.ensformat.gtf.gz
chrUn_JAAHUQ010001053v1	66982	C	T	2	T	synonymous_variant	LOW	.	LOC119878379	Transcript	XM_038589006	protein_coding	1/5	.	XM_038589006.1:c.48C>T	XP_038444934.1:p.Phe16%3D	372	48	16	F	ttC/ttT	.	.	1	.	SNV	.	.	.	.	.	.	.	.	XP_038444934	.	.	.	.	UU_Cfam_GSD_1.0_ROSY.refSeq.ensformat.gtf.gz
chrUn_JAAHUQ010001053v1	102500	G	A	2	A	splice_region_variant&intron_variant	LOW	.	LOC119878380	Transcript	XM_038589007	protein_coding	.	1/1	XM_038589007.1:c.-112+7G>A	.	.	.	.	.	.	.	.	1	.	SNV	.	.	.	.	.	.	.	.	XP_038444935	.	.	.	.	UU_Cfam_GSD_1.0_ROSY.refSeq.ensformat.gtf.gz
chrUn_JAAHUQ010001053v1	104068	T	C	1	C	missense_variant	MODERATE	.	LOC119878380	Transcript	XM_038589007	protein_coding	2/2	.	XM_038589007.1:c.373T>C	XP_038444935.1:p.Ser125Pro	575	373	125	S/P	Tca/Cca	.	.	1	.	SNV	.	.	.	.	.	.	.	.	XP_038444935	.	.	.	.	UU_Cfam_GSD_1.0_ROSY.refSeq.ensformat.gtf.gz
chrUn_JAAHUQ010001053v1	124721	G	A	2	A	missense_variant	MODERATE	.	LOC119875637_1	Transcript	XM_038589009	protein_coding	6/7	.	XM_038589009.1:c.794G>A	XP_038444937.1:p.Gly265Glu	953	794	265	G/E	gGa/gAa	.	.	1	.	SNV	.	.	.	.	.	.	.	.	XP_038444937	.	.	.	.	UU_Cfam_GSD_1.0_ROSY.refSeq.ensformat.gtf.gz
chrUn_JAAHUQ010001054v1	10040	C	G	2	G	missense_variant	MODERATE	.	LOC119878383	Transcript	XM_038589010	protein_coding	1/1	.	XM_038589010.1:c.1362G>C	XP_038444938.1:p.Arg454Ser	1362	1362	454	R/S	agG/agC	.	.	-1	.	SNV	.	.	.	.	.	.	.	.	XP_038444938	.	.	.	.	UU_Cfam_GSD_1.0_ROSY.refSeq.ensformat.gtf.gz
chrUn_JAAHUQ010001054v1	10041	C	T	2	T	missense_variant	MODERATE	.	LOC119878383	Transcript	XM_038589010	protein_coding	1/1	.	XM_038589010.1:c.1361G>A	XP_038444938.1:p.Arg454Lys	1361	1361	454	R/K	aGg/aAg	.	.	-1	.	SNV	.	.	.	.	.	.	.	.	XP_038444938	.	.	.	.	UU_Cfam_GSD_1.0_ROSY.refSeq.ensformat.gtf.gz
chrUn_JAAHUQ010001054v1	10113	T	C	2	C	missense_variant	MODERATE	.	LOC119878383	Transcript	XM_038589010	protein_coding	1/1	.	XM_038589010.1:c.1289A>G	XP_038444938.1:p.Lys430Arg	1289	1289	430	K/R	aAg/aGg	.	.	-1	.	SNV	.	.	.	.	.	.	.	.	XP_038444938	.	.	.	.	UU_Cfam_GSD_1.0_ROSY.refSeq.ensformat.gtf.gz
chrUn_JAAHUQ010001054v1	11201	C	T	2	T	synonymous_variant	LOW	.	LOC119878383	Transcript	XM_038589010	protein_coding	1/1	.	XM_038589010.1:c.201G>A	XP_038444938.1:p.Lys67%3D	201	201	67	K	aaG/aaA	.	.	-1	.	SNV	.	.	.	.	.	.	.	.	XP_038444938	.	.	.	.	UU_Cfam_GSD_1.0_ROSY.refSeq.ensformat.gtf.gz
chrUn_JAAHUQ010001054v1	11237	C	T	2	T	synonymous_variant	LOW	.	LOC119878383	Transcript	XM_038589010	protein_coding	1/1	.	XM_038589010.1:c.165G>A	XP_038444938.1:p.Pro55%3D	165	165	55	P	ccG/ccA	.	.	-1	.	SNV	.	.	.	.	.	.	.	.	XP_038444938	.	.	.	.	UU_Cfam_GSD_1.0_ROSY.refSeq.ensformat.gtf.gz
chrUn_JAAHUQ010001054v1	11277	G	C	2	C	missense_variant	MODERATE	.	LOC119878383	Transcript	XM_038589010	protein_coding	1/1	.	XM_038589010.1:c.125C>G	XP_038444938.1:p.Thr42Arg	125	125	42	T/R	aCa/aGa	.	.	-1	.	SNV	.	.	.	.	.	.	.	.	XP_038444938	.	.	.	.	UU_Cfam_GSD_1.0_ROSY.refSeq.ensformat.gtf.gz
chrUn_JAAHUQ010001054v1	11278	T	C	2	C	missense_variant	MODERATE	.	LOC119878383	Transcript	XM_038589010	protein_coding	1/1	.	XM_038589010.1:c.124A>G	XP_038444938.1:p.Thr42Ala	124	124	42	T/A	Aca/Gca	.	.	-1	.	SNV	.	.	.	.	.	.	.	.	XP_038444938	.	.	.	.	UU_Cfam_GSD_1.0_ROSY.refSeq.ensformat.gtf.gz
chrUn_JAAHUQ010001054v1	11334	T	C	2	C	missense_variant	MODERATE	.	LOC119878383	Transcript	XM_038589010	protein_coding	1/1	.	XM_038589010.1:c.68A>G	XP_038444938.1:p.Tyr23Cys	68	68	23	Y/C	tAc/tGc	.	.	-1	.	SNV	.	.	.	.	.	.	.	.	XP_038444938	.	.	.	.	UU_Cfam_GSD_1.0_ROSY.refSeq.ensformat.gtf.gz
chrUn_JAAHUQ010001054v1	20771	T	C	1	C	missense_variant	MODERATE	.	LOC119878384	Transcript	XM_038589012	protein_coding	1/6	.	XM_038589012.1:c.4T>C	XP_038444940.1:p.Phe2Leu	72	4	2	F/L	Ttc/Ctc	.	.	1	.	SNV	.	.	.	.	.	.	.	.	XP_038444940	.	.	.	.	UU_Cfam_GSD_1.0_ROSY.refSeq.ensformat.gtf.gz
chrUn_JAAHUQ010001054v1	21308	G	A	1	A	missense_variant	MODERATE	.	LOC119878384	Transcript	XM_038589012	protein_coding	2/6	.	XM_038589012.1:c.154G>A	XP_038444940.1:p.Val52Met	222	154	52	V/M	Gtg/Atg	.	.	1	.	SNV	.	.	.	.	.	.	.	.	XP_038444940	.	.	.	.	UU_Cfam_GSD_1.0_ROSY.refSeq.ensformat.gtf.gz
chrUn_JAAHUQ010001054v1	21345	C	A	1	A	missense_variant	MODERATE	.	LOC119878384	Transcript	XM_038589012	protein_coding	2/6	.	XM_038589012.1:c.191C>A	XP_038444940.1:p.Thr64Asn	259	191	64	T/N	aCc/aAc	.	.	1	.	SNV	.	.	.	.	.	.	.	.	XP_038444940	.	.	.	.	UU_Cfam_GSD_1.0_ROSY.refSeq.ensformat.gtf.gz
chrUn_JAAHUQ010001054v1	21395	G	A	1	A	missense_variant	MODERATE	.	LOC119878384	Transcript	XM_038589012	protein_coding	2/6	.	XM_038589012.1:c.241G>A	XP_038444940.1:p.Gly81Arg	309	241	81	G/R	Ggg/Agg	.	.	1	.	SNV	.	.	.	.	.	.	.	.	XP_038444940	.	.	.	.	UU_Cfam_GSD_1.0_ROSY.refSeq.ensformat.gtf.gz
chrUn_JAAHUQ010001054v1	35851	T	A	1	A	synonymous_variant	LOW	.	LOC119874734	Transcript	XM_038589011	protein_coding	1/1	.	XM_038589011.1:c.90T>A	XP_038444939.1:p.Ala30%3D	90	90	30	A	gcT/gcA	.	.	1	.	SNV	.	.	.	.	.	.	.	.	XP_038444939	.	.	.	.	UU_Cfam_GSD_1.0_ROSY.refSeq.ensformat.gtf.gz
chrUn_JAAHUQ010001054v1	35879	G	A	1	A	missense_variant	MODERATE	.	LOC119874734	Transcript	XM_038589011	protein_coding	1/1	.	XM_038589011.1:c.118G>A	XP_038444939.1:p.Glu40Lys	118	118	40	E/K	Gag/Aag	.	.	1	.	SNV	.	.	.	.	.	.	.	.	XP_038444939	.	.	.	.	UU_Cfam_GSD_1.0_ROSY.refSeq.ensformat.gtf.gz
chrUn_JAAHUQ010001054v1	36320	C	T	2	T	missense_variant	MODERATE	.	LOC119874734	Transcript	XM_038589011	protein_coding	1/1	.	XM_038589011.1:c.559C>T	XP_038444939.1:p.Arg187Cys	559	559	187	R/C	Cgt/Tgt	.	.	1	.	SNV	.	.	.	.	.	.	.	.	XP_038444939	.	.	.	.	UU_Cfam_GSD_1.0_ROSY.refSeq.ensformat.gtf.gz
chrUn_JAAHUQ010001054v1	36663	G	A	1	A	missense_variant	MODERATE	.	LOC119874734	Transcript	XM_038589011	protein_coding	1/1	.	XM_038589011.1:c.902G>A	XP_038444939.1:p.Arg301His	902	902	301	R/H	cGc/cAc	.	.	1	.	SNV	.	.	.	.	.	.	.	.	XP_038444939	.	.	.	.	UU_Cfam_GSD_1.0_ROSY.refSeq.ensformat.gtf.gz
chrUn_JAAHUQ010001054v1	36721	C	G	1	G	synonymous_variant	LOW	.	LOC119874734	Transcript	XM_038589011	protein_coding	1/1	.	XM_038589011.1:c.960C>G	XP_038444939.1:p.Leu320%3D	960	960	320	L	ctC/ctG	.	.	1	.	SNV	.	.	.	.	.	.	.	.	XP_038444939	.	.	.	.	UU_Cfam_GSD_1.0_ROSY.refSeq.ensformat.gtf.gz
chrUn_JAAHUQ010001054v1	36830	A	G	1	G	missense_variant	MODERATE	.	LOC119874734	Transcript	XM_038589011	protein_coding	1/1	.	XM_038589011.1:c.1069A>G	XP_038444939.1:p.Thr357Ala	1069	1069	357	T/A	Acc/Gcc	.	.	1	.	SNV	.	.	.	.	.	.	.	.	XP_038444939	.	.	.	.	UU_Cfam_GSD_1.0_ROSY.refSeq.ensformat.gtf.gz
chrUn_JAAHUQ010001054v1	36895	T	A	1	A	missense_variant	MODERATE	.	LOC119874734	Transcript	XM_038589011	protein_coding	1/1	.	XM_038589011.1:c.1134T>A	XP_038444939.1:p.Asp378Glu	1134	1134	378	D/E	gaT/gaA	.	.	1	.	SNV	.	.	.	.	.	.	.	.	XP_038444939	.	.	.	.	UU_Cfam_GSD_1.0_ROSY.refSeq.ensformat.gtf.gz
chrUn_JAAHUQ010001054v1	37139	C	T	1	T	missense_variant	MODERATE	.	LOC119874734	Transcript	XM_038589011	protein_coding	1/1	.	XM_038589011.1:c.1378C>T	XP_038444939.1:p.Leu460Phe	1378	1378	460	L/F	Ctt/Ttt	.	.	1	.	SNV	.	.	.	.	.	.	.	.	XP_038444939	.	.	.	.	UU_Cfam_GSD_1.0_ROSY.refSeq.ensformat.gtf.gz
chrUn_JAAHUQ010001054v1	37188	C	T	1	T	missense_variant	MODERATE	.	LOC119874734	Transcript	XM_038589011	protein_coding	1/1	.	XM_038589011.1:c.1427C>T	XP_038444939.1:p.Thr476Met	1427	1427	476	T/M	aCg/aTg	.	.	1	.	SNV	.	.	.	.	.	.	.	.	XP_038444939	.	.	.	.	UU_Cfam_GSD_1.0_ROSY.refSeq.ensformat.gtf.gz
chrUn_JAAHUQ010001054v1	37202	T	C	1	C	missense_variant	MODERATE	.	LOC119874734	Transcript	XM_038589011	protein_coding	1/1	.	XM_038589011.1:c.1441T>C	XP_038444939.1:p.Ser481Pro	1441	1441	481	S/P	Tct/Cct	.	.	1	.	SNV	.	.	.	.	.	.	.	.	XP_038444939	.	.	.	.	UU_Cfam_GSD_1.0_ROSY.refSeq.ensformat.gtf.gz
chrUn_JAAHUQ010001054v1	37208	G	C	1	C	missense_variant	MODERATE	.	LOC119874734	Transcript	XM_038589011	protein_coding	1/1	.	XM_038589011.1:c.1447G>C	XP_038444939.1:p.Ala483Pro	1447	1447	483	A/P	Gcg/Ccg	.	.	1	.	SNV	.	.	.	.	.	.	.	.	XP_038444939	.	.	.	.	UU_Cfam_GSD_1.0_ROSY.refSeq.ensformat.gtf.gz
chrUn_JAAHUQ010001054v1	37209	C	A	1	A	missense_variant	MODERATE	.	LOC119874734	Transcript	XM_038589011	protein_coding	1/1	.	XM_038589011.1:c.1448C>A	XP_038444939.1:p.Ala483Glu	1448	1448	483	A/E	gCg/gAg	.	.	1	.	SNV	.	.	.	.	.	.	.	.	XP_038444939	.	.	.	.	UU_Cfam_GSD_1.0_ROSY.refSeq.ensformat.gtf.gz
chrUn_JAAHUQ010001054v1	37218	A	C	1	C	missense_variant	MODERATE	.	LOC119874734	Transcript	XM_038589011	protein_coding	1/1	.	XM_038589011.1:c.1457A>C	XP_038444939.1:p.Asp486Ala	1457	1457	486	D/A	gAc/gCc	.	.	1	.	SNV	.	.	.	.	.	.	.	.	XP_038444939	.	.	.	.	UU_Cfam_GSD_1.0_ROSY.refSeq.ensformat.gtf.gz
chrUn_JAAHUQ010001054v1	37267	C	T	1	T	synonymous_variant	LOW	.	LOC119874734	Transcript	XM_038589011	protein_coding	1/1	.	XM_038589011.1:c.1506C>T	XP_038444939.1:p.Asp502%3D	1506	1506	502	D	gaC/gaT	.	.	1	.	SNV	.	.	.	.	.	.	.	.	XP_038444939	.	.	.	.	UU_Cfam_GSD_1.0_ROSY.refSeq.ensformat.gtf.gz
chrUn_JAAHUQ010001054v1	37309	C	A	1	A	synonymous_variant	LOW	.	LOC119874734	Transcript	XM_038589011	protein_coding	1/1	.	XM_038589011.1:c.1548C>A	XP_038444939.1:p.Thr516%3D	1548	1548	516	T	acC/acA	.	.	1	.	SNV	.	.	.	.	.	.	.	.	XP_038444939	.	.	.	.	UU_Cfam_GSD_1.0_ROSY.refSeq.ensformat.gtf.gz
chrUn_JAAHUQ010001054v1	37317	T	C	1	C	missense_variant	MODERATE	.	LOC119874734	Transcript	XM_038589011	protein_coding	1/1	.	XM_038589011.1:c.1556T>C	XP_038444939.1:p.Met519Thr	1556	1556	519	M/T	aTg/aCg	.	.	1	.	SNV	.	.	.	.	.	.	.	.	XP_038444939	.	.	.	.	UU_Cfam_GSD_1.0_ROSY.refSeq.ensformat.gtf.gz
chrUn_JAAHUQ010001054v1	37336	G	T	1	T	missense_variant	MODERATE	.	LOC119874734	Transcript	XM_038589011	protein_coding	1/1	.	XM_038589011.1:c.1575G>T	XP_038444939.1:p.Arg525Ser	1575	1575	525	R/S	agG/agT	.	.	1	.	SNV	.	.	.	.	.	.	.	.	XP_038444939	.	.	.	.	UU_Cfam_GSD_1.0_ROSY.refSeq.ensformat.gtf.gz
chrUn_JAAHUQ010001095v1	78643	T	C	1	C	splice_acceptor_variant&non_coding_transcript_variant	HIGH	.	LOC119878409	Transcript	XR_005386839	lncRNA	.	4/4	XR_005386839.1:n.1724-2A>G	.	.	.	.	.	.	.	.	-1	.	SNV	.	.	.	.	.	.	.	.	.	.	.	.	.	UU_Cfam_GSD_1.0_ROSY.refSeq.ensformat.gtf.gz
chrUn_JAAHUQ010001095v1	78643	T	C	1	C	splice_acceptor_variant&non_coding_transcript_variant	HIGH	.	LOC119878409	Transcript	XR_005386840	lncRNA	.	4/4	XR_005386840.1:n.1692-2A>G	.	.	.	.	.	.	.	.	-1	.	SNV	.	.	.	.	.	.	.	.	.	.	.	.	.	UU_Cfam_GSD_1.0_ROSY.refSeq.ensformat.gtf.gz
chrUn_JAAHUQ010001095v1	89471	GC	G	2	-	splice_region_variant&intron_variant&non_coding_transcript_variant	LOW	.	LOC119878409	Transcript	XR_005386839	lncRNA	.	3/4	XR_005386839.1:n.256+3del	.	.	.	.	.	.	.	.	-1	.	deletion	.	.	.	.	.	.	.	.	.	.	.	.	.	UU_Cfam_GSD_1.0_ROSY.refSeq.ensformat.gtf.gz
chrUn_JAAHUQ010001095v1	89471	GC	G	2	-	splice_region_variant&intron_variant&non_coding_transcript_variant	LOW	.	LOC119878409	Transcript	XR_005386840	lncRNA	.	3/4	XR_005386840.1:n.224+3del	.	.	.	.	.	.	.	.	-1	.	deletion	.	.	.	.	.	.	.	.	.	.	.	.	.	UU_Cfam_GSD_1.0_ROSY.refSeq.ensformat.gtf.gz
chrUn_JAAHUQ010001102v1	57392	C	T	1	T	missense_variant	MODERATE	.	LOC119869228	Transcript	XM_038589045	protein_coding	4/7	.	XM_038589045.1:c.367C>T	XP_038444973.1:p.Leu123Phe	367	367	123	L/F	Ctt/Ttt	.	.	1	.	SNV	.	.	.	.	.	.	.	.	XP_038444973	.	.	.	.	UU_Cfam_GSD_1.0_ROSY.refSeq.ensformat.gtf.gz
chrUn_JAAHUQ010001102v1	58959	C	T	1	T	missense_variant	MODERATE	.	LOC119869228	Transcript	XM_038589045	protein_coding	5/7	.	XM_038589045.1:c.665C>T	XP_038444973.1:p.Ala222Val	665	665	222	A/V	gCt/gTt	.	.	1	.	SNV	.	.	.	.	.	.	.	.	XP_038444973	.	.	.	.	UU_Cfam_GSD_1.0_ROSY.refSeq.ensformat.gtf.gz
chrUn_JAAHUQ010001105v1	17545	C	T	1	T	splice_region_variant&intron_variant	LOW	.	LOC119878415	Transcript	XM_038589046	protein_coding	.	1/2	XM_038589046.1:c.14-5G>A	.	.	.	.	.	.	.	.	-1	.	SNV	.	.	.	.	.	.	.	.	XP_038444974	.	.	.	.	UU_Cfam_GSD_1.0_ROSY.refSeq.ensformat.gtf.gz
chrUn_JAAHUQ010001106v1	92078	G	A	2	A	synonymous_variant	LOW	.	LOC119878424	Transcript	XM_038589048	protein_coding	2/7	.	XM_038589048.1:c.366C>T	XP_038444976.1:p.Gly122%3D	383	366	122	G	ggC/ggT	.	.	-1	.	SNV	.	.	.	.	.	.	.	.	XP_038444976	.	.	.	.	UU_Cfam_GSD_1.0_ROSY.refSeq.ensformat.gtf.gz
chrUn_JAAHUQ010001106v1	92078	G	A	2	A	synonymous_variant	LOW	.	LOC119878424	Transcript	XM_038589049	protein_coding	2/7	.	XM_038589049.1:c.345C>T	XP_038444977.1:p.Gly115%3D	565	345	115	G	ggC/ggT	.	.	-1	.	SNV	.	.	.	.	.	.	.	.	XP_038444977	.	.	.	.	UU_Cfam_GSD_1.0_ROSY.refSeq.ensformat.gtf.gz
chrUn_JAAHUQ010001106v1	92078	G	A	2	A	synonymous_variant	LOW	.	LOC119878424	Transcript	XM_038589050	protein_coding	2/7	.	XM_038589050.1:c.366C>T	XP_038444978.1:p.Gly122%3D	383	366	122	G	ggC/ggT	.	.	-1	.	SNV	.	.	.	.	.	.	.	.	XP_038444978	.	.	.	.	UU_Cfam_GSD_1.0_ROSY.refSeq.ensformat.gtf.gz
chrUn_JAAHUQ010001106v1	92078	G	A	2	A	missense_variant	MODERATE	.	LOC119878424	Transcript	XM_038589051	protein_coding	1/5	.	XM_038589051.1:c.89C>T	XP_038444979.1:p.Ala30Val	234	89	30	A/V	gCa/gTa	.	.	-1	.	SNV	.	.	.	.	.	.	.	.	XP_038444979	.	.	.	.	UU_Cfam_GSD_1.0_ROSY.refSeq.ensformat.gtf.gz
chrUn_JAAHUQ010001125v1	72998	G	A	2	A	splice_region_variant&non_coding_transcript_exon_variant	LOW	.	LOC119878434	Transcript	XR_005386867	lncRNA	7/10	.	XR_005386867.1:n.1698C>T	.	1698	.	.	.	.	.	.	-1	.	SNV	.	.	.	.	.	.	.	.	.	.	.	.	.	UU_Cfam_GSD_1.0_ROSY.refSeq.ensformat.gtf.gz
chrUn_JAAHUQ010001125v1	72998	G	A	2	A	splice_region_variant&non_coding_transcript_exon_variant	LOW	.	LOC119878434	Transcript	XR_005386868	lncRNA	8/11	.	XR_005386868.1:n.2850C>T	.	2850	.	.	.	.	.	.	-1	.	SNV	.	.	.	.	.	.	.	.	.	.	.	.	.	UU_Cfam_GSD_1.0_ROSY.refSeq.ensformat.gtf.gz
chrUn_JAAHUQ010001125v1	72998	G	A	2	A	splice_region_variant&non_coding_transcript_exon_variant	LOW	.	LOC119878434	Transcript	XR_005386869	lncRNA	7/10	.	XR_005386869.1:n.1701C>T	.	1701	.	.	.	.	.	.	-1	.	SNV	.	.	.	.	.	.	.	.	.	.	.	.	.	UU_Cfam_GSD_1.0_ROSY.refSeq.ensformat.gtf.gz
chrUn_JAAHUQ010001125v1	72998	G	A	2	A	splice_region_variant&non_coding_transcript_exon_variant	LOW	.	LOC119878434	Transcript	XR_005386870	lncRNA	5/8	.	XR_005386870.1:n.469C>T	.	469	.	.	.	.	.	.	-1	.	SNV	.	.	.	.	.	.	.	.	.	.	.	.	.	UU_Cfam_GSD_1.0_ROSY.refSeq.ensformat.gtf.gz
chrUn_JAAHUQ010001125v1	72998	G	A	2	A	splice_region_variant&non_coding_transcript_exon_variant	LOW	.	LOC119878434	Transcript	XR_005386871	lncRNA	7/10	.	XR_005386871.1:n.658C>T	.	658	.	.	.	.	.	.	-1	.	SNV	.	.	.	.	.	.	.	.	.	.	.	.	.	UU_Cfam_GSD_1.0_ROSY.refSeq.ensformat.gtf.gz
chrUn_JAAHUQ010001125v1	72998	G	A	2	A	splice_region_variant&non_coding_transcript_exon_variant	LOW	.	LOC119878434	Transcript	XR_005386872	lncRNA	8/11	.	XR_005386872.1:n.1827C>T	.	1827	.	.	.	.	.	.	-1	.	SNV	.	.	.	.	.	.	.	.	.	.	.	.	.	UU_Cfam_GSD_1.0_ROSY.refSeq.ensformat.gtf.gz
chrUn_JAAHUQ010001125v1	72998	G	A	2	A	splice_region_variant&non_coding_transcript_exon_variant	LOW	.	LOC119878434	Transcript	XR_005386873	lncRNA	7/10	.	XR_005386873.1:n.661C>T	.	661	.	.	.	.	.	.	-1	.	SNV	.	.	.	.	.	.	.	.	.	.	.	.	.	UU_Cfam_GSD_1.0_ROSY.refSeq.ensformat.gtf.gz
chrUn_JAAHUQ010001125v1	72998	G	A	2	A	splice_region_variant&non_coding_transcript_exon_variant	LOW	.	LOC119878434	Transcript	XR_005386874	lncRNA	6/9	.	XR_005386874.1:n.545C>T	.	545	.	.	.	.	.	.	-1	.	SNV	.	.	.	.	.	.	.	.	.	.	.	.	.	UU_Cfam_GSD_1.0_ROSY.refSeq.ensformat.gtf.gz
chrUn_JAAHUQ010001125v1	72998	G	A	2	A	splice_region_variant&non_coding_transcript_exon_variant	LOW	.	LOC119878434	Transcript	XR_005386875	lncRNA	7/10	.	XR_005386875.1:n.1722C>T	.	1722	.	.	.	.	.	.	-1	.	SNV	.	.	.	.	.	.	.	.	.	.	.	.	.	UU_Cfam_GSD_1.0_ROSY.refSeq.ensformat.gtf.gz
chrUn_JAAHUQ010001125v1	72998	G	A	2	A	splice_region_variant&non_coding_transcript_exon_variant	LOW	.	LOC119878434	Transcript	XR_005386876	lncRNA	6/9	.	XR_005386876.1:n.1621C>T	.	1621	.	.	.	.	.	.	-1	.	SNV	.	.	.	.	.	.	.	.	.	.	.	.	.	UU_Cfam_GSD_1.0_ROSY.refSeq.ensformat.gtf.gz
chrUn_JAAHUQ010001125v1	72998	G	A	2	A	splice_region_variant&non_coding_transcript_exon_variant	LOW	.	LOC119878434	Transcript	XR_005386877	lncRNA	7/10	.	XR_005386877.1:n.2774C>T	.	2774	.	.	.	.	.	.	-1	.	SNV	.	.	.	.	.	.	.	.	.	.	.	.	.	UU_Cfam_GSD_1.0_ROSY.refSeq.ensformat.gtf.gz
chrUn_JAAHUQ010001125v1	72998	G	A	2	A	splice_region_variant&non_coding_transcript_exon_variant	LOW	.	LOC119878434	Transcript	XR_005386878	lncRNA	6/9	.	XR_005386878.1:n.1625C>T	.	1625	.	.	.	.	.	.	-1	.	SNV	.	.	.	.	.	.	.	.	.	.	.	.	.	UU_Cfam_GSD_1.0_ROSY.refSeq.ensformat.gtf.gz
chrUn_JAAHUQ010001125v1	72998	G	A	2	A	splice_region_variant&non_coding_transcript_exon_variant	LOW	.	LOC119878434	Transcript	XR_005386879	lncRNA	6/9	.	XR_005386879.1:n.579C>T	.	579	.	.	.	.	.	.	-1	.	SNV	.	.	.	.	.	.	.	.	.	.	.	.	.	UU_Cfam_GSD_1.0_ROSY.refSeq.ensformat.gtf.gz
chrUn_JAAHUQ010001125v1	72998	G	A	2	A	splice_region_variant&non_coding_transcript_exon_variant	LOW	.	LOC119878434	Transcript	XR_005386880	lncRNA	5/8	.	XR_005386880.1:n.511C>T	.	511	.	.	.	.	.	.	-1	.	SNV	.	.	.	.	.	.	.	.	.	.	.	.	.	UU_Cfam_GSD_1.0_ROSY.refSeq.ensformat.gtf.gz
chrUn_JAAHUQ010001125v1	72998	G	A	2	A	splice_region_variant&non_coding_transcript_exon_variant	LOW	.	LOC119878434	Transcript	XR_005386881	lncRNA	6/9	.	XR_005386881.1:n.1654C>T	.	1654	.	.	.	.	.	.	-1	.	SNV	.	.	.	.	.	.	.	.	.	.	.	.	.	UU_Cfam_GSD_1.0_ROSY.refSeq.ensformat.gtf.gz
chrUn_JAAHUQ010001125v1	72998	G	A	2	A	splice_region_variant&non_coding_transcript_exon_variant	LOW	.	LOC119878434	Transcript	XR_005386882	lncRNA	7/10	.	XR_005386882.1:n.2806C>T	.	2806	.	.	.	.	.	.	-1	.	SNV	.	.	.	.	.	.	.	.	.	.	.	.	.	UU_Cfam_GSD_1.0_ROSY.refSeq.ensformat.gtf.gz
chrUn_JAAHUQ010001125v1	72998	G	A	2	A	splice_region_variant&non_coding_transcript_exon_variant	LOW	.	LOC119878434	Transcript	XR_005386883	lncRNA	6/9	.	XR_005386883.1:n.582C>T	.	582	.	.	.	.	.	.	-1	.	SNV	.	.	.	.	.	.	.	.	.	.	.	.	.	UU_Cfam_GSD_1.0_ROSY.refSeq.ensformat.gtf.gz
chrUn_JAAHUQ010001125v1	72998	G	A	2	A	splice_region_variant&non_coding_transcript_exon_variant	LOW	.	LOC119878434	Transcript	XR_005386884	lncRNA	5/8	.	XR_005386884.1:n.1476C>T	.	1476	.	.	.	.	.	.	-1	.	SNV	.	.	.	.	.	.	.	.	.	.	.	.	.	UU_Cfam_GSD_1.0_ROSY.refSeq.ensformat.gtf.gz
chrUn_JAAHUQ010001125v1	72998	G	A	2	A	splice_region_variant&non_coding_transcript_exon_variant	LOW	.	LOC119878434	Transcript	XR_005386885	lncRNA	6/9	.	XR_005386885.1:n.2619C>T	.	2619	.	.	.	.	.	.	-1	.	SNV	.	.	.	.	.	.	.	.	.	.	.	.	.	UU_Cfam_GSD_1.0_ROSY.refSeq.ensformat.gtf.gz
chrUn_JAAHUQ010001125v1	72998	G	A	2	A	splice_region_variant&non_coding_transcript_exon_variant	LOW	.	LOC119878434	Transcript	XR_005386886	lncRNA	5/8	.	XR_005386886.1:n.1479C>T	.	1479	.	.	.	.	.	.	-1	.	SNV	.	.	.	.	.	.	.	.	.	.	.	.	.	UU_Cfam_GSD_1.0_ROSY.refSeq.ensformat.gtf.gz
chrUn_JAAHUQ010001125v1	72998	G	A	2	A	splice_region_variant&non_coding_transcript_exon_variant	LOW	.	LOC119878434	Transcript	XR_005386887	lncRNA	5/8	.	XR_005386887.1:n.499C>T	.	499	.	.	.	.	.	.	-1	.	SNV	.	.	.	.	.	.	.	.	.	.	.	.	.	UU_Cfam_GSD_1.0_ROSY.refSeq.ensformat.gtf.gz
chrUn_JAAHUQ010001125v1	72998	G	A	2	A	splice_region_variant&non_coding_transcript_exon_variant	LOW	.	LOC119878434	Transcript	XR_005386888	lncRNA	4/7	.	XR_005386888.1:n.354C>T	.	354	.	.	.	.	.	.	-1	.	SNV	.	.	.	.	.	.	.	.	.	.	.	.	.	UU_Cfam_GSD_1.0_ROSY.refSeq.ensformat.gtf.gz
chrUn_JAAHUQ010001125v1	72998	G	A	2	A	splice_region_variant&non_coding_transcript_exon_variant	LOW	.	LOC119878434	Transcript	XR_005386889	lncRNA	4/7	.	XR_005386889.1:n.391C>T	.	391	.	.	.	.	.	.	-1	.	SNV	.	.	.	.	.	.	.	.	.	.	.	.	.	UU_Cfam_GSD_1.0_ROSY.refSeq.ensformat.gtf.gz
chrUn_JAAHUQ010001127v1	55421	G	A	2	A	missense_variant	MODERATE	.	OR6C1	Transcript	XM_038589060	protein_coding	1/1	.	XM_038589060.1:c.419C>T	XP_038444988.1:p.Thr140Ile	419	419	140	T/I	aCa/aTa	.	.	-1	.	SNV	.	.	.	.	.	.	.	.	XP_038444988	.	.	.	.	UU_Cfam_GSD_1.0_ROSY.refSeq.ensformat.gtf.gz
chrUn_JAAHUQ010001127v1	55561	T	A	2	A	missense_variant	MODERATE	.	OR6C1	Transcript	XM_038589060	protein_coding	1/1	.	XM_038589060.1:c.279A>T	XP_038444988.1:p.Lys93Asn	279	279	93	K/N	aaA/aaT	.	.	-1	.	SNV	.	.	.	.	.	.	.	.	XP_038444988	.	.	.	.	UU_Cfam_GSD_1.0_ROSY.refSeq.ensformat.gtf.gz
chrUn_JAAHUQ010001127v1	55639	G	A	2	A	synonymous_variant	LOW	.	OR6C1	Transcript	XM_038589060	protein_coding	1/1	.	XM_038589060.1:c.201C>T	XP_038444988.1:p.Leu67%3D	201	201	67	L	ctC/ctT	.	.	-1	.	SNV	.	.	.	.	.	.	.	.	XP_038444988	.	.	.	.	UU_Cfam_GSD_1.0_ROSY.refSeq.ensformat.gtf.gz
chrUn_JAAHUQ010001127v1	55838	AT	A	2	-	frameshift_variant&start_lost	HIGH	.	OR6C1	Transcript	XM_038589060	protein_coding	1/1	.	XM_038589060.1:c.1del	XP_038444988.1:p.Met1?	1	1	1	M/X	Atg/tg	.	.	-1	.	deletion	.	.	.	.	.	.	.	.	XP_038444988	.	.	.	.	UU_Cfam_GSD_1.0_ROSY.refSeq.ensformat.gtf.gz
chrUn_JAAHUQ010001127v1	64940	A	G	2	G	synonymous_variant	LOW	.	LOC119871298	Transcript	XM_038589059	protein_coding	2/2	.	XM_038589059.1:c.822T>C	XP_038444987.1:p.Ile274%3D	822	822	274	I	atT/atC	.	.	-1	.	SNV	.	.	.	.	.	.	.	.	XP_038444987	.	.	.	.	UU_Cfam_GSD_1.0_ROSY.refSeq.ensformat.gtf.gz
chrUn_JAAHUQ010001127v1	65050	C	T	1	T	missense_variant	MODERATE	.	LOC119871298	Transcript	XM_038589059	protein_coding	2/2	.	XM_038589059.1:c.712G>A	XP_038444987.1:p.Val238Met	712	712	238	V/M	Gtg/Atg	.	.	-1	.	SNV	.	.	.	.	.	.	.	.	XP_038444987	.	.	.	.	UU_Cfam_GSD_1.0_ROSY.refSeq.ensformat.gtf.gz
chrUn_JAAHUQ010001127v1	65561	T	C	2	C	synonymous_variant	LOW	.	LOC119871298	Transcript	XM_038589059	protein_coding	2/2	.	XM_038589059.1:c.201A>G	XP_038444987.1:p.Leu67%3D	201	201	67	L	ctA/ctG	.	.	-1	.	SNV	.	.	.	.	.	.	.	.	XP_038444987	.	.	.	.	UU_Cfam_GSD_1.0_ROSY.refSeq.ensformat.gtf.gz
chrUn_JAAHUQ010001127v1	77157	A	G	2	G	missense_variant	MODERATE	.	LOC119871297	Transcript	XM_038589061	protein_coding	1/1	.	XM_038589061.1:c.391A>G	XP_038444989.1:p.Ile131Val	391	391	131	I/V	Atc/Gtc	.	.	1	.	SNV	.	.	.	.	.	.	.	.	XP_038444989	.	.	.	.	UU_Cfam_GSD_1.0_ROSY.refSeq.ensformat.gtf.gz
chrUn_JAAHUQ010001127v1	77158	T	C	2	C	missense_variant	MODERATE	.	LOC119871297	Transcript	XM_038589061	protein_coding	1/1	.	XM_038589061.1:c.392T>C	XP_038444989.1:p.Ile131Thr	392	392	131	I/T	aTc/aCc	.	.	1	.	SNV	.	.	.	.	.	.	.	.	XP_038444989	.	.	.	.	UU_Cfam_GSD_1.0_ROSY.refSeq.ensformat.gtf.gz
chrUn_JAAHUQ010001127v1	77417	T	C	2	C	synonymous_variant	LOW	.	LOC119871297	Transcript	XM_038589061	protein_coding	1/1	.	XM_038589061.1:c.651T>C	XP_038444989.1:p.Tyr217%3D	651	651	217	Y	taT/taC	.	.	1	.	SNV	.	.	.	.	.	.	.	.	XP_038444989	.	.	.	.	UU_Cfam_GSD_1.0_ROSY.refSeq.ensformat.gtf.gz
chrUn_JAAHUQ010001156v1	64814	G	A	1	A	synonymous_variant	LOW	.	LOC119878442	Transcript	XM_038589065	protein_coding	7/8	.	XM_038589065.1:c.1332C>T	XP_038444993.1:p.Thr444%3D	1485	1332	444	T	acC/acT	.	.	-1	.	SNV	.	.	.	.	.	.	.	.	XP_038444993	.	.	.	.	UU_Cfam_GSD_1.0_ROSY.refSeq.ensformat.gtf.gz
chrUn_JAAHUQ010001156v1	64814	G	A	1	A	synonymous_variant	LOW	.	LOC119878442	Transcript	XM_038589066	protein_coding	7/8	.	XM_038589066.1:c.1329C>T	XP_038444994.1:p.Thr443%3D	1484	1329	443	T	acC/acT	.	.	-1	.	SNV	.	.	.	.	.	.	.	.	XP_038444994	.	.	.	.	UU_Cfam_GSD_1.0_ROSY.refSeq.ensformat.gtf.gz
chrUn_JAAHUQ010001156v1	64814	G	A	1	A	synonymous_variant	LOW	.	LOC119878442	Transcript	XM_038589067	protein_coding	7/8	.	XM_038589067.1:c.1272C>T	XP_038444995.1:p.Thr424%3D	1425	1272	424	T	acC/acT	.	.	-1	.	SNV	.	.	.	.	.	.	.	.	XP_038444995	.	.	.	.	UU_Cfam_GSD_1.0_ROSY.refSeq.ensformat.gtf.gz
chrUn_JAAHUQ010001156v1	64814	G	A	1	A	synonymous_variant	LOW	.	LOC119878442	Transcript	XM_038589068	protein_coding	7/8	.	XM_038589068.1:c.1269C>T	XP_038444996.1:p.Thr423%3D	1423	1269	423	T	acC/acT	.	.	-1	.	SNV	.	.	.	.	.	.	.	.	XP_038444996	.	.	.	.	UU_Cfam_GSD_1.0_ROSY.refSeq.ensformat.gtf.gz
chrUn_JAAHUQ010001156v1	64814	G	A	1	A	synonymous_variant	LOW	.	LOC119878442	Transcript	XM_038589069	protein_coding	5/6	.	XM_038589069.1:c.1185C>T	XP_038444997.1:p.Thr395%3D	1501	1185	395	T	acC/acT	.	.	-1	.	SNV	.	.	.	.	.	.	.	.	XP_038444997	.	.	.	.	UU_Cfam_GSD_1.0_ROSY.refSeq.ensformat.gtf.gz
chrUn_JAAHUQ010001156v1	64924	G	T	1	T	missense_variant	MODERATE	.	LOC119878442	Transcript	XM_038589065	protein_coding	7/8	.	XM_038589065.1:c.1222C>A	XP_038444993.1:p.His408Asn	1375	1222	408	H/N	Cac/Aac	.	.	-1	.	SNV	.	.	.	.	.	.	.	.	XP_038444993	.	.	.	.	UU_Cfam_GSD_1.0_ROSY.refSeq.ensformat.gtf.gz
chrUn_JAAHUQ010001156v1	64924	G	T	1	T	missense_variant	MODERATE	.	LOC119878442	Transcript	XM_038589066	protein_coding	7/8	.	XM_038589066.1:c.1219C>A	XP_038444994.1:p.His407Asn	1374	1219	407	H/N	Cac/Aac	.	.	-1	.	SNV	.	.	.	.	.	.	.	.	XP_038444994	.	.	.	.	UU_Cfam_GSD_1.0_ROSY.refSeq.ensformat.gtf.gz
chrUn_JAAHUQ010001156v1	64924	G	T	1	T	missense_variant	MODERATE	.	LOC119878442	Transcript	XM_038589067	protein_coding	7/8	.	XM_038589067.1:c.1162C>A	XP_038444995.1:p.His388Asn	1315	1162	388	H/N	Cac/Aac	.	.	-1	.	SNV	.	.	.	.	.	.	.	.	XP_038444995	.	.	.	.	UU_Cfam_GSD_1.0_ROSY.refSeq.ensformat.gtf.gz
chrUn_JAAHUQ010001156v1	64924	G	T	1	T	missense_variant	MODERATE	.	LOC119878442	Transcript	XM_038589068	protein_coding	7/8	.	XM_038589068.1:c.1159C>A	XP_038444996.1:p.His387Asn	1313	1159	387	H/N	Cac/Aac	.	.	-1	.	SNV	.	.	.	.	.	.	.	.	XP_038444996	.	.	.	.	UU_Cfam_GSD_1.0_ROSY.refSeq.ensformat.gtf.gz
chrUn_JAAHUQ010001156v1	64924	G	T	1	T	missense_variant	MODERATE	.	LOC119878442	Transcript	XM_038589069	protein_coding	5/6	.	XM_038589069.1:c.1075C>A	XP_038444997.1:p.His359Asn	1391	1075	359	H/N	Cac/Aac	.	.	-1	.	SNV	.	.	.	.	.	.	.	.	XP_038444997	.	.	.	.	UU_Cfam_GSD_1.0_ROSY.refSeq.ensformat.gtf.gz
chrUn_JAAHUQ010001156v1	64946	G	A	1	A	synonymous_variant	LOW	.	LOC119878442	Transcript	XM_038589065	protein_coding	7/8	.	XM_038589065.1:c.1200C>T	XP_038444993.1:p.Pro400%3D	1353	1200	400	P	ccC/ccT	.	.	-1	.	SNV	.	.	.	.	.	.	.	.	XP_038444993	.	.	.	.	UU_Cfam_GSD_1.0_ROSY.refSeq.ensformat.gtf.gz
chrUn_JAAHUQ010001156v1	64946	G	A	1	A	synonymous_variant	LOW	.	LOC119878442	Transcript	XM_038589066	protein_coding	7/8	.	XM_038589066.1:c.1197C>T	XP_038444994.1:p.Pro399%3D	1352	1197	399	P	ccC/ccT	.	.	-1	.	SNV	.	.	.	.	.	.	.	.	XP_038444994	.	.	.	.	UU_Cfam_GSD_1.0_ROSY.refSeq.ensformat.gtf.gz
chrUn_JAAHUQ010001156v1	64946	G	A	1	A	synonymous_variant	LOW	.	LOC119878442	Transcript	XM_038589067	protein_coding	7/8	.	XM_038589067.1:c.1140C>T	XP_038444995.1:p.Pro380%3D	1293	1140	380	P	ccC/ccT	.	.	-1	.	SNV	.	.	.	.	.	.	.	.	XP_038444995	.	.	.	.	UU_Cfam_GSD_1.0_ROSY.refSeq.ensformat.gtf.gz
chrUn_JAAHUQ010001156v1	64946	G	A	1	A	synonymous_variant	LOW	.	LOC119878442	Transcript	XM_038589068	protein_coding	7/8	.	XM_038589068.1:c.1137C>T	XP_038444996.1:p.Pro379%3D	1291	1137	379	P	ccC/ccT	.	.	-1	.	SNV	.	.	.	.	.	.	.	.	XP_038444996	.	.	.	.	UU_Cfam_GSD_1.0_ROSY.refSeq.ensformat.gtf.gz
chrUn_JAAHUQ010001156v1	64946	G	A	1	A	synonymous_variant	LOW	.	LOC119878442	Transcript	XM_038589069	protein_coding	5/6	.	XM_038589069.1:c.1053C>T	XP_038444997.1:p.Pro351%3D	1369	1053	351	P	ccC/ccT	.	.	-1	.	SNV	.	.	.	.	.	.	.	.	XP_038444997	.	.	.	.	UU_Cfam_GSD_1.0_ROSY.refSeq.ensformat.gtf.gz
chrUn_JAAHUQ010001156v1	65139	G	A	1	A	missense_variant	MODERATE	.	LOC119878442	Transcript	XM_038589065	protein_coding	7/8	.	XM_038589065.1:c.1007C>T	XP_038444993.1:p.Ser336Phe	1160	1007	336	S/F	tCt/tTt	.	.	-1	.	SNV	.	.	.	.	.	.	.	.	XP_038444993	.	.	.	.	UU_Cfam_GSD_1.0_ROSY.refSeq.ensformat.gtf.gz
chrUn_JAAHUQ010001156v1	65139	G	A	1	A	missense_variant	MODERATE	.	LOC119878442	Transcript	XM_038589066	protein_coding	7/8	.	XM_038589066.1:c.1004C>T	XP_038444994.1:p.Ser335Phe	1159	1004	335	S/F	tCt/tTt	.	.	-1	.	SNV	.	.	.	.	.	.	.	.	XP_038444994	.	.	.	.	UU_Cfam_GSD_1.0_ROSY.refSeq.ensformat.gtf.gz
chrUn_JAAHUQ010001156v1	65139	G	A	1	A	missense_variant	MODERATE	.	LOC119878442	Transcript	XM_038589067	protein_coding	7/8	.	XM_038589067.1:c.947C>T	XP_038444995.1:p.Ser316Phe	1100	947	316	S/F	tCt/tTt	.	.	-1	.	SNV	.	.	.	.	.	.	.	.	XP_038444995	.	.	.	.	UU_Cfam_GSD_1.0_ROSY.refSeq.ensformat.gtf.gz
chrUn_JAAHUQ010001156v1	65139	G	A	1	A	missense_variant	MODERATE	.	LOC119878442	Transcript	XM_038589068	protein_coding	7/8	.	XM_038589068.1:c.944C>T	XP_038444996.1:p.Ser315Phe	1098	944	315	S/F	tCt/tTt	.	.	-1	.	SNV	.	.	.	.	.	.	.	.	XP_038444996	.	.	.	.	UU_Cfam_GSD_1.0_ROSY.refSeq.ensformat.gtf.gz
chrUn_JAAHUQ010001156v1	65139	G	A	1	A	missense_variant	MODERATE	.	LOC119878442	Transcript	XM_038589069	protein_coding	5/6	.	XM_038589069.1:c.860C>T	XP_038444997.1:p.Ser287Phe	1176	860	287	S/F	tCt/tTt	.	.	-1	.	SNV	.	.	.	.	.	.	.	.	XP_038444997	.	.	.	.	UU_Cfam_GSD_1.0_ROSY.refSeq.ensformat.gtf.gz
chrUn_JAAHUQ010001156v1	65140	A	G	1	G	missense_variant	MODERATE	.	LOC119878442	Transcript	XM_038589065	protein_coding	7/8	.	XM_038589065.1:c.1006T>C	XP_038444993.1:p.Ser336Pro	1159	1006	336	S/P	Tct/Cct	.	.	-1	.	SNV	.	.	.	.	.	.	.	.	XP_038444993	.	.	.	.	UU_Cfam_GSD_1.0_ROSY.refSeq.ensformat.gtf.gz
chrUn_JAAHUQ010001156v1	65140	A	G	1	G	missense_variant	MODERATE	.	LOC119878442	Transcript	XM_038589066	protein_coding	7/8	.	XM_038589066.1:c.1003T>C	XP_038444994.1:p.Ser335Pro	1158	1003	335	S/P	Tct/Cct	.	.	-1	.	SNV	.	.	.	.	.	.	.	.	XP_038444994	.	.	.	.	UU_Cfam_GSD_1.0_ROSY.refSeq.ensformat.gtf.gz
chrUn_JAAHUQ010001156v1	65140	A	G	1	G	missense_variant	MODERATE	.	LOC119878442	Transcript	XM_038589067	protein_coding	7/8	.	XM_038589067.1:c.946T>C	XP_038444995.1:p.Ser316Pro	1099	946	316	S/P	Tct/Cct	.	.	-1	.	SNV	.	.	.	.	.	.	.	.	XP_038444995	.	.	.	.	UU_Cfam_GSD_1.0_ROSY.refSeq.ensformat.gtf.gz
chrUn_JAAHUQ010001156v1	65140	A	G	1	G	missense_variant	MODERATE	.	LOC119878442	Transcript	XM_038589068	protein_coding	7/8	.	XM_038589068.1:c.943T>C	XP_038444996.1:p.Ser315Pro	1097	943	315	S/P	Tct/Cct	.	.	-1	.	SNV	.	.	.	.	.	.	.	.	XP_038444996	.	.	.	.	UU_Cfam_GSD_1.0_ROSY.refSeq.ensformat.gtf.gz
chrUn_JAAHUQ010001156v1	65140	A	G	1	G	missense_variant	MODERATE	.	LOC119878442	Transcript	XM_038589069	protein_coding	5/6	.	XM_038589069.1:c.859T>C	XP_038444997.1:p.Ser287Pro	1175	859	287	S/P	Tct/Cct	.	.	-1	.	SNV	.	.	.	.	.	.	.	.	XP_038444997	.	.	.	.	UU_Cfam_GSD_1.0_ROSY.refSeq.ensformat.gtf.gz
chrUn_JAAHUQ010001156v1	66691	C	G	1	G	missense_variant	MODERATE	.	LOC119878442	Transcript	XM_038589065	protein_coding	6/8	.	XM_038589065.1:c.701G>C	XP_038444993.1:p.Cys234Ser	854	701	234	C/S	tGc/tCc	.	.	-1	.	SNV	.	.	.	.	.	.	.	.	XP_038444993	.	.	.	.	UU_Cfam_GSD_1.0_ROSY.refSeq.ensformat.gtf.gz
chrUn_JAAHUQ010001156v1	66691	C	G	1	G	missense_variant	MODERATE	.	LOC119878442	Transcript	XM_038589066	protein_coding	6/8	.	XM_038589066.1:c.698G>C	XP_038444994.1:p.Cys233Ser	853	698	233	C/S	tGc/tCc	.	.	-1	.	SNV	.	.	.	.	.	.	.	.	XP_038444994	.	.	.	.	UU_Cfam_GSD_1.0_ROSY.refSeq.ensformat.gtf.gz
chrUn_JAAHUQ010001156v1	66691	C	G	1	G	missense_variant	MODERATE	.	LOC119878442	Transcript	XM_038589067	protein_coding	6/8	.	XM_038589067.1:c.641G>C	XP_038444995.1:p.Cys214Ser	794	641	214	C/S	tGc/tCc	.	.	-1	.	SNV	.	.	.	.	.	.	.	.	XP_038444995	.	.	.	.	UU_Cfam_GSD_1.0_ROSY.refSeq.ensformat.gtf.gz
chrUn_JAAHUQ010001156v1	66691	C	G	1	G	missense_variant	MODERATE	.	LOC119878442	Transcript	XM_038589068	protein_coding	6/8	.	XM_038589068.1:c.638G>C	XP_038444996.1:p.Cys213Ser	792	638	213	C/S	tGc/tCc	.	.	-1	.	SNV	.	.	.	.	.	.	.	.	XP_038444996	.	.	.	.	UU_Cfam_GSD_1.0_ROSY.refSeq.ensformat.gtf.gz
chrUn_JAAHUQ010001156v1	66691	C	G	1	G	missense_variant	MODERATE	.	LOC119878442	Transcript	XM_038589069	protein_coding	4/6	.	XM_038589069.1:c.554G>C	XP_038444997.1:p.Cys185Ser	870	554	185	C/S	tGc/tCc	.	.	-1	.	SNV	.	.	.	.	.	.	.	.	XP_038444997	.	.	.	.	UU_Cfam_GSD_1.0_ROSY.refSeq.ensformat.gtf.gz
chrUn_JAAHUQ010001156v1	71319	A	C	2	C	missense_variant	MODERATE	.	LOC119878442	Transcript	XM_038589069	protein_coding	1/6	.	XM_038589069.1:c.152T>G	XP_038444997.1:p.Leu51Trp	468	152	51	L/W	tTg/tGg	.	.	-1	.	SNV	.	.	.	.	.	.	.	.	XP_038444997	.	.	.	.	UU_Cfam_GSD_1.0_ROSY.refSeq.ensformat.gtf.gz
chrUn_JAAHUQ010001156v1	76368	C	T	2	T	missense_variant	MODERATE	.	LOC119878442	Transcript	XM_038589065	protein_coding	1/8	.	XM_038589065.1:c.14G>A	XP_038444993.1:p.Arg5Gln	167	14	5	R/Q	cGa/cAa	.	.	-1	.	SNV	.	.	.	.	.	.	.	.	XP_038444993	.	.	.	.	UU_Cfam_GSD_1.0_ROSY.refSeq.ensformat.gtf.gz
chrUn_JAAHUQ010001156v1	76368	C	T	2	T	missense_variant	MODERATE	.	LOC119878442	Transcript	XM_038589066	protein_coding	1/8	.	XM_038589066.1:c.14G>A	XP_038444994.1:p.Arg5Gln	169	14	5	R/Q	cGa/cAa	.	.	-1	.	SNV	.	.	.	.	.	.	.	.	XP_038444994	.	.	.	.	UU_Cfam_GSD_1.0_ROSY.refSeq.ensformat.gtf.gz
chrUn_JAAHUQ010001156v1	76368	C	T	2	T	missense_variant	MODERATE	.	LOC119878442	Transcript	XM_038589067	protein_coding	1/8	.	XM_038589067.1:c.14G>A	XP_038444995.1:p.Arg5Gln	167	14	5	R/Q	cGa/cAa	.	.	-1	.	SNV	.	.	.	.	.	.	.	.	XP_038444995	.	.	.	.	UU_Cfam_GSD_1.0_ROSY.refSeq.ensformat.gtf.gz
chrUn_JAAHUQ010001156v1	76368	C	T	2	T	missense_variant	MODERATE	.	LOC119878442	Transcript	XM_038589068	protein_coding	1/8	.	XM_038589068.1:c.14G>A	XP_038444996.1:p.Arg5Gln	168	14	5	R/Q	cGa/cAa	.	.	-1	.	SNV	.	.	.	.	.	.	.	.	XP_038444996	.	.	.	.	UU_Cfam_GSD_1.0_ROSY.refSeq.ensformat.gtf.gz
chrUn_JAAHUQ010001160v1	5698	C	T	2	T	missense_variant	MODERATE	.	LOC119878445	Transcript	XM_038589073	protein_coding	7/9	.	XM_038589073.1:c.676G>A	XP_038445001.1:p.Val226Met	676	676	226	V/M	Gtg/Atg	.	.	-1	.	SNV	.	.	.	.	.	.	.	.	XP_038445001	.	.	.	.	UU_Cfam_GSD_1.0_ROSY.refSeq.ensformat.gtf.gz
chrUn_JAAHUQ010001160v1	26201	C	T	2	T	synonymous_variant	LOW	.	LOC119865601	Transcript	XM_038589074	protein_coding	9/9	.	XM_038589074.1:c.945G>A	XP_038445002.1:p.Pro315%3D	1043	945	315	P	ccG/ccA	.	.	-1	.	SNV	.	.	.	.	.	.	.	.	XP_038445002	.	.	.	.	UU_Cfam_GSD_1.0_ROSY.refSeq.ensformat.gtf.gz
chrUn_JAAHUQ010001160v1	26201	C	T	2	T	synonymous_variant	LOW	.	LOC119865601	Transcript	XM_038589076	protein_coding	8/8	.	XM_038589076.1:c.858G>A	XP_038445004.1:p.Pro286%3D	956	858	286	P	ccG/ccA	.	.	-1	.	SNV	.	.	.	.	.	.	.	.	XP_038445004	.	.	.	.	UU_Cfam_GSD_1.0_ROSY.refSeq.ensformat.gtf.gz
chrUn_JAAHUQ010001160v1	26216	A	C	2	C	stop_gained	HIGH	.	LOC119865601	Transcript	XM_038589074	protein_coding	9/9	.	XM_038589074.1:c.930T>G	XP_038445002.1:p.Tyr310Ter	1028	930	310	Y/*	taT/taG	.	.	-1	.	SNV	.	.	.	.	.	.	.	.	XP_038445002	.	.	.	.	UU_Cfam_GSD_1.0_ROSY.refSeq.ensformat.gtf.gz
chrUn_JAAHUQ010001160v1	26216	A	C	2	C	stop_gained	HIGH	.	LOC119865601	Transcript	XM_038589076	protein_coding	8/8	.	XM_038589076.1:c.843T>G	XP_038445004.1:p.Tyr281Ter	941	843	281	Y/*	taT/taG	.	.	-1	.	SNV	.	.	.	.	.	.	.	.	XP_038445004	.	.	.	.	UU_Cfam_GSD_1.0_ROSY.refSeq.ensformat.gtf.gz
chrUn_JAAHUQ010001160v1	27344	T	G	2	G	missense_variant	MODERATE	.	LOC119865601	Transcript	XM_038589074	protein_coding	8/9	.	XM_038589074.1:c.793A>C	XP_038445002.1:p.Thr265Pro	891	793	265	T/P	Act/Cct	.	.	-1	.	SNV	.	.	.	.	.	.	.	.	XP_038445002	.	.	.	.	UU_Cfam_GSD_1.0_ROSY.refSeq.ensformat.gtf.gz
chrUn_JAAHUQ010001160v1	27344	T	G	2	G	missense_variant	MODERATE	.	LOC119865601	Transcript	XM_038589075	protein_coding	8/10	.	XM_038589075.1:c.820A>C	XP_038445003.1:p.Thr274Pro	918	820	274	T/P	Act/Cct	.	.	-1	.	SNV	.	.	.	.	.	.	.	.	XP_038445003	.	.	.	.	UU_Cfam_GSD_1.0_ROSY.refSeq.ensformat.gtf.gz
chrUn_JAAHUQ010001160v1	27353	T	C	2	C	missense_variant	MODERATE	.	LOC119865601	Transcript	XM_038589074	protein_coding	8/9	.	XM_038589074.1:c.784A>G	XP_038445002.1:p.Thr262Ala	882	784	262	T/A	Acc/Gcc	.	.	-1	.	SNV	.	.	.	.	.	.	.	.	XP_038445002	.	.	.	.	UU_Cfam_GSD_1.0_ROSY.refSeq.ensformat.gtf.gz
chrUn_JAAHUQ010001160v1	27353	T	C	2	C	missense_variant	MODERATE	.	LOC119865601	Transcript	XM_038589075	protein_coding	8/10	.	XM_038589075.1:c.811A>G	XP_038445003.1:p.Thr271Ala	909	811	271	T/A	Acc/Gcc	.	.	-1	.	SNV	.	.	.	.	.	.	.	.	XP_038445003	.	.	.	.	UU_Cfam_GSD_1.0_ROSY.refSeq.ensformat.gtf.gz
chrUn_JAAHUQ010001163v1	60393	C	T	1	T	missense_variant	MODERATE	.	LOC119878447	Transcript	XM_038589079	protein_coding	2/8	.	XM_038589079.1:c.43C>T	XP_038445007.1:p.Pro15Ser	264	43	15	P/S	Cca/Tca	.	.	1	.	SNV	.	.	.	.	.	.	.	.	XP_038445007	.	.	.	.	UU_Cfam_GSD_1.0_ROSY.refSeq.ensformat.gtf.gz
chrUn_JAAHUQ010001163v1	60722	A	G	1	G	missense_variant	MODERATE	.	LOC119878447	Transcript	XM_038589079	protein_coding	3/8	.	XM_038589079.1:c.142A>G	XP_038445007.1:p.Thr48Ala	363	142	48	T/A	Act/Gct	.	.	1	.	SNV	.	.	.	.	.	.	.	.	XP_038445007	.	.	.	.	UU_Cfam_GSD_1.0_ROSY.refSeq.ensformat.gtf.gz
chrUn_JAAHUQ010001163v1	60735	C	T	1	T	missense_variant	MODERATE	.	LOC119878447	Transcript	XM_038589079	protein_coding	3/8	.	XM_038589079.1:c.155C>T	XP_038445007.1:p.Ser52Leu	376	155	52	S/L	tCa/tTa	.	.	1	.	SNV	.	.	.	.	.	.	.	.	XP_038445007	.	.	.	.	UU_Cfam_GSD_1.0_ROSY.refSeq.ensformat.gtf.gz
chrUn_JAAHUQ010001163v1	90186	T	A	1	A	splice_region_variant&intron_variant	LOW	.	LOC119878447	Transcript	XR_005386912	protein_coding	.	3/7	XR_005386912.1:n.399-4T>A	.	.	.	.	.	.	.	.	1	.	SNV	.	.	.	.	.	.	.	.	.	.	.	.	.	UU_Cfam_GSD_1.0_ROSY.refSeq.ensformat.gtf.gz
chrUn_JAAHUQ010001163v1	91267	G	T	1	T	missense_variant	MODERATE	.	LOC119878447	Transcript	XM_038589079	protein_coding	4/8	.	XM_038589079.1:c.279G>T	XP_038445007.1:p.Glu93Asp	500	279	93	E/D	gaG/gaT	.	.	1	.	SNV	.	.	.	.	.	.	.	.	XP_038445007	.	.	.	.	UU_Cfam_GSD_1.0_ROSY.refSeq.ensformat.gtf.gz
chrUn_JAAHUQ010001163v1	91310	GGGGGCCGCA	G	1	-	splice_region_variant&intron_variant	LOW	.	LOC119878447	Transcript	XM_038589079	protein_coding	.	4/7	XM_038589079.1:c.319+4_319+12del	.	.	.	.	.	.	.	.	1	.	deletion	.	.	.	.	.	.	.	.	XP_038445007	.	.	.	.	UU_Cfam_GSD_1.0_ROSY.refSeq.ensformat.gtf.gz
chrUn_JAAHUQ010001163v1	91832	C	A	1	A	missense_variant	MODERATE	.	LOC119878447	Transcript	XM_038589079	protein_coding	5/8	.	XM_038589079.1:c.323C>A	XP_038445007.1:p.Pro108His	544	323	108	P/H	cCc/cAc	.	.	1	.	SNV	.	.	.	.	.	.	.	.	XP_038445007	.	.	.	.	UU_Cfam_GSD_1.0_ROSY.refSeq.ensformat.gtf.gz
chrUn_JAAHUQ010001163v1	91856	G	A	1	A	missense_variant	MODERATE	.	LOC119878447	Transcript	XM_038589079	protein_coding	5/8	.	XM_038589079.1:c.347G>A	XP_038445007.1:p.Arg116His	568	347	116	R/H	cGt/cAt	.	.	1	.	SNV	.	.	.	.	.	.	.	.	XP_038445007	.	.	.	.	UU_Cfam_GSD_1.0_ROSY.refSeq.ensformat.gtf.gz
chrUn_JAAHUQ010001163v1	91873	C	T	1	T	missense_variant	MODERATE	.	LOC119878447	Transcript	XM_038589079	protein_coding	5/8	.	XM_038589079.1:c.364C>T	XP_038445007.1:p.His122Tyr	585	364	122	H/Y	Cat/Tat	.	.	1	.	SNV	.	.	.	.	.	.	.	.	XP_038445007	.	.	.	.	UU_Cfam_GSD_1.0_ROSY.refSeq.ensformat.gtf.gz
chrUn_JAAHUQ010001163v1	102665	T	C	1	C	splice_region_variant&intron_variant	LOW	.	LOC119878447	Transcript	XR_005386915	protein_coding	.	4/8	XR_005386915.1:n.1152-8T>C	.	.	.	.	.	.	.	.	1	.	SNV	.	.	.	.	.	.	.	.	.	.	.	.	.	UU_Cfam_GSD_1.0_ROSY.refSeq.ensformat.gtf.gz
chrUn_JAAHUQ010001163v1	106057	G	A	1	A	splice_region_variant	LOW	.	LOC119878447	Transcript	XR_005386915	protein_coding	6/9	.	XR_005386915.1:n.1281G>A	.	1281	.	.	.	.	.	.	1	.	SNV	.	.	.	.	.	.	.	.	.	.	.	.	.	UU_Cfam_GSD_1.0_ROSY.refSeq.ensformat.gtf.gz
chrUn_JAAHUQ010001163v1	112418	G	A	1	A	missense_variant	MODERATE	.	LOC119878447	Transcript	XM_038589079	protein_coding	6/8	.	XM_038589079.1:c.413G>A	XP_038445007.1:p.Arg138Gln	634	413	138	R/Q	cGa/cAa	.	.	1	.	SNV	.	.	.	.	.	.	.	.	XP_038445007	.	.	.	.	UU_Cfam_GSD_1.0_ROSY.refSeq.ensformat.gtf.gz
chrUn_JAAHUQ010001163v1	112500	AC	A	1	-	frameshift_variant	HIGH	.	LOC119878447	Transcript	XM_038589079	protein_coding	6/8	.	XM_038589079.1:c.497del	XP_038445007.1:p.Pro166LeufsTer67	717	496	166	P/X	Cct/ct	.	.	1	.	deletion	.	.	.	.	.	.	.	.	XP_038445007	.	.	.	.	UU_Cfam_GSD_1.0_ROSY.refSeq.ensformat.gtf.gz
chrUn_JAAHUQ010001163v1	112508	G	A	1	A	missense_variant	MODERATE	.	LOC119878447	Transcript	XM_038589079	protein_coding	6/8	.	XM_038589079.1:c.503G>A	XP_038445007.1:p.Ser168Asn	724	503	168	S/N	aGt/aAt	.	.	1	.	SNV	.	.	.	.	.	.	.	.	XP_038445007	.	.	.	.	UU_Cfam_GSD_1.0_ROSY.refSeq.ensformat.gtf.gz
chrUn_JAAHUQ010001163v1	112528	C	T	1	T	missense_variant	MODERATE	.	LOC119878447	Transcript	XM_038589079	protein_coding	6/8	.	XM_038589079.1:c.523C>T	XP_038445007.1:p.Pro175Ser	744	523	175	P/S	Ccc/Tcc	.	.	1	.	SNV	.	.	.	.	.	.	.	.	XP_038445007	.	.	.	.	UU_Cfam_GSD_1.0_ROSY.refSeq.ensformat.gtf.gz
chrUn_JAAHUQ010001163v1	113675	T	G	1	G	splice_region_variant&intron_variant	LOW	.	LOC119878447	Transcript	XR_005386910	protein_coding	.	6/6	XR_005386910.1:n.1351+5T>G	.	.	.	.	.	.	.	.	1	.	SNV	.	.	.	.	.	.	.	.	.	.	.	.	.	UU_Cfam_GSD_1.0_ROSY.refSeq.ensformat.gtf.gz
chrUn_JAAHUQ010001163v1	113675	T	G	1	G	splice_region_variant&intron_variant	LOW	.	LOC119878447	Transcript	XR_005386911	protein_coding	.	6/6	XR_005386911.1:n.1342+5T>G	.	.	.	.	.	.	.	.	1	.	SNV	.	.	.	.	.	.	.	.	.	.	.	.	.	UU_Cfam_GSD_1.0_ROSY.refSeq.ensformat.gtf.gz
chrUn_JAAHUQ010001163v1	113675	T	G	1	G	splice_region_variant&intron_variant	LOW	.	LOC119878447	Transcript	XR_005386912	protein_coding	.	7/7	XR_005386912.1:n.1490+5T>G	.	.	.	.	.	.	.	.	1	.	SNV	.	.	.	.	.	.	.	.	.	.	.	.	.	UU_Cfam_GSD_1.0_ROSY.refSeq.ensformat.gtf.gz
chrUn_JAAHUQ010001163v1	113675	T	G	1	G	splice_region_variant&intron_variant	LOW	.	LOC119878447	Transcript	XR_005386913	protein_coding	.	6/6	XR_005386913.1:n.1351+5T>G	.	.	.	.	.	.	.	.	1	.	SNV	.	.	.	.	.	.	.	.	.	.	.	.	.	UU_Cfam_GSD_1.0_ROSY.refSeq.ensformat.gtf.gz
chrUn_JAAHUQ010001163v1	113675	T	G	1	G	splice_region_variant&intron_variant	LOW	.	LOC119878447	Transcript	XR_005386915	protein_coding	.	8/8	XR_005386915.1:n.1491+5T>G	.	.	.	.	.	.	.	.	1	.	SNV	.	.	.	.	.	.	.	.	.	.	.	.	.	UU_Cfam_GSD_1.0_ROSY.refSeq.ensformat.gtf.gz
chrUn_JAAHUQ010001163v1	113675	T	G	1	G	splice_region_variant&intron_variant	LOW	.	LOC119878447	Transcript	XR_005386917	protein_coding	.	5/5	XR_005386917.1:n.603+5T>G	.	.	.	.	.	.	.	.	1	.	SNV	.	.	.	.	.	.	.	.	.	.	.	.	.	UU_Cfam_GSD_1.0_ROSY.refSeq.ensformat.gtf.gz
chrUn_JAAHUQ010001163v1	113675	T	G	1	G	splice_region_variant&intron_variant	LOW	.	LOC119878447	Transcript	XR_005386920	protein_coding	.	3/3	XR_005386920.1:n.270+5T>G	.	.	.	.	.	.	.	.	1	.	SNV	.	.	.	.	.	.	.	.	.	.	.	.	.	UU_Cfam_GSD_1.0_ROSY.refSeq.ensformat.gtf.gz
chrUn_JAAHUQ010001163v1	113675	T	G	1	G	splice_region_variant&intron_variant	LOW	.	LOC119878447	Transcript	XR_005386921	protein_coding	.	3/3	XR_005386921.1:n.233+5T>G	.	.	.	.	.	.	.	.	1	.	SNV	.	.	.	.	.	.	.	.	.	.	.	.	.	UU_Cfam_GSD_1.0_ROSY.refSeq.ensformat.gtf.gz
chrUn_JAAHUQ010001163v1	114711	A	T	1	T	splice_region_variant&intron_variant	LOW	.	LOC119878447	Transcript	XR_005386913	protein_coding	.	6/6	XR_005386913.1:n.1352-4A>T	.	.	.	.	.	.	.	.	1	.	SNV	.	.	.	.	.	.	.	.	.	.	.	.	.	UU_Cfam_GSD_1.0_ROSY.refSeq.ensformat.gtf.gz
chrUn_JAAHUQ010001163v1	114711	A	T	1	T	splice_region_variant&intron_variant	LOW	.	LOC119878447	Transcript	XR_005386916	protein_coding	.	5/5	XR_005386916.1:n.1286-4A>T	.	.	.	.	.	.	.	.	1	.	SNV	.	.	.	.	.	.	.	.	.	.	.	.	.	UU_Cfam_GSD_1.0_ROSY.refSeq.ensformat.gtf.gz
chrUn_JAAHUQ010001163v1	115609	G	A	1	A	missense_variant	MODERATE	.	LOC119878447	Transcript	XM_038589079	protein_coding	7/8	.	XM_038589079.1:c.554G>A	XP_038445007.1:p.Arg185His	775	554	185	R/H	cGc/cAc	.	.	1	.	SNV	.	.	.	.	.	.	.	.	XP_038445007	.	.	.	.	UU_Cfam_GSD_1.0_ROSY.refSeq.ensformat.gtf.gz
chrUn_JAAHUQ010001163v1	115611	T	C	1	C	missense_variant	MODERATE	.	LOC119878447	Transcript	XM_038589079	protein_coding	7/8	.	XM_038589079.1:c.556T>C	XP_038445007.1:p.Cys186Arg	777	556	186	C/R	Tgt/Cgt	.	.	1	.	SNV	.	.	.	.	.	.	.	.	XP_038445007	.	.	.	.	UU_Cfam_GSD_1.0_ROSY.refSeq.ensformat.gtf.gz
chrUn_JAAHUQ010001163v1	115616	G	A	1	A	stop_gained	HIGH	.	LOC119878447	Transcript	XM_038589079	protein_coding	7/8	.	XM_038589079.1:c.561G>A	XP_038445007.1:p.Trp187Ter	782	561	187	W/*	tgG/tgA	.	.	1	.	SNV	.	.	.	.	.	.	.	.	XP_038445007	.	.	.	.	UU_Cfam_GSD_1.0_ROSY.refSeq.ensformat.gtf.gz
chrUn_JAAHUQ010001163v1	115637	G	GT	1	T	frameshift_variant	HIGH	.	LOC119878447	Transcript	XM_038589079	protein_coding	7/8	.	XM_038589079.1:c.582_583insT	XP_038445007.1:p.Gly195TrpfsTer48	803-804	582-583	194-195	-/X	-/T	.	.	1	.	insertion	.	.	.	.	.	.	.	.	XP_038445007	.	.	.	.	UU_Cfam_GSD_1.0_ROSY.refSeq.ensformat.gtf.gz
chrUn_JAAHUQ010001163v1	115638	G	T	1	T	stop_gained	HIGH	.	LOC119878447	Transcript	XM_038589079	protein_coding	7/8	.	XM_038589079.1:c.583G>T	XP_038445007.1:p.Gly195Ter	804	583	195	G/*	Gga/Tga	.	.	1	.	SNV	.	.	.	.	.	.	.	.	XP_038445007	.	.	.	.	UU_Cfam_GSD_1.0_ROSY.refSeq.ensformat.gtf.gz
chrUn_JAAHUQ010001163v1	115643	A	C	1	C	synonymous_variant	LOW	.	LOC119878447	Transcript	XM_038589079	protein_coding	7/8	.	XM_038589079.1:c.588A>C	XP_038445007.1:p.Leu196%3D	809	588	196	L	ctA/ctC	.	.	1	.	SNV	.	.	.	.	.	.	.	.	XP_038445007	.	.	.	.	UU_Cfam_GSD_1.0_ROSY.refSeq.ensformat.gtf.gz
chrUn_JAAHUQ010001202v1	50397	C	T	2	T	synonymous_variant	LOW	.	LOC119864256	Transcript	XM_038589112	protein_coding	6/7	.	XM_038589112.1:c.561G>A	XP_038445040.1:p.Thr187%3D	585	561	187	T	acG/acA	.	.	-1	.	SNV	.	.	.	.	.	.	.	.	XP_038445040	.	.	.	.	UU_Cfam_GSD_1.0_ROSY.refSeq.ensformat.gtf.gz
chrUn_JAAHUQ010001202v1	50397	C	T	2	T	synonymous_variant	LOW	.	LOC119864256	Transcript	XM_038589113	protein_coding	5/6	.	XM_038589113.1:c.447G>A	XP_038445041.1:p.Thr149%3D	462	447	149	T	acG/acA	.	.	-1	.	SNV	.	.	.	.	.	.	.	.	XP_038445041	.	.	.	.	UU_Cfam_GSD_1.0_ROSY.refSeq.ensformat.gtf.gz
chrUn_JAAHUQ010001202v1	50463	G	A	2	A	synonymous_variant	LOW	.	LOC119864256	Transcript	XM_038589112	protein_coding	6/7	.	XM_038589112.1:c.495C>T	XP_038445040.1:p.Ile165%3D	519	495	165	I	atC/atT	.	.	-1	.	SNV	.	.	.	.	.	.	.	.	XP_038445040	.	.	.	.	UU_Cfam_GSD_1.0_ROSY.refSeq.ensformat.gtf.gz
chrUn_JAAHUQ010001202v1	50463	G	A	2	A	synonymous_variant	LOW	.	LOC119864256	Transcript	XM_038589113	protein_coding	5/6	.	XM_038589113.1:c.381C>T	XP_038445041.1:p.Ile127%3D	396	381	127	I	atC/atT	.	.	-1	.	SNV	.	.	.	.	.	.	.	.	XP_038445041	.	.	.	.	UU_Cfam_GSD_1.0_ROSY.refSeq.ensformat.gtf.gz
chrUn_JAAHUQ010001211v1	20619	G	A	1	A	splice_region_variant&non_coding_transcript_exon_variant	LOW	.	LOC119878490	Transcript	XR_005386949	lncRNA	1/4	.	XR_005386949.1:n.1484G>A	.	1484	.	.	.	.	.	.	1	.	SNV	.	.	.	.	.	.	.	.	.	.	.	.	.	UU_Cfam_GSD_1.0_ROSY.refSeq.ensformat.gtf.gz
chrUn_JAAHUQ010001211v1	24064	C	T	1	T	missense_variant	MODERATE	.	LOC119878489	Transcript	XM_038589124	protein_coding	9/9	.	XM_038589124.1:c.1214G>A	XP_038445052.1:p.Arg405His	1758	1214	405	R/H	cGc/cAc	.	.	-1	.	SNV	.	.	.	.	.	.	.	.	XP_038445052	.	.	.	.	UU_Cfam_GSD_1.0_ROSY.refSeq.ensformat.gtf.gz
chrUn_JAAHUQ010001211v1	34165	C	T	1	T	synonymous_variant	LOW	.	LOC119878489	Transcript	XM_038589124	protein_coding	5/9	.	XM_038589124.1:c.564G>A	XP_038445052.1:p.Pro188%3D	1108	564	188	P	ccG/ccA	.	.	-1	.	SNV	.	.	.	.	.	.	.	.	XP_038445052	.	.	.	.	UU_Cfam_GSD_1.0_ROSY.refSeq.ensformat.gtf.gz
chrUn_JAAHUQ010001216v1	44563	G	C	1	C	missense_variant	MODERATE	.	LOC119878501	Transcript	XM_038589130	protein_coding	1/1	.	XM_038589130.1:c.231C>G	XP_038445058.1:p.His77Gln	231	231	77	H/Q	caC/caG	.	.	-1	.	SNV	.	.	.	.	.	.	.	.	XP_038445058	.	.	.	.	UU_Cfam_GSD_1.0_ROSY.refSeq.ensformat.gtf.gz
chrUn_JAAHUQ010001216v1	44619	C	T	1	T	missense_variant	MODERATE	.	LOC119878501	Transcript	XM_038589130	protein_coding	1/1	.	XM_038589130.1:c.175G>A	XP_038445058.1:p.Ala59Thr	175	175	59	A/T	Gca/Aca	.	.	-1	.	SNV	.	.	.	.	.	.	.	.	XP_038445058	.	.	.	.	UU_Cfam_GSD_1.0_ROSY.refSeq.ensformat.gtf.gz
chrUn_JAAHUQ010001216v1	44650	A	T	1	T	synonymous_variant	LOW	.	LOC119878501	Transcript	XM_038589130	protein_coding	1/1	.	XM_038589130.1:c.144T>A	XP_038445058.1:p.Thr48%3D	144	144	48	T	acT/acA	.	.	-1	.	SNV	.	.	.	.	.	.	.	.	XP_038445058	.	.	.	.	UU_Cfam_GSD_1.0_ROSY.refSeq.ensformat.gtf.gz
chrUn_JAAHUQ010001216v1	44710	G	A	1	A	synonymous_variant	LOW	.	LOC119878501	Transcript	XM_038589130	protein_coding	1/1	.	XM_038589130.1:c.84C>T	XP_038445058.1:p.Gly28%3D	84	84	28	G	ggC/ggT	.	.	-1	.	SNV	.	.	.	.	.	.	.	.	XP_038445058	.	.	.	.	UU_Cfam_GSD_1.0_ROSY.refSeq.ensformat.gtf.gz
chrUn_JAAHUQ010001216v1	44715	T	C	1	C	missense_variant	MODERATE	.	LOC119878501	Transcript	XM_038589130	protein_coding	1/1	.	XM_038589130.1:c.79A>G	XP_038445058.1:p.Arg27Gly	79	79	27	R/G	Aga/Gga	.	.	-1	.	SNV	.	.	.	.	.	.	.	.	XP_038445058	.	.	.	.	UU_Cfam_GSD_1.0_ROSY.refSeq.ensformat.gtf.gz
chrUn_JAAHUQ010001216v1	94756	G	T	1	T	synonymous_variant	LOW	.	LOC119869175	Transcript	XM_038589128	protein_coding	1/1	.	XM_038589128.1:c.1570C>A	XP_038445056.1:p.Arg524%3D	1653	1570	524	R	Cga/Aga	.	.	-1	.	SNV	.	.	.	.	.	.	.	.	XP_038445056	.	.	.	.	UU_Cfam_GSD_1.0_ROSY.refSeq.ensformat.gtf.gz
chrUn_JAAHUQ010001216v1	94763	C	T	1	T	synonymous_variant	LOW	.	LOC119869175	Transcript	XM_038589128	protein_coding	1/1	.	XM_038589128.1:c.1563G>A	XP_038445056.1:p.Gly521%3D	1646	1563	521	G	ggG/ggA	.	.	-1	.	SNV	.	.	.	.	.	.	.	.	XP_038445056	.	.	.	.	UU_Cfam_GSD_1.0_ROSY.refSeq.ensformat.gtf.gz
chrUn_JAAHUQ010001216v1	94795	C	T	1	T	missense_variant	MODERATE	.	LOC119869175	Transcript	XM_038589128	protein_coding	1/1	.	XM_038589128.1:c.1531G>A	XP_038445056.1:p.Gly511Arg	1614	1531	511	G/R	Ggg/Agg	.	.	-1	.	SNV	.	.	.	.	.	.	.	.	XP_038445056	.	.	.	.	UU_Cfam_GSD_1.0_ROSY.refSeq.ensformat.gtf.gz
chrUn_JAAHUQ010001216v1	94963	TG	T	1	-	frameshift_variant	HIGH	.	LOC119869175	Transcript	XM_038589128	protein_coding	1/1	.	XM_038589128.1:c.1362del	XP_038445056.1:p.Cys454Ter	1445	1362	454	C/X	tgC/tg	.	.	-1	.	deletion	.	.	.	.	.	.	.	.	XP_038445056	.	.	.	.	UU_Cfam_GSD_1.0_ROSY.refSeq.ensformat.gtf.gz
chrUn_JAAHUQ010001216v1	95006	C	T	1	T	synonymous_variant	LOW	.	LOC119869175	Transcript	XM_038589128	protein_coding	1/1	.	XM_038589128.1:c.1320G>A	XP_038445056.1:p.Arg440%3D	1403	1320	440	R	agG/agA	.	.	-1	.	SNV	.	.	.	.	.	.	.	.	XP_038445056	.	.	.	.	UU_Cfam_GSD_1.0_ROSY.refSeq.ensformat.gtf.gz
chrUn_JAAHUQ010001216v1	95046	T	G	1	G	missense_variant	MODERATE	.	LOC119869175	Transcript	XM_038589128	protein_coding	1/1	.	XM_038589128.1:c.1280A>C	XP_038445056.1:p.Asn427Thr	1363	1280	427	N/T	aAc/aCc	.	.	-1	.	SNV	.	.	.	.	.	.	.	.	XP_038445056	.	.	.	.	UU_Cfam_GSD_1.0_ROSY.refSeq.ensformat.gtf.gz
chrUn_JAAHUQ010001216v1	107590	C	T	1	T	missense_variant	MODERATE	.	LOC119869177	Transcript	XM_038589129	protein_coding	4/4	.	XM_038589129.1:c.695G>A	XP_038445057.1:p.Gly232Glu	763	695	232	G/E	gGa/gAa	.	.	-1	.	SNV	.	.	.	.	.	.	.	.	XP_038445057	.	.	.	.	UU_Cfam_GSD_1.0_ROSY.refSeq.ensformat.gtf.gz
chrUn_JAAHUQ010001216v1	107640	C	T	1	T	synonymous_variant	LOW	.	LOC119869177	Transcript	XM_038589129	protein_coding	4/4	.	XM_038589129.1:c.645G>A	XP_038445057.1:p.Pro215%3D	713	645	215	P	ccG/ccA	.	.	-1	.	SNV	.	.	.	.	.	.	.	.	XP_038445057	.	.	.	.	UU_Cfam_GSD_1.0_ROSY.refSeq.ensformat.gtf.gz
chrUn_JAAHUQ010001216v1	107651	C	T	1	T	missense_variant	MODERATE	.	LOC119869177	Transcript	XM_038589129	protein_coding	4/4	.	XM_038589129.1:c.634G>A	XP_038445057.1:p.Glu212Lys	702	634	212	E/K	Gag/Aag	.	.	-1	.	SNV	.	.	.	.	.	.	.	.	XP_038445057	.	.	.	.	UU_Cfam_GSD_1.0_ROSY.refSeq.ensformat.gtf.gz
chrUn_JAAHUQ010001216v1	107760	G	A	1	A	synonymous_variant	LOW	.	LOC119869177	Transcript	XM_038589129	protein_coding	4/4	.	XM_038589129.1:c.525C>T	XP_038445057.1:p.Arg175%3D	593	525	175	R	cgC/cgT	.	.	-1	.	SNV	.	.	.	.	.	.	.	.	XP_038445057	.	.	.	.	UU_Cfam_GSD_1.0_ROSY.refSeq.ensformat.gtf.gz
chrUn_JAAHUQ010001216v1	107762	G	C	1	C	missense_variant	MODERATE	.	LOC119869177	Transcript	XM_038589129	protein_coding	4/4	.	XM_038589129.1:c.523C>G	XP_038445057.1:p.Arg175Gly	591	523	175	R/G	Cgc/Ggc	.	.	-1	.	SNV	.	.	.	.	.	.	.	.	XP_038445057	.	.	.	.	UU_Cfam_GSD_1.0_ROSY.refSeq.ensformat.gtf.gz
chrUn_JAAHUQ010001216v1	109964	G	A	1	A	stop_gained	HIGH	.	LOC119869177	Transcript	XM_038589129	protein_coding	2/4	.	XM_038589129.1:c.220C>T	XP_038445057.1:p.Arg74Ter	288	220	74	R/*	Cga/Tga	.	.	-1	.	SNV	.	.	.	.	.	.	.	.	XP_038445057	.	.	.	.	UU_Cfam_GSD_1.0_ROSY.refSeq.ensformat.gtf.gz
chrUn_JAAHUQ010001216v1	110014	C	T	1	T	missense_variant	MODERATE	.	LOC119869177	Transcript	XM_038589129	protein_coding	2/4	.	XM_038589129.1:c.170G>A	XP_038445057.1:p.Arg57Gln	238	170	57	R/Q	cGg/cAg	.	.	-1	.	SNV	.	.	.	.	.	.	.	.	XP_038445057	.	.	.	.	UU_Cfam_GSD_1.0_ROSY.refSeq.ensformat.gtf.gz
chrUn_JAAHUQ010001216v1	110021	C	T	1	T	missense_variant	MODERATE	.	LOC119869177	Transcript	XM_038589129	protein_coding	2/4	.	XM_038589129.1:c.163G>A	XP_038445057.1:p.Gly55Arg	231	163	55	G/R	Ggg/Agg	.	.	-1	.	SNV	.	.	.	.	.	.	.	.	XP_038445057	.	.	.	.	UU_Cfam_GSD_1.0_ROSY.refSeq.ensformat.gtf.gz
chrUn_JAAHUQ010001216v1	110827	T	G	1	G	splice_region_variant&intron_variant	LOW	.	LOC119869177	Transcript	XM_038589129	protein_coding	.	1/3	XM_038589129.1:c.138+6A>C	.	.	.	.	.	.	.	.	-1	.	SNV	.	.	.	.	.	.	.	.	XP_038445057	.	.	.	.	UU_Cfam_GSD_1.0_ROSY.refSeq.ensformat.gtf.gz
chrUn_JAAHUQ010001216v1	110890	C	T	1	T	synonymous_variant	LOW	.	LOC119869177	Transcript	XM_038589129	protein_coding	1/4	.	XM_038589129.1:c.81G>A	XP_038445057.1:p.Arg27%3D	149	81	27	R	agG/agA	.	.	-1	.	SNV	.	.	.	.	.	.	.	.	XP_038445057	.	.	.	.	UU_Cfam_GSD_1.0_ROSY.refSeq.ensformat.gtf.gz
chrUn_JAAHUQ010001216v1	110925	C	T	1	T	missense_variant	MODERATE	.	LOC119869177	Transcript	XM_038589129	protein_coding	1/4	.	XM_038589129.1:c.46G>A	XP_038445057.1:p.Glu16Lys	114	46	16	E/K	Gaa/Aaa	.	.	-1	.	SNV	.	.	.	.	.	.	.	.	XP_038445057	.	.	.	.	UU_Cfam_GSD_1.0_ROSY.refSeq.ensformat.gtf.gz
chrUn_JAAHUQ010001216v1	110954	C	T	1	T	missense_variant	MODERATE	.	LOC119869177	Transcript	XM_038589129	protein_coding	1/4	.	XM_038589129.1:c.17G>A	XP_038445057.1:p.Arg6Gln	85	17	6	R/Q	cGg/cAg	.	.	-1	.	SNV	.	.	.	.	.	.	.	.	XP_038445057	.	.	.	.	UU_Cfam_GSD_1.0_ROSY.refSeq.ensformat.gtf.gz
chrUn_JAAHUQ010001216v1	117881	C	T	1	T	missense_variant	MODERATE	.	LOC119869185	Transcript	XM_038589131	protein_coding	5/5	.	XM_038589131.1:c.514G>A	XP_038445059.1:p.Gly172Arg	514	514	172	G/R	Gga/Aga	.	.	-1	.	SNV	.	.	.	.	.	.	.	.	XP_038445059	.	.	.	.	UU_Cfam_GSD_1.0_ROSY.refSeq.ensformat.gtf.gz
chrUn_JAAHUQ010001216v1	118730	G	T	1	T	splice_region_variant&intron_variant	LOW	.	LOC119869185	Transcript	XM_038589131	protein_coding	.	3/4	XM_038589131.1:c.433-3C>A	.	.	.	.	.	.	.	.	-1	.	SNV	.	.	.	.	.	.	.	.	XP_038445059	.	.	.	.	UU_Cfam_GSD_1.0_ROSY.refSeq.ensformat.gtf.gz
chrUn_JAAHUQ010001216v1	119408	C	G	1	G	synonymous_variant	LOW	.	LOC119869185	Transcript	XM_038589131	protein_coding	3/5	.	XM_038589131.1:c.417G>C	XP_038445059.1:p.Ser139%3D	417	417	139	S	tcG/tcC	.	.	-1	.	SNV	.	.	.	.	.	.	.	.	XP_038445059	.	.	.	.	UU_Cfam_GSD_1.0_ROSY.refSeq.ensformat.gtf.gz
chrUn_JAAHUQ010001216v1	120007	A	G	1	G	synonymous_variant	LOW	.	LOC119869185	Transcript	XM_038589131	protein_coding	2/5	.	XM_038589131.1:c.255T>C	XP_038445059.1:p.Ser85%3D	255	255	85	S	agT/agC	.	.	-1	.	SNV	.	.	.	.	.	.	.	.	XP_038445059	.	.	.	.	UU_Cfam_GSD_1.0_ROSY.refSeq.ensformat.gtf.gz
chrUn_JAAHUQ010001216v1	120051	C	T	1	T	missense_variant	MODERATE	.	LOC119869185	Transcript	XM_038589131	protein_coding	2/5	.	XM_038589131.1:c.211G>A	XP_038445059.1:p.Ala71Thr	211	211	71	A/T	Gcc/Acc	.	.	-1	.	SNV	.	.	.	.	.	.	.	.	XP_038445059	.	.	.	.	UU_Cfam_GSD_1.0_ROSY.refSeq.ensformat.gtf.gz
chrUn_JAAHUQ010001216v1	120097	G	A	1	A	synonymous_variant	LOW	.	LOC119869185	Transcript	XM_038589131	protein_coding	2/5	.	XM_038589131.1:c.165C>T	XP_038445059.1:p.Ser55%3D	165	165	55	S	agC/agT	.	.	-1	.	SNV	.	.	.	.	.	.	.	.	XP_038445059	.	.	.	.	UU_Cfam_GSD_1.0_ROSY.refSeq.ensformat.gtf.gz
chrUn_JAAHUQ010001216v1	120631	A	G	1	G	missense_variant	MODERATE	.	LOC119869185	Transcript	XM_038589131	protein_coding	1/5	.	XM_038589131.1:c.85T>C	XP_038445059.1:p.Phe29Leu	85	85	29	F/L	Ttc/Ctc	.	.	-1	.	SNV	.	.	.	.	.	.	.	.	XP_038445059	.	.	.	.	UU_Cfam_GSD_1.0_ROSY.refSeq.ensformat.gtf.gz
chrUn_JAAHUQ010001226v1	62102	A	G	1	G	splice_region_variant&intron_variant	LOW	.	LOC119868876	Transcript	XM_038589133	protein_coding	.	5/6	XM_038589133.1:c.461+5T>C	.	.	.	.	.	.	.	.	-1	.	SNV	.	.	.	.	.	.	.	.	XP_038445061	.	.	.	.	UU_Cfam_GSD_1.0_ROSY.refSeq.ensformat.gtf.gz
chrUn_JAAHUQ010001226v1	62102	A	G	1	G	splice_region_variant&intron_variant	LOW	.	LOC119868876	Transcript	XM_038589134	protein_coding	.	4/5	XM_038589134.1:c.347+5T>C	.	.	.	.	.	.	.	.	-1	.	SNV	.	.	.	.	.	.	.	.	XP_038445062	.	.	.	.	UU_Cfam_GSD_1.0_ROSY.refSeq.ensformat.gtf.gz
chrUn_JAAHUQ010001229v1	16502	C	T	2	T	synonymous_variant	LOW	.	LOC119878506	Transcript	XM_038589135	protein_coding	2/6	.	XM_038589135.1:c.279C>T	XP_038445063.1:p.Thr93%3D	279	279	93	T	acC/acT	.	.	1	.	SNV	.	.	.	.	.	.	.	.	XP_038445063	.	.	.	.	UU_Cfam_GSD_1.0_ROSY.refSeq.ensformat.gtf.gz
chrUn_JAAHUQ010001229v1	17448	C	T	1	T	missense_variant	MODERATE	.	LOC119878506	Transcript	XM_038589135	protein_coding	2/6	.	XM_038589135.1:c.1225C>T	XP_038445063.1:p.Arg409Cys	1225	1225	409	R/C	Cgc/Tgc	.	.	1	.	SNV	.	.	.	.	.	.	.	.	XP_038445063	.	.	.	.	UU_Cfam_GSD_1.0_ROSY.refSeq.ensformat.gtf.gz
chrUn_JAAHUQ010001229v1	24132	A	T	1	T	missense_variant	MODERATE	.	LOC119878506	Transcript	XM_038589135	protein_coding	3/6	.	XM_038589135.1:c.1445A>T	XP_038445063.1:p.Gln482Leu	1445	1445	482	Q/L	cAg/cTg	.	.	1	.	SNV	.	.	.	.	.	.	.	.	XP_038445063	.	.	.	.	UU_Cfam_GSD_1.0_ROSY.refSeq.ensformat.gtf.gz
chrUn_JAAHUQ010001231v1	61064	T	C	1	C	synonymous_variant	LOW	.	LOC119878508	Transcript	unassigned_transcript_1190	V_segment	2/3	.	unassigned_transcript_1190.1:c.336T>C	NA.1:p.Cys112%3D	478	336	112	C	tgT/tgC	.	.	1	.	SNV	.	.	.	.	.	.	.	.		.	.	.	.	UU_Cfam_GSD_1.0_ROSY.refSeq.ensformat.gtf.gz
chrUn_JAAHUQ010001240v1	40542	C	A	2	A	synonymous_variant	LOW	.	LOC119878515	Transcript	XM_038589141	protein_coding	2/6	.	XM_038589141.1:c.111G>T	XP_038445069.1:p.Gly37%3D	111	111	37	G	ggG/ggT	.	.	-1	.	SNV	.	.	.	.	.	.	.	.	XP_038445069	.	.	.	.	UU_Cfam_GSD_1.0_ROSY.refSeq.ensformat.gtf.gz
chrUn_JAAHUQ010001259v1	107731	T	C	1	C	missense_variant	MODERATE	.	LOC119878533	Transcript	XM_038589153	protein_coding	2/2	.	XM_038589153.1:c.692T>C	XP_038445081.1:p.Met231Thr	859	692	231	M/T	aTg/aCg	.	.	1	.	SNV	.	.	.	.	.	.	.	.	XP_038445081	.	.	.	.	UU_Cfam_GSD_1.0_ROSY.refSeq.ensformat.gtf.gz
chrUn_JAAHUQ010001259v1	107803	A	T	1	T	missense_variant	MODERATE	.	LOC119878533	Transcript	XM_038589153	protein_coding	2/2	.	XM_038589153.1:c.764A>T	XP_038445081.1:p.Lys255Ile	931	764	255	K/I	aAa/aTa	.	.	1	.	SNV	.	.	.	.	.	.	.	.	XP_038445081	.	.	.	.	UU_Cfam_GSD_1.0_ROSY.refSeq.ensformat.gtf.gz
chrUn_JAAHUQ010001259v1	107818	G	C	1	C	missense_variant	MODERATE	.	LOC119878533	Transcript	XM_038589153	protein_coding	2/2	.	XM_038589153.1:c.779G>C	XP_038445081.1:p.Arg260Thr	946	779	260	R/T	aGa/aCa	.	.	1	.	SNV	.	.	.	.	.	.	.	.	XP_038445081	.	.	.	.	UU_Cfam_GSD_1.0_ROSY.refSeq.ensformat.gtf.gz
chrUn_JAAHUQ010001259v1	115142	C	T	1	T	synonymous_variant	LOW	.	LOC119878534	Transcript	XM_038589154	protein_coding	5/7	.	XM_038589154.1:c.1245G>A	XP_038445082.1:p.Lys415%3D	1473	1245	415	K	aaG/aaA	.	.	-1	.	SNV	.	.	.	.	.	.	.	.	XP_038445082	.	.	.	.	UU_Cfam_GSD_1.0_ROSY.refSeq.ensformat.gtf.gz
chrUn_JAAHUQ010001276v1	30887	G	A	1	A	synonymous_variant	LOW	.	LOC119878551	Transcript	XM_038589170	protein_coding	7/7	.	XM_038589170.1:c.609C>T	XP_038445098.1:p.Leu203%3D	953	609	203	L	ctC/ctT	.	.	-1	.	SNV	.	.	.	.	.	.	.	.	XP_038445098	.	.	.	.	UU_Cfam_GSD_1.0_ROSY.refSeq.ensformat.gtf.gz
chrUn_JAAHUQ010001286v1	39367	A	C	2	C	missense_variant	MODERATE	.	LOC119878561	Transcript	XM_038589176	protein_coding	11/20	.	XM_038589176.1:c.905A>C	XP_038445104.1:p.Tyr302Ser	907	905	302	Y/S	tAt/tCt	.	.	1	.	SNV	.	.	.	.	.	.	.	.	XP_038445104	.	.	.	.	UU_Cfam_GSD_1.0_ROSY.refSeq.ensformat.gtf.gz
chrUn_JAAHUQ010001286v1	39367	A	C	2	C	missense_variant	MODERATE	.	LOC119878561	Transcript	XM_038589177	protein_coding	11/20	.	XM_038589177.1:c.905A>C	XP_038445105.1:p.Tyr302Ser	907	905	302	Y/S	tAt/tCt	.	.	1	.	SNV	.	.	.	.	.	.	.	.	XP_038445105	.	.	.	.	UU_Cfam_GSD_1.0_ROSY.refSeq.ensformat.gtf.gz
chrUn_JAAHUQ010001286v1	39367	A	C	2	C	missense_variant	MODERATE	.	LOC119878561	Transcript	XM_038589178	protein_coding	11/19	.	XM_038589178.1:c.905A>C	XP_038445106.1:p.Tyr302Ser	907	905	302	Y/S	tAt/tCt	.	.	1	.	SNV	.	.	.	.	.	.	.	.	XP_038445106	.	.	.	.	UU_Cfam_GSD_1.0_ROSY.refSeq.ensformat.gtf.gz
chrUn_JAAHUQ010001286v1	39367	A	C	2	C	missense_variant	MODERATE	.	LOC119878561	Transcript	XM_038589179	protein_coding	11/21	.	XM_038589179.1:c.905A>C	XP_038445107.1:p.Tyr302Ser	907	905	302	Y/S	tAt/tCt	.	.	1	.	SNV	.	.	.	.	.	.	.	.	XP_038445107	.	.	.	.	UU_Cfam_GSD_1.0_ROSY.refSeq.ensformat.gtf.gz
chrUn_JAAHUQ010001286v1	39367	A	C	2	C	missense_variant	MODERATE	.	LOC119878561	Transcript	XM_038589180	protein_coding	11/19	.	XM_038589180.1:c.905A>C	XP_038445108.1:p.Tyr302Ser	907	905	302	Y/S	tAt/tCt	.	.	1	.	SNV	.	.	.	.	.	.	.	.	XP_038445108	.	.	.	.	UU_Cfam_GSD_1.0_ROSY.refSeq.ensformat.gtf.gz
chrUn_JAAHUQ010001286v1	39367	A	C	2	C	missense_variant	MODERATE	.	LOC119878561	Transcript	XM_038589181	protein_coding	6/15	.	XM_038589181.1:c.437A>C	XP_038445109.1:p.Tyr146Ser	452	437	146	Y/S	tAt/tCt	.	.	1	.	SNV	.	.	.	.	.	.	.	.	XP_038445109	.	.	.	.	UU_Cfam_GSD_1.0_ROSY.refSeq.ensformat.gtf.gz
chrUn_JAAHUQ010001286v1	39367	A	C	2	C	missense_variant	MODERATE	.	LOC119878561	Transcript	XM_038589183	protein_coding	11/19	.	XM_038589183.1:c.905A>C	XP_038445111.1:p.Tyr302Ser	907	905	302	Y/S	tAt/tCt	.	.	1	.	SNV	.	.	.	.	.	.	.	.	XP_038445111	.	.	.	.	UU_Cfam_GSD_1.0_ROSY.refSeq.ensformat.gtf.gz
chrUn_JAAHUQ010001286v1	39367	A	C	2	C	missense_variant	MODERATE	.	LOC119878561	Transcript	XM_038589184	protein_coding	11/19	.	XM_038589184.1:c.905A>C	XP_038445112.1:p.Tyr302Ser	907	905	302	Y/S	tAt/tCt	.	.	1	.	SNV	.	.	.	.	.	.	.	.	XP_038445112	.	.	.	.	UU_Cfam_GSD_1.0_ROSY.refSeq.ensformat.gtf.gz
chrUn_JAAHUQ010001286v1	39367	A	C	2	C	missense_variant	MODERATE	.	LOC119878561	Transcript	XM_038589185	protein_coding	11/18	.	XM_038589185.1:c.905A>C	XP_038445113.1:p.Tyr302Ser	907	905	302	Y/S	tAt/tCt	.	.	1	.	SNV	.	.	.	.	.	.	.	.	XP_038445113	.	.	.	.	UU_Cfam_GSD_1.0_ROSY.refSeq.ensformat.gtf.gz
chrUn_JAAHUQ010001286v1	39367	A	C	2	C	missense_variant	MODERATE	.	LOC119878561	Transcript	XM_038589186	protein_coding	11/17	.	XM_038589186.1:c.905A>C	XP_038445114.1:p.Tyr302Ser	907	905	302	Y/S	tAt/tCt	.	.	1	.	SNV	.	.	.	.	.	.	.	.	XP_038445114	.	.	.	.	UU_Cfam_GSD_1.0_ROSY.refSeq.ensformat.gtf.gz
chrUn_JAAHUQ010001286v1	39367	A	C	2	C	missense_variant	MODERATE	.	LOC119878561	Transcript	XM_038589187	protein_coding	11/16	.	XM_038589187.1:c.905A>C	XP_038445115.1:p.Tyr302Ser	907	905	302	Y/S	tAt/tCt	.	.	1	.	SNV	.	.	.	.	.	.	.	.	XP_038445115	.	.	.	.	UU_Cfam_GSD_1.0_ROSY.refSeq.ensformat.gtf.gz
chrUn_JAAHUQ010001286v1	39705	T	C	1	C	missense_variant	MODERATE	.	LOC119878561	Transcript	XM_038589176	protein_coding	11/20	.	XM_038589176.1:c.1243T>C	XP_038445104.1:p.Ser415Pro	1245	1243	415	S/P	Tca/Cca	.	.	1	.	SNV	.	.	.	.	.	.	.	.	XP_038445104	.	.	.	.	UU_Cfam_GSD_1.0_ROSY.refSeq.ensformat.gtf.gz
chrUn_JAAHUQ010001286v1	39705	T	C	1	C	missense_variant	MODERATE	.	LOC119878561	Transcript	XM_038589177	protein_coding	11/20	.	XM_038589177.1:c.1243T>C	XP_038445105.1:p.Ser415Pro	1245	1243	415	S/P	Tca/Cca	.	.	1	.	SNV	.	.	.	.	.	.	.	.	XP_038445105	.	.	.	.	UU_Cfam_GSD_1.0_ROSY.refSeq.ensformat.gtf.gz
chrUn_JAAHUQ010001286v1	39705	T	C	1	C	missense_variant	MODERATE	.	LOC119878561	Transcript	XM_038589178	protein_coding	11/19	.	XM_038589178.1:c.1243T>C	XP_038445106.1:p.Ser415Pro	1245	1243	415	S/P	Tca/Cca	.	.	1	.	SNV	.	.	.	.	.	.	.	.	XP_038445106	.	.	.	.	UU_Cfam_GSD_1.0_ROSY.refSeq.ensformat.gtf.gz
chrUn_JAAHUQ010001286v1	39705	T	C	1	C	missense_variant	MODERATE	.	LOC119878561	Transcript	XM_038589179	protein_coding	11/21	.	XM_038589179.1:c.1243T>C	XP_038445107.1:p.Ser415Pro	1245	1243	415	S/P	Tca/Cca	.	.	1	.	SNV	.	.	.	.	.	.	.	.	XP_038445107	.	.	.	.	UU_Cfam_GSD_1.0_ROSY.refSeq.ensformat.gtf.gz
chrUn_JAAHUQ010001286v1	39705	T	C	1	C	missense_variant	MODERATE	.	LOC119878561	Transcript	XM_038589180	protein_coding	11/19	.	XM_038589180.1:c.1243T>C	XP_038445108.1:p.Ser415Pro	1245	1243	415	S/P	Tca/Cca	.	.	1	.	SNV	.	.	.	.	.	.	.	.	XP_038445108	.	.	.	.	UU_Cfam_GSD_1.0_ROSY.refSeq.ensformat.gtf.gz
chrUn_JAAHUQ010001286v1	39705	T	C	1	C	missense_variant	MODERATE	.	LOC119878561	Transcript	XM_038589181	protein_coding	6/15	.	XM_038589181.1:c.775T>C	XP_038445109.1:p.Ser259Pro	790	775	259	S/P	Tca/Cca	.	.	1	.	SNV	.	.	.	.	.	.	.	.	XP_038445109	.	.	.	.	UU_Cfam_GSD_1.0_ROSY.refSeq.ensformat.gtf.gz
chrUn_JAAHUQ010001286v1	39705	T	C	1	C	missense_variant	MODERATE	.	LOC119878561	Transcript	XM_038589183	protein_coding	11/19	.	XM_038589183.1:c.1243T>C	XP_038445111.1:p.Ser415Pro	1245	1243	415	S/P	Tca/Cca	.	.	1	.	SNV	.	.	.	.	.	.	.	.	XP_038445111	.	.	.	.	UU_Cfam_GSD_1.0_ROSY.refSeq.ensformat.gtf.gz
chrUn_JAAHUQ010001286v1	39705	T	C	1	C	missense_variant	MODERATE	.	LOC119878561	Transcript	XM_038589184	protein_coding	11/19	.	XM_038589184.1:c.1243T>C	XP_038445112.1:p.Ser415Pro	1245	1243	415	S/P	Tca/Cca	.	.	1	.	SNV	.	.	.	.	.	.	.	.	XP_038445112	.	.	.	.	UU_Cfam_GSD_1.0_ROSY.refSeq.ensformat.gtf.gz
chrUn_JAAHUQ010001286v1	39705	T	C	1	C	missense_variant	MODERATE	.	LOC119878561	Transcript	XM_038589185	protein_coding	11/18	.	XM_038589185.1:c.1243T>C	XP_038445113.1:p.Ser415Pro	1245	1243	415	S/P	Tca/Cca	.	.	1	.	SNV	.	.	.	.	.	.	.	.	XP_038445113	.	.	.	.	UU_Cfam_GSD_1.0_ROSY.refSeq.ensformat.gtf.gz
chrUn_JAAHUQ010001286v1	39705	T	C	1	C	missense_variant	MODERATE	.	LOC119878561	Transcript	XM_038589186	protein_coding	11/17	.	XM_038589186.1:c.1243T>C	XP_038445114.1:p.Ser415Pro	1245	1243	415	S/P	Tca/Cca	.	.	1	.	SNV	.	.	.	.	.	.	.	.	XP_038445114	.	.	.	.	UU_Cfam_GSD_1.0_ROSY.refSeq.ensformat.gtf.gz
chrUn_JAAHUQ010001286v1	39705	T	C	1	C	missense_variant	MODERATE	.	LOC119878561	Transcript	XM_038589187	protein_coding	11/16	.	XM_038589187.1:c.1243T>C	XP_038445115.1:p.Ser415Pro	1245	1243	415	S/P	Tca/Cca	.	.	1	.	SNV	.	.	.	.	.	.	.	.	XP_038445115	.	.	.	.	UU_Cfam_GSD_1.0_ROSY.refSeq.ensformat.gtf.gz
chrUn_JAAHUQ010001286v1	39988	A	T	2	T	missense_variant	MODERATE	.	LOC119878561	Transcript	XM_038589176	protein_coding	11/20	.	XM_038589176.1:c.1526A>T	XP_038445104.1:p.His509Leu	1528	1526	509	H/L	cAt/cTt	.	.	1	.	SNV	.	.	.	.	.	.	.	.	XP_038445104	.	.	.	.	UU_Cfam_GSD_1.0_ROSY.refSeq.ensformat.gtf.gz
chrUn_JAAHUQ010001286v1	39988	A	T	2	T	missense_variant	MODERATE	.	LOC119878561	Transcript	XM_038589177	protein_coding	11/20	.	XM_038589177.1:c.1526A>T	XP_038445105.1:p.His509Leu	1528	1526	509	H/L	cAt/cTt	.	.	1	.	SNV	.	.	.	.	.	.	.	.	XP_038445105	.	.	.	.	UU_Cfam_GSD_1.0_ROSY.refSeq.ensformat.gtf.gz
chrUn_JAAHUQ010001286v1	39988	A	T	2	T	missense_variant	MODERATE	.	LOC119878561	Transcript	XM_038589178	protein_coding	11/19	.	XM_038589178.1:c.1526A>T	XP_038445106.1:p.His509Leu	1528	1526	509	H/L	cAt/cTt	.	.	1	.	SNV	.	.	.	.	.	.	.	.	XP_038445106	.	.	.	.	UU_Cfam_GSD_1.0_ROSY.refSeq.ensformat.gtf.gz
chrUn_JAAHUQ010001286v1	39988	A	T	2	T	missense_variant	MODERATE	.	LOC119878561	Transcript	XM_038589179	protein_coding	11/21	.	XM_038589179.1:c.1526A>T	XP_038445107.1:p.His509Leu	1528	1526	509	H/L	cAt/cTt	.	.	1	.	SNV	.	.	.	.	.	.	.	.	XP_038445107	.	.	.	.	UU_Cfam_GSD_1.0_ROSY.refSeq.ensformat.gtf.gz
chrUn_JAAHUQ010001286v1	39988	A	T	2	T	missense_variant	MODERATE	.	LOC119878561	Transcript	XM_038589180	protein_coding	11/19	.	XM_038589180.1:c.1526A>T	XP_038445108.1:p.His509Leu	1528	1526	509	H/L	cAt/cTt	.	.	1	.	SNV	.	.	.	.	.	.	.	.	XP_038445108	.	.	.	.	UU_Cfam_GSD_1.0_ROSY.refSeq.ensformat.gtf.gz
chrUn_JAAHUQ010001286v1	39988	A	T	2	T	missense_variant	MODERATE	.	LOC119878561	Transcript	XM_038589181	protein_coding	6/15	.	XM_038589181.1:c.1058A>T	XP_038445109.1:p.His353Leu	1073	1058	353	H/L	cAt/cTt	.	.	1	.	SNV	.	.	.	.	.	.	.	.	XP_038445109	.	.	.	.	UU_Cfam_GSD_1.0_ROSY.refSeq.ensformat.gtf.gz
chrUn_JAAHUQ010001286v1	39988	A	T	2	T	missense_variant	MODERATE	.	LOC119878561	Transcript	XM_038589183	protein_coding	11/19	.	XM_038589183.1:c.1526A>T	XP_038445111.1:p.His509Leu	1528	1526	509	H/L	cAt/cTt	.	.	1	.	SNV	.	.	.	.	.	.	.	.	XP_038445111	.	.	.	.	UU_Cfam_GSD_1.0_ROSY.refSeq.ensformat.gtf.gz
chrUn_JAAHUQ010001286v1	39988	A	T	2	T	missense_variant	MODERATE	.	LOC119878561	Transcript	XM_038589184	protein_coding	11/19	.	XM_038589184.1:c.1526A>T	XP_038445112.1:p.His509Leu	1528	1526	509	H/L	cAt/cTt	.	.	1	.	SNV	.	.	.	.	.	.	.	.	XP_038445112	.	.	.	.	UU_Cfam_GSD_1.0_ROSY.refSeq.ensformat.gtf.gz
chrUn_JAAHUQ010001286v1	39988	A	T	2	T	missense_variant	MODERATE	.	LOC119878561	Transcript	XM_038589185	protein_coding	11/18	.	XM_038589185.1:c.1526A>T	XP_038445113.1:p.His509Leu	1528	1526	509	H/L	cAt/cTt	.	.	1	.	SNV	.	.	.	.	.	.	.	.	XP_038445113	.	.	.	.	UU_Cfam_GSD_1.0_ROSY.refSeq.ensformat.gtf.gz
chrUn_JAAHUQ010001286v1	39988	A	T	2	T	missense_variant	MODERATE	.	LOC119878561	Transcript	XM_038589186	protein_coding	11/17	.	XM_038589186.1:c.1526A>T	XP_038445114.1:p.His509Leu	1528	1526	509	H/L	cAt/cTt	.	.	1	.	SNV	.	.	.	.	.	.	.	.	XP_038445114	.	.	.	.	UU_Cfam_GSD_1.0_ROSY.refSeq.ensformat.gtf.gz
chrUn_JAAHUQ010001286v1	39988	A	T	2	T	missense_variant	MODERATE	.	LOC119878561	Transcript	XM_038589187	protein_coding	11/16	.	XM_038589187.1:c.1526A>T	XP_038445115.1:p.His509Leu	1528	1526	509	H/L	cAt/cTt	.	.	1	.	SNV	.	.	.	.	.	.	.	.	XP_038445115	.	.	.	.	UU_Cfam_GSD_1.0_ROSY.refSeq.ensformat.gtf.gz
chrUn_JAAHUQ010001286v1	40097	G	A	1	A	synonymous_variant	LOW	.	LOC119878561	Transcript	XM_038589176	protein_coding	11/20	.	XM_038589176.1:c.1635G>A	XP_038445104.1:p.Lys545%3D	1637	1635	545	K	aaG/aaA	.	.	1	.	SNV	.	.	.	.	.	.	.	.	XP_038445104	.	.	.	.	UU_Cfam_GSD_1.0_ROSY.refSeq.ensformat.gtf.gz
chrUn_JAAHUQ010001286v1	40097	G	A	1	A	synonymous_variant	LOW	.	LOC119878561	Transcript	XM_038589177	protein_coding	11/20	.	XM_038589177.1:c.1635G>A	XP_038445105.1:p.Lys545%3D	1637	1635	545	K	aaG/aaA	.	.	1	.	SNV	.	.	.	.	.	.	.	.	XP_038445105	.	.	.	.	UU_Cfam_GSD_1.0_ROSY.refSeq.ensformat.gtf.gz
chrUn_JAAHUQ010001286v1	40097	G	A	1	A	synonymous_variant	LOW	.	LOC119878561	Transcript	XM_038589178	protein_coding	11/19	.	XM_038589178.1:c.1635G>A	XP_038445106.1:p.Lys545%3D	1637	1635	545	K	aaG/aaA	.	.	1	.	SNV	.	.	.	.	.	.	.	.	XP_038445106	.	.	.	.	UU_Cfam_GSD_1.0_ROSY.refSeq.ensformat.gtf.gz
chrUn_JAAHUQ010001286v1	40097	G	A	1	A	synonymous_variant	LOW	.	LOC119878561	Transcript	XM_038589179	protein_coding	11/21	.	XM_038589179.1:c.1635G>A	XP_038445107.1:p.Lys545%3D	1637	1635	545	K	aaG/aaA	.	.	1	.	SNV	.	.	.	.	.	.	.	.	XP_038445107	.	.	.	.	UU_Cfam_GSD_1.0_ROSY.refSeq.ensformat.gtf.gz
chrUn_JAAHUQ010001286v1	40097	G	A	1	A	synonymous_variant	LOW	.	LOC119878561	Transcript	XM_038589180	protein_coding	11/19	.	XM_038589180.1:c.1635G>A	XP_038445108.1:p.Lys545%3D	1637	1635	545	K	aaG/aaA	.	.	1	.	SNV	.	.	.	.	.	.	.	.	XP_038445108	.	.	.	.	UU_Cfam_GSD_1.0_ROSY.refSeq.ensformat.gtf.gz
chrUn_JAAHUQ010001286v1	40097	G	A	1	A	synonymous_variant	LOW	.	LOC119878561	Transcript	XM_038589181	protein_coding	6/15	.	XM_038589181.1:c.1167G>A	XP_038445109.1:p.Lys389%3D	1182	1167	389	K	aaG/aaA	.	.	1	.	SNV	.	.	.	.	.	.	.	.	XP_038445109	.	.	.	.	UU_Cfam_GSD_1.0_ROSY.refSeq.ensformat.gtf.gz
chrUn_JAAHUQ010001286v1	40097	G	A	1	A	synonymous_variant	LOW	.	LOC119878561	Transcript	XM_038589183	protein_coding	11/19	.	XM_038589183.1:c.1635G>A	XP_038445111.1:p.Lys545%3D	1637	1635	545	K	aaG/aaA	.	.	1	.	SNV	.	.	.	.	.	.	.	.	XP_038445111	.	.	.	.	UU_Cfam_GSD_1.0_ROSY.refSeq.ensformat.gtf.gz
chrUn_JAAHUQ010001286v1	40097	G	A	1	A	synonymous_variant	LOW	.	LOC119878561	Transcript	XM_038589184	protein_coding	11/19	.	XM_038589184.1:c.1635G>A	XP_038445112.1:p.Lys545%3D	1637	1635	545	K	aaG/aaA	.	.	1	.	SNV	.	.	.	.	.	.	.	.	XP_038445112	.	.	.	.	UU_Cfam_GSD_1.0_ROSY.refSeq.ensformat.gtf.gz
chrUn_JAAHUQ010001286v1	40097	G	A	1	A	synonymous_variant	LOW	.	LOC119878561	Transcript	XM_038589185	protein_coding	11/18	.	XM_038589185.1:c.1635G>A	XP_038445113.1:p.Lys545%3D	1637	1635	545	K	aaG/aaA	.	.	1	.	SNV	.	.	.	.	.	.	.	.	XP_038445113	.	.	.	.	UU_Cfam_GSD_1.0_ROSY.refSeq.ensformat.gtf.gz
chrUn_JAAHUQ010001286v1	40097	G	A	1	A	synonymous_variant	LOW	.	LOC119878561	Transcript	XM_038589186	protein_coding	11/17	.	XM_038589186.1:c.1635G>A	XP_038445114.1:p.Lys545%3D	1637	1635	545	K	aaG/aaA	.	.	1	.	SNV	.	.	.	.	.	.	.	.	XP_038445114	.	.	.	.	UU_Cfam_GSD_1.0_ROSY.refSeq.ensformat.gtf.gz
chrUn_JAAHUQ010001286v1	40097	G	A	1	A	synonymous_variant	LOW	.	LOC119878561	Transcript	XM_038589187	protein_coding	11/16	.	XM_038589187.1:c.1635G>A	XP_038445115.1:p.Lys545%3D	1637	1635	545	K	aaG/aaA	.	.	1	.	SNV	.	.	.	.	.	.	.	.	XP_038445115	.	.	.	.	UU_Cfam_GSD_1.0_ROSY.refSeq.ensformat.gtf.gz
chrUn_JAAHUQ010001286v1	40245	T	C	1	C	missense_variant	MODERATE	.	LOC119878561	Transcript	XM_038589176	protein_coding	11/20	.	XM_038589176.1:c.1783T>C	XP_038445104.1:p.Phe595Leu	1785	1783	595	F/L	Ttt/Ctt	.	.	1	.	SNV	.	.	.	.	.	.	.	.	XP_038445104	.	.	.	.	UU_Cfam_GSD_1.0_ROSY.refSeq.ensformat.gtf.gz
chrUn_JAAHUQ010001286v1	40245	T	C	1	C	missense_variant	MODERATE	.	LOC119878561	Transcript	XM_038589177	protein_coding	11/20	.	XM_038589177.1:c.1783T>C	XP_038445105.1:p.Phe595Leu	1785	1783	595	F/L	Ttt/Ctt	.	.	1	.	SNV	.	.	.	.	.	.	.	.	XP_038445105	.	.	.	.	UU_Cfam_GSD_1.0_ROSY.refSeq.ensformat.gtf.gz
chrUn_JAAHUQ010001286v1	40245	T	C	1	C	missense_variant	MODERATE	.	LOC119878561	Transcript	XM_038589178	protein_coding	11/19	.	XM_038589178.1:c.1783T>C	XP_038445106.1:p.Phe595Leu	1785	1783	595	F/L	Ttt/Ctt	.	.	1	.	SNV	.	.	.	.	.	.	.	.	XP_038445106	.	.	.	.	UU_Cfam_GSD_1.0_ROSY.refSeq.ensformat.gtf.gz
chrUn_JAAHUQ010001286v1	40245	T	C	1	C	missense_variant	MODERATE	.	LOC119878561	Transcript	XM_038589179	protein_coding	11/21	.	XM_038589179.1:c.1783T>C	XP_038445107.1:p.Phe595Leu	1785	1783	595	F/L	Ttt/Ctt	.	.	1	.	SNV	.	.	.	.	.	.	.	.	XP_038445107	.	.	.	.	UU_Cfam_GSD_1.0_ROSY.refSeq.ensformat.gtf.gz
chrUn_JAAHUQ010001286v1	40245	T	C	1	C	missense_variant	MODERATE	.	LOC119878561	Transcript	XM_038589180	protein_coding	11/19	.	XM_038589180.1:c.1783T>C	XP_038445108.1:p.Phe595Leu	1785	1783	595	F/L	Ttt/Ctt	.	.	1	.	SNV	.	.	.	.	.	.	.	.	XP_038445108	.	.	.	.	UU_Cfam_GSD_1.0_ROSY.refSeq.ensformat.gtf.gz
chrUn_JAAHUQ010001286v1	40245	T	C	1	C	missense_variant	MODERATE	.	LOC119878561	Transcript	XM_038589181	protein_coding	6/15	.	XM_038589181.1:c.1315T>C	XP_038445109.1:p.Phe439Leu	1330	1315	439	F/L	Ttt/Ctt	.	.	1	.	SNV	.	.	.	.	.	.	.	.	XP_038445109	.	.	.	.	UU_Cfam_GSD_1.0_ROSY.refSeq.ensformat.gtf.gz
chrUn_JAAHUQ010001286v1	40245	T	C	1	C	missense_variant	MODERATE	.	LOC119878561	Transcript	XM_038589183	protein_coding	11/19	.	XM_038589183.1:c.1783T>C	XP_038445111.1:p.Phe595Leu	1785	1783	595	F/L	Ttt/Ctt	.	.	1	.	SNV	.	.	.	.	.	.	.	.	XP_038445111	.	.	.	.	UU_Cfam_GSD_1.0_ROSY.refSeq.ensformat.gtf.gz
chrUn_JAAHUQ010001286v1	40245	T	C	1	C	missense_variant	MODERATE	.	LOC119878561	Transcript	XM_038589184	protein_coding	11/19	.	XM_038589184.1:c.1783T>C	XP_038445112.1:p.Phe595Leu	1785	1783	595	F/L	Ttt/Ctt	.	.	1	.	SNV	.	.	.	.	.	.	.	.	XP_038445112	.	.	.	.	UU_Cfam_GSD_1.0_ROSY.refSeq.ensformat.gtf.gz
chrUn_JAAHUQ010001286v1	40245	T	C	1	C	missense_variant	MODERATE	.	LOC119878561	Transcript	XM_038589185	protein_coding	11/18	.	XM_038589185.1:c.1783T>C	XP_038445113.1:p.Phe595Leu	1785	1783	595	F/L	Ttt/Ctt	.	.	1	.	SNV	.	.	.	.	.	.	.	.	XP_038445113	.	.	.	.	UU_Cfam_GSD_1.0_ROSY.refSeq.ensformat.gtf.gz
chrUn_JAAHUQ010001286v1	40245	T	C	1	C	missense_variant	MODERATE	.	LOC119878561	Transcript	XM_038589186	protein_coding	11/17	.	XM_038589186.1:c.1783T>C	XP_038445114.1:p.Phe595Leu	1785	1783	595	F/L	Ttt/Ctt	.	.	1	.	SNV	.	.	.	.	.	.	.	.	XP_038445114	.	.	.	.	UU_Cfam_GSD_1.0_ROSY.refSeq.ensformat.gtf.gz
chrUn_JAAHUQ010001286v1	40245	T	C	1	C	missense_variant	MODERATE	.	LOC119878561	Transcript	XM_038589187	protein_coding	11/16	.	XM_038589187.1:c.1783T>C	XP_038445115.1:p.Phe595Leu	1785	1783	595	F/L	Ttt/Ctt	.	.	1	.	SNV	.	.	.	.	.	.	.	.	XP_038445115	.	.	.	.	UU_Cfam_GSD_1.0_ROSY.refSeq.ensformat.gtf.gz
chrUn_JAAHUQ010001286v1	42951	ATGCTGCTGC	A	1	-	inframe_deletion	MODERATE	.	LOC119878561	Transcript	XM_038589176	protein_coding	12/20	.	XM_038589176.1:c.1939_1947del	XP_038445104.1:p.Ala647_Ala649del	1922-1930	1920-1928	640-643	DAAA/D	gaTGCTGCTGCt/gat	.	.	1	.	deletion	.	.	.	.	.	.	.	.	XP_038445104	.	.	.	.	UU_Cfam_GSD_1.0_ROSY.refSeq.ensformat.gtf.gz
chrUn_JAAHUQ010001286v1	42951	ATGCTGCTGC	A	1	-	inframe_deletion	MODERATE	.	LOC119878561	Transcript	XM_038589177	protein_coding	12/20	.	XM_038589177.1:c.1939_1947del	XP_038445105.1:p.Ala647_Ala649del	1922-1930	1920-1928	640-643	DAAA/D	gaTGCTGCTGCt/gat	.	.	1	.	deletion	.	.	.	.	.	.	.	.	XP_038445105	.	.	.	.	UU_Cfam_GSD_1.0_ROSY.refSeq.ensformat.gtf.gz
chrUn_JAAHUQ010001286v1	42951	ATGCTGCTGC	A	1	-	inframe_deletion	MODERATE	.	LOC119878561	Transcript	XM_038589178	protein_coding	12/19	.	XM_038589178.1:c.1939_1947del	XP_038445106.1:p.Ala647_Ala649del	1922-1930	1920-1928	640-643	DAAA/D	gaTGCTGCTGCt/gat	.	.	1	.	deletion	.	.	.	.	.	.	.	.	XP_038445106	.	.	.	.	UU_Cfam_GSD_1.0_ROSY.refSeq.ensformat.gtf.gz
chrUn_JAAHUQ010001286v1	42951	ATGCTGCTGC	A	1	-	inframe_deletion	MODERATE	.	LOC119878561	Transcript	XM_038589179	protein_coding	12/21	.	XM_038589179.1:c.1939_1947del	XP_038445107.1:p.Ala647_Ala649del	1922-1930	1920-1928	640-643	DAAA/D	gaTGCTGCTGCt/gat	.	.	1	.	deletion	.	.	.	.	.	.	.	.	XP_038445107	.	.	.	.	UU_Cfam_GSD_1.0_ROSY.refSeq.ensformat.gtf.gz
chrUn_JAAHUQ010001286v1	42951	ATGCTGCTGC	A	1	-	inframe_deletion	MODERATE	.	LOC119878561	Transcript	XM_038589180	protein_coding	12/19	.	XM_038589180.1:c.1939_1947del	XP_038445108.1:p.Ala647_Ala649del	1922-1930	1920-1928	640-643	DAAA/D	gaTGCTGCTGCt/gat	.	.	1	.	deletion	.	.	.	.	.	.	.	.	XP_038445108	.	.	.	.	UU_Cfam_GSD_1.0_ROSY.refSeq.ensformat.gtf.gz
chrUn_JAAHUQ010001286v1	42951	ATGCTGCTGC	A	1	-	inframe_deletion	MODERATE	.	LOC119878561	Transcript	XM_038589181	protein_coding	7/15	.	XM_038589181.1:c.1471_1479del	XP_038445109.1:p.Ala491_Ala493del	1467-1475	1452-1460	484-487	DAAA/D	gaTGCTGCTGCt/gat	.	.	1	.	deletion	.	.	.	.	.	.	.	.	XP_038445109	.	.	.	.	UU_Cfam_GSD_1.0_ROSY.refSeq.ensformat.gtf.gz
chrUn_JAAHUQ010001286v1	42951	ATGCTGCTGC	A	1	-	inframe_deletion	MODERATE	.	LOC119878561	Transcript	XM_038589183	protein_coding	12/19	.	XM_038589183.1:c.1939_1947del	XP_038445111.1:p.Ala647_Ala649del	1922-1930	1920-1928	640-643	DAAA/D	gaTGCTGCTGCt/gat	.	.	1	.	deletion	.	.	.	.	.	.	.	.	XP_038445111	.	.	.	.	UU_Cfam_GSD_1.0_ROSY.refSeq.ensformat.gtf.gz
chrUn_JAAHUQ010001286v1	42951	ATGCTGCTGC	A	1	-	inframe_deletion	MODERATE	.	LOC119878561	Transcript	XM_038589184	protein_coding	12/19	.	XM_038589184.1:c.1939_1947del	XP_038445112.1:p.Ala647_Ala649del	1922-1930	1920-1928	640-643	DAAA/D	gaTGCTGCTGCt/gat	.	.	1	.	deletion	.	.	.	.	.	.	.	.	XP_038445112	.	.	.	.	UU_Cfam_GSD_1.0_ROSY.refSeq.ensformat.gtf.gz
chrUn_JAAHUQ010001286v1	42951	ATGCTGCTGC	A	1	-	inframe_deletion	MODERATE	.	LOC119878561	Transcript	XM_038589185	protein_coding	12/18	.	XM_038589185.1:c.1939_1947del	XP_038445113.1:p.Ala647_Ala649del	1922-1930	1920-1928	640-643	DAAA/D	gaTGCTGCTGCt/gat	.	.	1	.	deletion	.	.	.	.	.	.	.	.	XP_038445113	.	.	.	.	UU_Cfam_GSD_1.0_ROSY.refSeq.ensformat.gtf.gz
chrUn_JAAHUQ010001286v1	42951	ATGCTGCTGC	A	1	-	inframe_deletion	MODERATE	.	LOC119878561	Transcript	XM_038589186	protein_coding	12/17	.	XM_038589186.1:c.1939_1947del	XP_038445114.1:p.Ala647_Ala649del	1922-1930	1920-1928	640-643	DAAA/D	gaTGCTGCTGCt/gat	.	.	1	.	deletion	.	.	.	.	.	.	.	.	XP_038445114	.	.	.	.	UU_Cfam_GSD_1.0_ROSY.refSeq.ensformat.gtf.gz
chrUn_JAAHUQ010001286v1	42951	ATGCTGCTGC	A	1	-	inframe_deletion	MODERATE	.	LOC119878561	Transcript	XM_038589187	protein_coding	12/16	.	XM_038589187.1:c.1939_1947del	XP_038445115.1:p.Ala647_Ala649del	1922-1930	1920-1928	640-643	DAAA/D	gaTGCTGCTGCt/gat	.	.	1	.	deletion	.	.	.	.	.	.	.	.	XP_038445115	.	.	.	.	UU_Cfam_GSD_1.0_ROSY.refSeq.ensformat.gtf.gz
chrUn_JAAHUQ010001286v1	43005	T	TTGCTGC	2	TGCTGC	inframe_insertion	MODERATE	.	LOC119878561	Transcript	XM_038589176	protein_coding	12/20	.	XM_038589176.1:c.1996_2001dup	XP_038445104.1:p.Ala666_Ala667dup	1975-1976	1973-1974	658	V/VAA	gtt/gtTGCTGCt	.	.	1	.	insertion	.	.	.	.	.	.	.	.	XP_038445104	.	.	.	.	UU_Cfam_GSD_1.0_ROSY.refSeq.ensformat.gtf.gz
chrUn_JAAHUQ010001286v1	43005	T	TTGCTGC	2	TGCTGC	inframe_insertion	MODERATE	.	LOC119878561	Transcript	XM_038589177	protein_coding	12/20	.	XM_038589177.1:c.1996_2001dup	XP_038445105.1:p.Ala666_Ala667dup	1975-1976	1973-1974	658	V/VAA	gtt/gtTGCTGCt	.	.	1	.	insertion	.	.	.	.	.	.	.	.	XP_038445105	.	.	.	.	UU_Cfam_GSD_1.0_ROSY.refSeq.ensformat.gtf.gz
chrUn_JAAHUQ010001286v1	43005	T	TTGCTGC	2	TGCTGC	inframe_insertion	MODERATE	.	LOC119878561	Transcript	XM_038589178	protein_coding	12/19	.	XM_038589178.1:c.1996_2001dup	XP_038445106.1:p.Ala666_Ala667dup	1975-1976	1973-1974	658	V/VAA	gtt/gtTGCTGCt	.	.	1	.	insertion	.	.	.	.	.	.	.	.	XP_038445106	.	.	.	.	UU_Cfam_GSD_1.0_ROSY.refSeq.ensformat.gtf.gz
chrUn_JAAHUQ010001286v1	43005	T	TTGCTGC	2	TGCTGC	inframe_insertion	MODERATE	.	LOC119878561	Transcript	XM_038589179	protein_coding	12/21	.	XM_038589179.1:c.1996_2001dup	XP_038445107.1:p.Ala666_Ala667dup	1975-1976	1973-1974	658	V/VAA	gtt/gtTGCTGCt	.	.	1	.	insertion	.	.	.	.	.	.	.	.	XP_038445107	.	.	.	.	UU_Cfam_GSD_1.0_ROSY.refSeq.ensformat.gtf.gz
chrUn_JAAHUQ010001286v1	43005	T	TTGCTGC	2	TGCTGC	inframe_insertion	MODERATE	.	LOC119878561	Transcript	XM_038589180	protein_coding	12/19	.	XM_038589180.1:c.1996_2001dup	XP_038445108.1:p.Ala666_Ala667dup	1975-1976	1973-1974	658	V/VAA	gtt/gtTGCTGCt	.	.	1	.	insertion	.	.	.	.	.	.	.	.	XP_038445108	.	.	.	.	UU_Cfam_GSD_1.0_ROSY.refSeq.ensformat.gtf.gz
chrUn_JAAHUQ010001286v1	43005	T	TTGCTGC	2	TGCTGC	inframe_insertion	MODERATE	.	LOC119878561	Transcript	XM_038589181	protein_coding	7/15	.	XM_038589181.1:c.1528_1533dup	XP_038445109.1:p.Ala510_Ala511dup	1520-1521	1505-1506	502	V/VAA	gtt/gtTGCTGCt	.	.	1	.	insertion	.	.	.	.	.	.	.	.	XP_038445109	.	.	.	.	UU_Cfam_GSD_1.0_ROSY.refSeq.ensformat.gtf.gz
chrUn_JAAHUQ010001286v1	43005	T	TTGCTGC	2	TGCTGC	inframe_insertion	MODERATE	.	LOC119878561	Transcript	XM_038589183	protein_coding	12/19	.	XM_038589183.1:c.1996_2001dup	XP_038445111.1:p.Ala666_Ala667dup	1975-1976	1973-1974	658	V/VAA	gtt/gtTGCTGCt	.	.	1	.	insertion	.	.	.	.	.	.	.	.	XP_038445111	.	.	.	.	UU_Cfam_GSD_1.0_ROSY.refSeq.ensformat.gtf.gz
chrUn_JAAHUQ010001286v1	43005	T	TTGCTGC	2	TGCTGC	inframe_insertion	MODERATE	.	LOC119878561	Transcript	XM_038589184	protein_coding	12/19	.	XM_038589184.1:c.1996_2001dup	XP_038445112.1:p.Ala666_Ala667dup	1975-1976	1973-1974	658	V/VAA	gtt/gtTGCTGCt	.	.	1	.	insertion	.	.	.	.	.	.	.	.	XP_038445112	.	.	.	.	UU_Cfam_GSD_1.0_ROSY.refSeq.ensformat.gtf.gz
chrUn_JAAHUQ010001286v1	43005	T	TTGCTGC	2	TGCTGC	inframe_insertion	MODERATE	.	LOC119878561	Transcript	XM_038589185	protein_coding	12/18	.	XM_038589185.1:c.1996_2001dup	XP_038445113.1:p.Ala666_Ala667dup	1975-1976	1973-1974	658	V/VAA	gtt/gtTGCTGCt	.	.	1	.	insertion	.	.	.	.	.	.	.	.	XP_038445113	.	.	.	.	UU_Cfam_GSD_1.0_ROSY.refSeq.ensformat.gtf.gz
chrUn_JAAHUQ010001286v1	43005	T	TTGCTGC	2	TGCTGC	inframe_insertion	MODERATE	.	LOC119878561	Transcript	XM_038589186	protein_coding	12/17	.	XM_038589186.1:c.1996_2001dup	XP_038445114.1:p.Ala666_Ala667dup	1975-1976	1973-1974	658	V/VAA	gtt/gtTGCTGCt	.	.	1	.	insertion	.	.	.	.	.	.	.	.	XP_038445114	.	.	.	.	UU_Cfam_GSD_1.0_ROSY.refSeq.ensformat.gtf.gz
chrUn_JAAHUQ010001286v1	43005	T	TTGCTGC	2	TGCTGC	inframe_insertion	MODERATE	.	LOC119878561	Transcript	XM_038589187	protein_coding	12/16	.	XM_038589187.1:c.1996_2001dup	XP_038445115.1:p.Ala666_Ala667dup	1975-1976	1973-1974	658	V/VAA	gtt/gtTGCTGCt	.	.	1	.	insertion	.	.	.	.	.	.	.	.	XP_038445115	.	.	.	.	UU_Cfam_GSD_1.0_ROSY.refSeq.ensformat.gtf.gz
chrUn_JAAHUQ010001291v1	51890	G	A	2	A	missense_variant	MODERATE	.	OR4A40	Transcript	NM_001389174	protein_coding	1/2	.	NM_001389174.1:c.502C>T	NP_001376103.1:p.Pro168Ser	502	502	168	P/S	Ccc/Tcc	.	.	-1	.	SNV	.	.	.	.	.	.	.	.	NP_001376103	.	.	.	.	UU_Cfam_GSD_1.0_ROSY.refSeq.ensformat.gtf.gz
chrUn_JAAHUQ010001291v1	52191	T	A	2	A	synonymous_variant	LOW	.	OR4A40	Transcript	NM_001389174	protein_coding	1/2	.	NM_001389174.1:c.201A>T	NP_001376103.1:p.Val67%3D	201	201	67	V	gtA/gtT	.	.	-1	.	SNV	.	.	.	.	.	.	.	.	NP_001376103	.	.	.	.	UU_Cfam_GSD_1.0_ROSY.refSeq.ensformat.gtf.gz
chrUn_JAAHUQ010001291v1	52192	A	T	2	T	missense_variant	MODERATE	.	OR4A40	Transcript	NM_001389174	protein_coding	1/2	.	NM_001389174.1:c.200T>A	NP_001376103.1:p.Val67Glu	200	200	67	V/E	gTa/gAa	.	.	-1	.	SNV	.	.	.	.	.	.	.	.	NP_001376103	.	.	.	.	UU_Cfam_GSD_1.0_ROSY.refSeq.ensformat.gtf.gz
chrUn_JAAHUQ010001376v1	27720	G	C	1	C	missense_variant	MODERATE	.	LOC119878654	Transcript	XM_038589243	protein_coding	1/1	.	XM_038589243.1:c.4G>C	XP_038445171.1:p.Glu2Gln	4	4	2	E/Q	Gag/Cag	.	.	1	.	SNV	.	.	.	.	.	.	.	.	XP_038445171	.	.	.	.	UU_Cfam_GSD_1.0_ROSY.refSeq.ensformat.gtf.gz
chrUn_JAAHUQ010001376v1	27799	G	A	1	A	missense_variant	MODERATE	.	LOC119878654	Transcript	XM_038589243	protein_coding	1/1	.	XM_038589243.1:c.83G>A	XP_038445171.1:p.Gly28Asp	83	83	28	G/D	gGc/gAc	.	.	1	.	SNV	.	.	.	.	.	.	.	.	XP_038445171	.	.	.	.	UU_Cfam_GSD_1.0_ROSY.refSeq.ensformat.gtf.gz
chrUn_JAAHUQ010001376v1	27891	G	A	1	A	missense_variant	MODERATE	.	LOC119878654	Transcript	XM_038589243	protein_coding	1/1	.	XM_038589243.1:c.175G>A	XP_038445171.1:p.Ala59Thr	175	175	59	A/T	Gca/Aca	.	.	1	.	SNV	.	.	.	.	.	.	.	.	XP_038445171	.	.	.	.	UU_Cfam_GSD_1.0_ROSY.refSeq.ensformat.gtf.gz
chrUn_JAAHUQ010001379v1	39178	C	T	1	T	missense_variant	MODERATE	.	LOC119878658	Transcript	XM_038589248	protein_coding	7/7	.	XM_038589248.1:c.892G>A	XP_038445176.1:p.Val298Ile	950	892	298	V/I	Gtc/Atc	.	.	-1	.	SNV	.	.	.	.	.	.	.	.	XP_038445176	.	.	.	.	UU_Cfam_GSD_1.0_ROSY.refSeq.ensformat.gtf.gz
chrUn_JAAHUQ010001379v1	40475	G	A	1	A	synonymous_variant	LOW	.	LOC119878658	Transcript	XM_038589248	protein_coding	5/7	.	XM_038589248.1:c.543C>T	XP_038445176.1:p.Ile181%3D	601	543	181	I	atC/atT	.	.	-1	.	SNV	.	.	.	.	.	.	.	.	XP_038445176	.	.	.	.	UU_Cfam_GSD_1.0_ROSY.refSeq.ensformat.gtf.gz
chrUn_JAAHUQ010001383v1	53973	G	T	1	T	splice_region_variant&non_coding_transcript_exon_variant	LOW	.	LOC119878663	Transcript	XR_005387055	lncRNA	4/4	.	XR_005387055.1:n.292C>A	.	292	.	.	.	.	.	.	-1	.	SNV	.	.	.	.	.	.	.	.	.	.	.	.	.	UU_Cfam_GSD_1.0_ROSY.refSeq.ensformat.gtf.gz
chrUn_JAAHUQ010001383v1	53979	TAATA	T	1	-	splice_region_variant&intron_variant&non_coding_transcript_variant	LOW	.	LOC119878663	Transcript	XR_005387055	lncRNA	.	3/3	XR_005387055.1:n.290-8_290-5del	.	.	.	.	.	.	.	.	-1	.	deletion	.	.	.	.	.	.	.	.	.	.	.	.	.	UU_Cfam_GSD_1.0_ROSY.refSeq.ensformat.gtf.gz
chrUn_JAAHUQ010001399v1	23205	G	A	2	A	synonymous_variant	LOW	.	LOC119878672	Transcript	XM_038589260	protein_coding	1/1	.	XM_038589260.1:c.387C>T	XP_038445188.1:p.Ala129%3D	402	387	129	A	gcC/gcT	.	.	-1	.	SNV	.	.	.	.	.	.	.	.	XP_038445188	.	.	.	.	UU_Cfam_GSD_1.0_ROSY.refSeq.ensformat.gtf.gz
chrUn_JAAHUQ010001471v1	16324	C	T	1	T	missense_variant	MODERATE	.	LOC119878719	Transcript	XM_038589293	protein_coding	1/1	.	XM_038589293.1:c.11C>T	XP_038445221.1:p.Ala4Val	11	11	4	A/V	gCc/gTc	.	.	1	.	SNV	.	.	.	.	.	.	.	.	XP_038445221	.	.	.	.	UU_Cfam_GSD_1.0_ROSY.refSeq.ensformat.gtf.gz
chrUn_JAAHUQ010001471v1	16435	C	G	2	G	missense_variant	MODERATE	.	LOC119878719	Transcript	XM_038589293	protein_coding	1/1	.	XM_038589293.1:c.122C>G	XP_038445221.1:p.Thr41Arg	122	122	41	T/R	aCg/aGg	.	.	1	.	SNV	.	.	.	.	.	.	.	.	XP_038445221	.	.	.	.	UU_Cfam_GSD_1.0_ROSY.refSeq.ensformat.gtf.gz
chrUn_JAAHUQ010001471v1	16442	C	T	2	T	synonymous_variant	LOW	.	LOC119878719	Transcript	XM_038589293	protein_coding	1/1	.	XM_038589293.1:c.129C>T	XP_038445221.1:p.Ser43%3D	129	129	43	S	tcC/tcT	.	.	1	.	SNV	.	.	.	.	.	.	.	.	XP_038445221	.	.	.	.	UU_Cfam_GSD_1.0_ROSY.refSeq.ensformat.gtf.gz
chrUn_JAAHUQ010001471v1	17566	A	T	1	T	missense_variant	MODERATE	.	LOC119878719	Transcript	XM_038589293	protein_coding	1/1	.	XM_038589293.1:c.1253A>T	XP_038445221.1:p.His418Leu	1253	1253	418	H/L	cAt/cTt	.	.	1	.	SNV	.	.	.	.	.	.	.	.	XP_038445221	.	.	.	.	UU_Cfam_GSD_1.0_ROSY.refSeq.ensformat.gtf.gz
chrUn_JAAHUQ010001471v1	17572	A	C	1	C	missense_variant	MODERATE	.	LOC119878719	Transcript	XM_038589293	protein_coding	1/1	.	XM_038589293.1:c.1259A>C	XP_038445221.1:p.Glu420Ala	1259	1259	420	E/A	gAg/gCg	.	.	1	.	SNV	.	.	.	.	.	.	.	.	XP_038445221	.	.	.	.	UU_Cfam_GSD_1.0_ROSY.refSeq.ensformat.gtf.gz
chrUn_JAAHUQ010001471v1	17666	T	C	1	C	synonymous_variant	LOW	.	LOC119878719	Transcript	XM_038589293	protein_coding	1/1	.	XM_038589293.1:c.1353T>C	XP_038445221.1:p.Leu451%3D	1353	1353	451	L	ctT/ctC	.	.	1	.	SNV	.	.	.	.	.	.	.	.	XP_038445221	.	.	.	.	UU_Cfam_GSD_1.0_ROSY.refSeq.ensformat.gtf.gz
chrUn_JAAHUQ010001485v1	32283	A	C	2	C	missense_variant	MODERATE	.	LOC119878727	Transcript	XM_038589294	protein_coding	5/5	.	XM_038589294.1:c.94T>G	XP_038445222.1:p.Ser32Ala	1862	94	32	S/A	Tct/Gct	.	.	-1	.	SNV	.	.	.	.	.	.	.	.	XP_038445222	.	.	.	.	UU_Cfam_GSD_1.0_ROSY.refSeq.ensformat.gtf.gz
chrUn_JAAHUQ010001485v1	32283	A	C	2	C	missense_variant	MODERATE	.	LOC119878727	Transcript	XM_038589295	protein_coding	4/4	.	XM_038589295.1:c.94T>G	XP_038445223.1:p.Ser32Ala	2264	94	32	S/A	Tct/Gct	.	.	-1	.	SNV	.	.	.	.	.	.	.	.	XP_038445223	.	.	.	.	UU_Cfam_GSD_1.0_ROSY.refSeq.ensformat.gtf.gz
chrUn_JAAHUQ010001485v1	32283	A	C	2	C	missense_variant	MODERATE	.	LOC119878727	Transcript	XM_038589296	protein_coding	5/5	.	XM_038589296.1:c.94T>G	XP_038445224.1:p.Ser32Ala	2624	94	32	S/A	Tct/Gct	.	.	-1	.	SNV	.	.	.	.	.	.	.	.	XP_038445224	.	.	.	.	UU_Cfam_GSD_1.0_ROSY.refSeq.ensformat.gtf.gz
chrUn_JAAHUQ010001485v1	32283	A	C	2	C	missense_variant	MODERATE	.	LOC119878727	Transcript	XM_038589297	protein_coding	4/4	.	XM_038589297.1:c.94T>G	XP_038445225.1:p.Ser32Ala	2548	94	32	S/A	Tct/Gct	.	.	-1	.	SNV	.	.	.	.	.	.	.	.	XP_038445225	.	.	.	.	UU_Cfam_GSD_1.0_ROSY.refSeq.ensformat.gtf.gz
chrUn_JAAHUQ010001485v1	32283	A	C	2	C	missense_variant	MODERATE	.	LOC119878727	Transcript	XM_038589298	protein_coding	3/3	.	XM_038589298.1:c.94T>G	XP_038445226.1:p.Ser32Ala	2503	94	32	S/A	Tct/Gct	.	.	-1	.	SNV	.	.	.	.	.	.	.	.	XP_038445226	.	.	.	.	UU_Cfam_GSD_1.0_ROSY.refSeq.ensformat.gtf.gz
chrUn_JAAHUQ010001485v1	32283	A	C	2	C	missense_variant	MODERATE	.	LOC119878727	Transcript	XM_038589299	protein_coding	3/3	.	XM_038589299.1:c.94T>G	XP_038445227.1:p.Ser32Ala	2519	94	32	S/A	Tct/Gct	.	.	-1	.	SNV	.	.	.	.	.	.	.	.	XP_038445227	.	.	.	.	UU_Cfam_GSD_1.0_ROSY.refSeq.ensformat.gtf.gz
chrUn_JAAHUQ010001497v1	34460	G	GAGC	1	AGC	inframe_insertion	MODERATE	.	LOC119878739	Transcript	XM_038589310	protein_coding	7/13	.	XM_038589310.1:c.610_612dup	XP_038445238.1:p.Ala204dup	669-670	612-613	204-205	-/A	-/GCT	.	.	-1	.	insertion	.	.	.	.	.	.	.	.	XP_038445238	.	.	.	.	UU_Cfam_GSD_1.0_ROSY.refSeq.ensformat.gtf.gz
chrUn_JAAHUQ010001497v1	34460	G	GAGC	1	AGC	inframe_insertion	MODERATE	.	LOC119878739	Transcript	XM_038589311	protein_coding	7/13	.	XM_038589311.1:c.607_609dup	XP_038445239.1:p.Ala203dup	624-625	609-610	203-204	-/A	-/GCT	.	.	-1	.	insertion	.	.	.	.	.	.	.	.	XP_038445239	.	.	.	.	UU_Cfam_GSD_1.0_ROSY.refSeq.ensformat.gtf.gz
chrUn_JAAHUQ010001497v1	34460	G	GAGC	1	AGC	inframe_insertion	MODERATE	.	LOC119878739	Transcript	XM_038589312	protein_coding	7/14	.	XM_038589312.1:c.610_612dup	XP_038445240.1:p.Ala204dup	669-670	612-613	204-205	-/A	-/GCT	.	.	-1	.	insertion	.	.	.	.	.	.	.	.	XP_038445240	.	.	.	.	UU_Cfam_GSD_1.0_ROSY.refSeq.ensformat.gtf.gz
chrUn_JAAHUQ010001497v1	34460	G	GAGC	1	AGC	inframe_insertion	MODERATE	.	LOC119878739	Transcript	XM_038589313	protein_coding	7/12	.	XM_038589313.1:c.610_612dup	XP_038445241.1:p.Ala204dup	668-669	612-613	204-205	-/A	-/GCT	.	.	-1	.	insertion	.	.	.	.	.	.	.	.	XP_038445241	.	.	.	.	UU_Cfam_GSD_1.0_ROSY.refSeq.ensformat.gtf.gz
chrUn_JAAHUQ010001521v1	32853	A	G	2	G	splice_region_variant&intron_variant	LOW	.	LOC119878767	Transcript	XM_038589352	protein_coding	.	6/7	XM_038589352.1:c.1073-4A>G	.	.	.	.	.	.	.	.	1	.	SNV	.	.	.	.	.	.	.	.	XP_038445280	.	.	.	.	UU_Cfam_GSD_1.0_ROSY.refSeq.ensformat.gtf.gz
chrUn_JAAHUQ010001521v1	32854	T	C	1	C	splice_region_variant&intron_variant	LOW	.	LOC119878767	Transcript	XM_038589352	protein_coding	.	6/7	XM_038589352.1:c.1073-3T>C	.	.	.	.	.	.	.	.	1	.	SNV	.	.	.	.	.	.	.	.	XP_038445280	.	.	.	.	UU_Cfam_GSD_1.0_ROSY.refSeq.ensformat.gtf.gz
chrUn_JAAHUQ010001568v1	18972	C	T	1	T	splice_region_variant&synonymous_variant	LOW	.	LOC119868911	Transcript	XM_038589374	protein_coding	7/12	.	XM_038589374.1:c.4248G>A	XP_038445302.1:p.Glu1416%3D	4457	4248	1416	E	gaG/gaA	.	.	-1	.	SNV	.	.	.	.	.	.	.	.	XP_038445302	.	.	.	.	UU_Cfam_GSD_1.0_ROSY.refSeq.ensformat.gtf.gz
chrUn_JAAHUQ010001568v1	18980	A	C	1	C	missense_variant	MODERATE	.	LOC119868911	Transcript	XM_038589374	protein_coding	7/12	.	XM_038589374.1:c.4240T>G	XP_038445302.1:p.Ser1414Ala	4449	4240	1414	S/A	Tca/Gca	.	.	-1	.	SNV	.	.	.	.	.	.	.	.	XP_038445302	.	.	.	.	UU_Cfam_GSD_1.0_ROSY.refSeq.ensformat.gtf.gz
chrUn_JAAHUQ010001568v1	19208	T	C	1	C	missense_variant	MODERATE	.	LOC119868911	Transcript	XM_038589374	protein_coding	7/12	.	XM_038589374.1:c.4012A>G	XP_038445302.1:p.Arg1338Gly	4221	4012	1338	R/G	Aga/Gga	.	.	-1	.	SNV	.	.	.	.	.	.	.	.	XP_038445302	.	.	.	.	UU_Cfam_GSD_1.0_ROSY.refSeq.ensformat.gtf.gz
chrUn_JAAHUQ010001623v1	56954	C	A	2	A	splice_region_variant&intron_variant	LOW	.	LOC119878846	Transcript	XM_038589408	protein_coding	.	6/6	XM_038589408.1:c.697+7C>A	.	.	.	.	.	.	.	.	1	.	SNV	.	.	.	.	.	.	.	.	XP_038445336	.	.	.	.	UU_Cfam_GSD_1.0_ROSY.refSeq.ensformat.gtf.gz
chrUn_JAAHUQ010001633v1	30342	C	T	1	T	missense_variant	MODERATE	.	LOC119878849	Transcript	XM_038589409	protein_coding	1/8	.	XM_038589409.1:c.121G>A	XP_038445337.1:p.Gly41Arg	572	121	41	G/R	Gga/Aga	.	.	-1	.	SNV	.	.	.	.	.	.	.	.	XP_038445337	.	.	.	.	UU_Cfam_GSD_1.0_ROSY.refSeq.ensformat.gtf.gz
chrUn_JAAHUQ010001751v1	18278	A	C	1	C	missense_variant	MODERATE	.	LOC119878915	Transcript	XM_038589453	protein_coding	1/1	.	XM_038589453.1:c.1575T>G	XP_038445381.1:p.Ser525Arg	1575	1575	525	S/R	agT/agG	.	.	-1	.	SNV	.	.	.	.	.	.	.	.	XP_038445381	.	.	.	.	UU_Cfam_GSD_1.0_ROSY.refSeq.ensformat.gtf.gz
chrUn_JAAHUQ010001751v1	18678	C	T	1	T	missense_variant	MODERATE	.	LOC119878915	Transcript	XM_038589453	protein_coding	1/1	.	XM_038589453.1:c.1175G>A	XP_038445381.1:p.Gly392Glu	1175	1175	392	G/E	gGa/gAa	.	.	-1	.	SNV	.	.	.	.	.	.	.	.	XP_038445381	.	.	.	.	UU_Cfam_GSD_1.0_ROSY.refSeq.ensformat.gtf.gz
chrUn_JAAHUQ010001751v1	18688	C	T	2	T	missense_variant	MODERATE	.	LOC119878915	Transcript	XM_038589453	protein_coding	1/1	.	XM_038589453.1:c.1165G>A	XP_038445381.1:p.Glu389Lys	1165	1165	389	E/K	Gaa/Aaa	.	.	-1	.	SNV	.	.	.	.	.	.	.	.	XP_038445381	.	.	.	.	UU_Cfam_GSD_1.0_ROSY.refSeq.ensformat.gtf.gz
chrUn_JAAHUQ010001751v1	18764	C	A	1	A	synonymous_variant	LOW	.	LOC119878915	Transcript	XM_038589453	protein_coding	1/1	.	XM_038589453.1:c.1089G>T	XP_038445381.1:p.Ala363%3D	1089	1089	363	A	gcG/gcT	.	.	-1	.	SNV	.	.	.	.	.	.	.	.	XP_038445381	.	.	.	.	UU_Cfam_GSD_1.0_ROSY.refSeq.ensformat.gtf.gz
chrUn_JAAHUQ010001751v1	19785	T	C	1	C	missense_variant	MODERATE	.	LOC119878915	Transcript	XM_038589453	protein_coding	1/1	.	XM_038589453.1:c.68A>G	XP_038445381.1:p.Tyr23Cys	68	68	23	Y/C	tAc/tGc	.	.	-1	.	SNV	.	.	.	.	.	.	.	.	XP_038445381	.	.	.	.	UU_Cfam_GSD_1.0_ROSY.refSeq.ensformat.gtf.gz
chrUn_JAAHUQ010001751v1	19848	TC	T	1	-	frameshift_variant	HIGH	.	LOC119878915	Transcript	XM_038589453	protein_coding	1/1	.	XM_038589453.1:c.4del	XP_038445381.1:p.Glu2ArgfsTer69	4	4	2	E/X	Gag/ag	.	.	-1	.	deletion	.	.	.	.	.	.	.	.	XP_038445381	.	.	.	.	UU_Cfam_GSD_1.0_ROSY.refSeq.ensformat.gtf.gz
chrUn_JAAHUQ010001751v1	19850	C	G	1	G	start_lost	HIGH	.	LOC119878915	Transcript	XM_038589453	protein_coding	1/1	.	XM_038589453.1:c.3G>C	XP_038445381.1:p.Met1?	3	3	1	M/I	atG/atC	.	.	-1	.	SNV	.	.	.	.	.	.	.	.	XP_038445381	.	.	.	.	UU_Cfam_GSD_1.0_ROSY.refSeq.ensformat.gtf.gz
chrUn_JAAHUQ010001751v1	24932	G	C	2	C	missense_variant	MODERATE	.	LOC119868884	Transcript	XM_038589454	protein_coding	3/8	.	XM_038589454.1:c.262G>C	XP_038445382.1:p.Glu88Gln	262	262	88	E/Q	Gag/Cag	.	.	1	.	SNV	.	.	.	.	.	.	.	.	XP_038445382	.	.	.	.	UU_Cfam_GSD_1.0_ROSY.refSeq.ensformat.gtf.gz
chrUn_JAAHUQ010001751v1	29763	G	A	1	A	missense_variant	MODERATE	.	LOC119868884	Transcript	XM_038589454	protein_coding	4/8	.	XM_038589454.1:c.308G>A	XP_038445382.1:p.Arg103His	308	308	103	R/H	cGt/cAt	.	.	1	.	SNV	.	.	.	.	.	.	.	.	XP_038445382	.	.	.	.	UU_Cfam_GSD_1.0_ROSY.refSeq.ensformat.gtf.gz
chrUn_JAAHUQ010001751v1	29799	A	AC	1	C	frameshift_variant	HIGH	.	LOC119868884	Transcript	XM_038589454	protein_coding	4/8	.	XM_038589454.1:c.345dup	XP_038445382.1:p.Ala116ArgfsTer12	344-345	344-345	115	H/HX	cac/caCc	.	.	1	.	insertion	.	.	.	.	.	.	.	.	XP_038445382	.	.	.	.	UU_Cfam_GSD_1.0_ROSY.refSeq.ensformat.gtf.gz
chrUn_JAAHUQ010001751v1	29800	C	CT	1	T	frameshift_variant	HIGH	.	LOC119868884	Transcript	XM_038589454	protein_coding	4/8	.	XM_038589454.1:c.345_346insT	XP_038445382.1:p.Ala116CysfsTer12	345-346	345-346	115-116	-/X	-/T	.	.	1	.	insertion	.	.	.	.	.	.	.	.	XP_038445382	.	.	.	.	UU_Cfam_GSD_1.0_ROSY.refSeq.ensformat.gtf.gz
chrUn_JAAHUQ010001751v1	29848	C	CG	1	G	frameshift_variant	HIGH	.	LOC119868884	Transcript	XM_038589454	protein_coding	4/8	.	XM_038589454.1:c.396dup	XP_038445382.1:p.Leu133AlafsTer77	393-394	393-394	131-132	-/X	-/G	.	.	1	.	insertion	.	.	.	.	.	.	.	.	XP_038445382	.	.	.	.	UU_Cfam_GSD_1.0_ROSY.refSeq.ensformat.gtf.gz
chrUn_JAAHUQ010001751v1	29849	G	A	1	A	missense_variant	MODERATE	.	LOC119868884	Transcript	XM_038589454	protein_coding	4/8	.	XM_038589454.1:c.394G>A	XP_038445382.1:p.Gly132Arg	394	394	132	G/R	Ggg/Agg	.	.	1	.	SNV	.	.	.	.	.	.	.	.	XP_038445382	.	.	.	.	UU_Cfam_GSD_1.0_ROSY.refSeq.ensformat.gtf.gz
chrUn_JAAHUQ010001751v1	30477	A	G	1	G	missense_variant	MODERATE	.	LOC119868884	Transcript	XM_038589454	protein_coding	5/8	.	XM_038589454.1:c.421A>G	XP_038445382.1:p.Arg141Gly	421	421	141	R/G	Agg/Ggg	.	.	1	.	SNV	.	.	.	.	.	.	.	.	XP_038445382	.	.	.	.	UU_Cfam_GSD_1.0_ROSY.refSeq.ensformat.gtf.gz
chrUn_JAAHUQ010001751v1	30622	C	A	1	A	missense_variant	MODERATE	.	LOC119868884	Transcript	XM_038589454	protein_coding	5/8	.	XM_038589454.1:c.566C>A	XP_038445382.1:p.Thr189Lys	566	566	189	T/K	aCg/aAg	.	.	1	.	SNV	.	.	.	.	.	.	.	.	XP_038445382	.	.	.	.	UU_Cfam_GSD_1.0_ROSY.refSeq.ensformat.gtf.gz
chrUn_JAAHUQ010001751v1	30650	C	T	1	T	splice_region_variant&synonymous_variant	LOW	.	LOC119868884	Transcript	XM_038589454	protein_coding	5/8	.	XM_038589454.1:c.594C>T	XP_038445382.1:p.Thr198%3D	594	594	198	T	acC/acT	.	.	1	.	SNV	.	.	.	.	.	.	.	.	XP_038445382	.	.	.	.	UU_Cfam_GSD_1.0_ROSY.refSeq.ensformat.gtf.gz
chrUn_JAAHUQ010001751v1	32638	G	A	1	A	missense_variant	MODERATE	.	LOC119868884	Transcript	XM_038589454	protein_coding	8/8	.	XM_038589454.1:c.871G>A	XP_038445382.1:p.Glu291Lys	871	871	291	E/K	Gaa/Aaa	.	.	1	.	SNV	.	.	.	.	.	.	.	.	XP_038445382	.	.	.	.	UU_Cfam_GSD_1.0_ROSY.refSeq.ensformat.gtf.gz
chrUn_JAAHUQ010001751v1	32654	A	G	1	G	missense_variant	MODERATE	.	LOC119868884	Transcript	XM_038589454	protein_coding	8/8	.	XM_038589454.1:c.887A>G	XP_038445382.1:p.Gln296Arg	887	887	296	Q/R	cAa/cGa	.	.	1	.	SNV	.	.	.	.	.	.	.	.	XP_038445382	.	.	.	.	UU_Cfam_GSD_1.0_ROSY.refSeq.ensformat.gtf.gz
chrUn_JAAHUQ010001751v1	32655	A	C	1	C	missense_variant	MODERATE	.	LOC119868884	Transcript	XM_038589454	protein_coding	8/8	.	XM_038589454.1:c.888A>C	XP_038445382.1:p.Gln296His	888	888	296	Q/H	caA/caC	.	.	1	.	SNV	.	.	.	.	.	.	.	.	XP_038445382	.	.	.	.	UU_Cfam_GSD_1.0_ROSY.refSeq.ensformat.gtf.gz
chrUn_JAAHUQ010001751v1	32688	G	A	1	A	synonymous_variant	LOW	.	LOC119868884	Transcript	XM_038589454	protein_coding	8/8	.	XM_038589454.1:c.921G>A	XP_038445382.1:p.Pro307%3D	921	921	307	P	ccG/ccA	.	.	1	.	SNV	.	.	.	.	.	.	.	.	XP_038445382	.	.	.	.	UU_Cfam_GSD_1.0_ROSY.refSeq.ensformat.gtf.gz
chrUn_JAAHUQ010001751v1	32699	C	T	1	T	missense_variant	MODERATE	.	LOC119868884	Transcript	XM_038589454	protein_coding	8/8	.	XM_038589454.1:c.932C>T	XP_038445382.1:p.Ala311Val	932	932	311	A/V	gCg/gTg	.	.	1	.	SNV	.	.	.	.	.	.	.	.	XP_038445382	.	.	.	.	UU_Cfam_GSD_1.0_ROSY.refSeq.ensformat.gtf.gz
chrUn_JAAHUQ010001751v1	32700	G	C	1	C	synonymous_variant	LOW	.	LOC119868884	Transcript	XM_038589454	protein_coding	8/8	.	XM_038589454.1:c.933G>C	XP_038445382.1:p.Ala311%3D	933	933	311	A	gcG/gcC	.	.	1	.	SNV	.	.	.	.	.	.	.	.	XP_038445382	.	.	.	.	UU_Cfam_GSD_1.0_ROSY.refSeq.ensformat.gtf.gz
chrUn_JAAHUQ010001751v1	32727	G	A	1	A	synonymous_variant	LOW	.	LOC119868884	Transcript	XM_038589454	protein_coding	8/8	.	XM_038589454.1:c.960G>A	XP_038445382.1:p.Gly320%3D	960	960	320	G	ggG/ggA	.	.	1	.	SNV	.	.	.	.	.	.	.	.	XP_038445382	.	.	.	.	UU_Cfam_GSD_1.0_ROSY.refSeq.ensformat.gtf.gz
chrUn_JAAHUQ010001751v1	32829	T	G	1	G	synonymous_variant	LOW	.	LOC119868884	Transcript	XM_038589454	protein_coding	8/8	.	XM_038589454.1:c.1062T>G	XP_038445382.1:p.Pro354%3D	1062	1062	354	P	ccT/ccG	.	.	1	.	SNV	.	.	.	.	.	.	.	.	XP_038445382	.	.	.	.	UU_Cfam_GSD_1.0_ROSY.refSeq.ensformat.gtf.gz
chrUn_JAAHUQ010001751v1	32835	C	T	1	T	synonymous_variant	LOW	.	LOC119868884	Transcript	XM_038589454	protein_coding	8/8	.	XM_038589454.1:c.1068C>T	XP_038445382.1:p.Pro356%3D	1068	1068	356	P	ccC/ccT	.	.	1	.	SNV	.	.	.	.	.	.	.	.	XP_038445382	.	.	.	.	UU_Cfam_GSD_1.0_ROSY.refSeq.ensformat.gtf.gz
chrUn_JAAHUQ010001810v1	31910	C	A	1	A	synonymous_variant	LOW	.	LOC119878947	Transcript	XM_038589466	protein_coding	4/5	.	XM_038589466.1:c.642G>T	XP_038445394.1:p.Ser214%3D	678	642	214	S	tcG/tcT	.	.	-1	.	SNV	.	.	.	.	.	.	.	.	XP_038445394	.	.	.	.	UU_Cfam_GSD_1.0_ROSY.refSeq.ensformat.gtf.gz
chrUn_JAAHUQ010001821v1	29858	C	G	1	G	missense_variant	MODERATE	.	LOC119878954_1	Transcript	XM_038589471	protein_coding	5/5	.	XM_038589471.1:c.641C>G	XP_038445399.1:p.Ala214Gly	718	641	214	A/G	gCc/gGc	.	.	1	.	SNV	.	.	.	.	.	.	.	.	XP_038445399	.	.	.	.	UU_Cfam_GSD_1.0_ROSY.refSeq.ensformat.gtf.gz
chrUn_JAAHUQ010001821v1	29858	C	G	1	G	missense_variant	MODERATE	.	LOC119878954_1	Transcript	XM_038589472	protein_coding	5/5	.	XM_038589472.1:c.635C>G	XP_038445400.1:p.Ala212Gly	711	635	212	A/G	gCc/gGc	.	.	1	.	SNV	.	.	.	.	.	.	.	.	XP_038445400	.	.	.	.	UU_Cfam_GSD_1.0_ROSY.refSeq.ensformat.gtf.gz
chrUn_JAAHUQ010001837v1	20879	C	CT	1	T	frameshift_variant	HIGH	.	LOC119878965	Transcript	XM_038589478	protein_coding	4/5	.	XM_038589478.1:c.576dup	XP_038445406.1:p.Asp193ArgfsTer9	576-577	576-577	192-193	-/X	-/A	.	.	-1	.	insertion	.	.	.	.	.	.	.	.	XP_038445406	.	.	.	.	UU_Cfam_GSD_1.0_ROSY.refSeq.ensformat.gtf.gz
chrUn_JAAHUQ010001837v1	20925	A	G	1	G	splice_region_variant&synonymous_variant	LOW	.	LOC119878965	Transcript	XM_038589478	protein_coding	4/5	.	XM_038589478.1:c.531T>C	XP_038445406.1:p.Asp177%3D	531	531	177	D	gaT/gaC	.	.	-1	.	SNV	.	.	.	.	.	.	.	.	XP_038445406	.	.	.	.	UU_Cfam_GSD_1.0_ROSY.refSeq.ensformat.gtf.gz
chrUn_JAAHUQ010001837v1	24076	C	T	1	T	missense_variant	MODERATE	.	LOC119878965	Transcript	XM_038589478	protein_coding	2/5	.	XM_038589478.1:c.178G>A	XP_038445406.1:p.Gly60Arg	178	178	60	G/R	Ggg/Agg	.	.	-1	.	SNV	.	.	.	.	.	.	.	.	XP_038445406	.	.	.	.	UU_Cfam_GSD_1.0_ROSY.refSeq.ensformat.gtf.gz
chrUn_JAAHUQ010001837v1	24094	G	C	1	C	missense_variant	MODERATE	.	LOC119878965	Transcript	XM_038589478	protein_coding	2/5	.	XM_038589478.1:c.160C>G	XP_038445406.1:p.Leu54Val	160	160	54	L/V	Ctt/Gtt	.	.	-1	.	SNV	.	.	.	.	.	.	.	.	XP_038445406	.	.	.	.	UU_Cfam_GSD_1.0_ROSY.refSeq.ensformat.gtf.gz
chrUn_JAAHUQ010001905v1	7058	C	T	2	T	missense_variant	MODERATE	.	LOC119879041	Transcript	XM_038589508	protein_coding	4/4	.	XM_038589508.1:c.1210G>A	XP_038445436.1:p.Ala404Thr	1816	1210	404	A/T	Gct/Act	.	.	-1	.	SNV	.	.	.	.	.	.	.	.	XP_038445436	.	.	.	.	UU_Cfam_GSD_1.0_ROSY.refSeq.ensformat.gtf.gz
chrUn_JAAHUQ010001905v1	7058	C	T	2	T	missense_variant	MODERATE	.	LOC119879041	Transcript	XM_038589509	protein_coding	4/4	.	XM_038589509.1:c.1210G>A	XP_038445437.1:p.Ala404Thr	1843	1210	404	A/T	Gct/Act	.	.	-1	.	SNV	.	.	.	.	.	.	.	.	XP_038445437	.	.	.	.	UU_Cfam_GSD_1.0_ROSY.refSeq.ensformat.gtf.gz
chrUn_JAAHUQ010001905v1	7058	C	T	2	T	missense_variant	MODERATE	.	LOC119879041	Transcript	XM_038589510	protein_coding	4/4	.	XM_038589510.1:c.1210G>A	XP_038445438.1:p.Ala404Thr	1930	1210	404	A/T	Gct/Act	.	.	-1	.	SNV	.	.	.	.	.	.	.	.	XP_038445438	.	.	.	.	UU_Cfam_GSD_1.0_ROSY.refSeq.ensformat.gtf.gz
chrUn_JAAHUQ010001905v1	7058	C	T	2	T	missense_variant	MODERATE	.	LOC119879041	Transcript	XM_038589511	protein_coding	4/4	.	XM_038589511.1:c.1210G>A	XP_038445439.1:p.Ala404Thr	1727	1210	404	A/T	Gct/Act	.	.	-1	.	SNV	.	.	.	.	.	.	.	.	XP_038445439	.	.	.	.	UU_Cfam_GSD_1.0_ROSY.refSeq.ensformat.gtf.gz
chrUn_JAAHUQ010001905v1	7058	C	T	2	T	missense_variant	MODERATE	.	LOC119879041	Transcript	XM_038589512	protein_coding	4/4	.	XM_038589512.1:c.1210G>A	XP_038445440.1:p.Ala404Thr	1771	1210	404	A/T	Gct/Act	.	.	-1	.	SNV	.	.	.	.	.	.	.	.	XP_038445440	.	.	.	.	UU_Cfam_GSD_1.0_ROSY.refSeq.ensformat.gtf.gz
chrUn_JAAHUQ010001905v1	7058	C	T	2	T	missense_variant	MODERATE	.	LOC119879041	Transcript	XM_038589513	protein_coding	3/3	.	XM_038589513.1:c.1210G>A	XP_038445441.1:p.Ala404Thr	1730	1210	404	A/T	Gct/Act	.	.	-1	.	SNV	.	.	.	.	.	.	.	.	XP_038445441	.	.	.	.	UU_Cfam_GSD_1.0_ROSY.refSeq.ensformat.gtf.gz
chrUn_JAAHUQ010001905v1	7058	C	T	2	T	missense_variant	MODERATE	.	LOC119879041	Transcript	XM_038589514	protein_coding	3/3	.	XM_038589514.1:c.1210G>A	XP_038445442.1:p.Ala404Thr	1696	1210	404	A/T	Gct/Act	.	.	-1	.	SNV	.	.	.	.	.	.	.	.	XP_038445442	.	.	.	.	UU_Cfam_GSD_1.0_ROSY.refSeq.ensformat.gtf.gz
chrUn_JAAHUQ010001905v1	7686	C	T	2	T	synonymous_variant	LOW	.	LOC119879041	Transcript	XM_038589508	protein_coding	4/4	.	XM_038589508.1:c.582G>A	XP_038445436.1:p.Ser194%3D	1188	582	194	S	tcG/tcA	.	.	-1	.	SNV	.	.	.	.	.	.	.	.	XP_038445436	.	.	.	.	UU_Cfam_GSD_1.0_ROSY.refSeq.ensformat.gtf.gz
chrUn_JAAHUQ010001905v1	7686	C	T	2	T	synonymous_variant	LOW	.	LOC119879041	Transcript	XM_038589509	protein_coding	4/4	.	XM_038589509.1:c.582G>A	XP_038445437.1:p.Ser194%3D	1215	582	194	S	tcG/tcA	.	.	-1	.	SNV	.	.	.	.	.	.	.	.	XP_038445437	.	.	.	.	UU_Cfam_GSD_1.0_ROSY.refSeq.ensformat.gtf.gz
chrUn_JAAHUQ010001905v1	7686	C	T	2	T	synonymous_variant	LOW	.	LOC119879041	Transcript	XM_038589510	protein_coding	4/4	.	XM_038589510.1:c.582G>A	XP_038445438.1:p.Ser194%3D	1302	582	194	S	tcG/tcA	.	.	-1	.	SNV	.	.	.	.	.	.	.	.	XP_038445438	.	.	.	.	UU_Cfam_GSD_1.0_ROSY.refSeq.ensformat.gtf.gz
chrUn_JAAHUQ010001905v1	7686	C	T	2	T	synonymous_variant	LOW	.	LOC119879041	Transcript	XM_038589511	protein_coding	4/4	.	XM_038589511.1:c.582G>A	XP_038445439.1:p.Ser194%3D	1099	582	194	S	tcG/tcA	.	.	-1	.	SNV	.	.	.	.	.	.	.	.	XP_038445439	.	.	.	.	UU_Cfam_GSD_1.0_ROSY.refSeq.ensformat.gtf.gz
chrUn_JAAHUQ010001905v1	7686	C	T	2	T	synonymous_variant	LOW	.	LOC119879041	Transcript	XM_038589512	protein_coding	4/4	.	XM_038589512.1:c.582G>A	XP_038445440.1:p.Ser194%3D	1143	582	194	S	tcG/tcA	.	.	-1	.	SNV	.	.	.	.	.	.	.	.	XP_038445440	.	.	.	.	UU_Cfam_GSD_1.0_ROSY.refSeq.ensformat.gtf.gz
chrUn_JAAHUQ010001905v1	7686	C	T	2	T	synonymous_variant	LOW	.	LOC119879041	Transcript	XM_038589513	protein_coding	3/3	.	XM_038589513.1:c.582G>A	XP_038445441.1:p.Ser194%3D	1102	582	194	S	tcG/tcA	.	.	-1	.	SNV	.	.	.	.	.	.	.	.	XP_038445441	.	.	.	.	UU_Cfam_GSD_1.0_ROSY.refSeq.ensformat.gtf.gz
chrUn_JAAHUQ010001905v1	7686	C	T	2	T	synonymous_variant	LOW	.	LOC119879041	Transcript	XM_038589514	protein_coding	3/3	.	XM_038589514.1:c.582G>A	XP_038445442.1:p.Ser194%3D	1068	582	194	S	tcG/tcA	.	.	-1	.	SNV	.	.	.	.	.	.	.	.	XP_038445442	.	.	.	.	UU_Cfam_GSD_1.0_ROSY.refSeq.ensformat.gtf.gz
chrUn_JAAHUQ010001905v1	7732	C	T	2	T	missense_variant	MODERATE	.	LOC119879041	Transcript	XM_038589508	protein_coding	4/4	.	XM_038589508.1:c.536G>A	XP_038445436.1:p.Arg179Gln	1142	536	179	R/Q	cGa/cAa	.	.	-1	.	SNV	.	.	.	.	.	.	.	.	XP_038445436	.	.	.	.	UU_Cfam_GSD_1.0_ROSY.refSeq.ensformat.gtf.gz
chrUn_JAAHUQ010001905v1	7732	C	T	2	T	missense_variant	MODERATE	.	LOC119879041	Transcript	XM_038589509	protein_coding	4/4	.	XM_038589509.1:c.536G>A	XP_038445437.1:p.Arg179Gln	1169	536	179	R/Q	cGa/cAa	.	.	-1	.	SNV	.	.	.	.	.	.	.	.	XP_038445437	.	.	.	.	UU_Cfam_GSD_1.0_ROSY.refSeq.ensformat.gtf.gz
chrUn_JAAHUQ010001905v1	7732	C	T	2	T	missense_variant	MODERATE	.	LOC119879041	Transcript	XM_038589510	protein_coding	4/4	.	XM_038589510.1:c.536G>A	XP_038445438.1:p.Arg179Gln	1256	536	179	R/Q	cGa/cAa	.	.	-1	.	SNV	.	.	.	.	.	.	.	.	XP_038445438	.	.	.	.	UU_Cfam_GSD_1.0_ROSY.refSeq.ensformat.gtf.gz
chrUn_JAAHUQ010001905v1	7732	C	T	2	T	missense_variant	MODERATE	.	LOC119879041	Transcript	XM_038589511	protein_coding	4/4	.	XM_038589511.1:c.536G>A	XP_038445439.1:p.Arg179Gln	1053	536	179	R/Q	cGa/cAa	.	.	-1	.	SNV	.	.	.	.	.	.	.	.	XP_038445439	.	.	.	.	UU_Cfam_GSD_1.0_ROSY.refSeq.ensformat.gtf.gz
chrUn_JAAHUQ010001905v1	7732	C	T	2	T	missense_variant	MODERATE	.	LOC119879041	Transcript	XM_038589512	protein_coding	4/4	.	XM_038589512.1:c.536G>A	XP_038445440.1:p.Arg179Gln	1097	536	179	R/Q	cGa/cAa	.	.	-1	.	SNV	.	.	.	.	.	.	.	.	XP_038445440	.	.	.	.	UU_Cfam_GSD_1.0_ROSY.refSeq.ensformat.gtf.gz
chrUn_JAAHUQ010001905v1	7732	C	T	2	T	missense_variant	MODERATE	.	LOC119879041	Transcript	XM_038589513	protein_coding	3/3	.	XM_038589513.1:c.536G>A	XP_038445441.1:p.Arg179Gln	1056	536	179	R/Q	cGa/cAa	.	.	-1	.	SNV	.	.	.	.	.	.	.	.	XP_038445441	.	.	.	.	UU_Cfam_GSD_1.0_ROSY.refSeq.ensformat.gtf.gz
chrUn_JAAHUQ010001905v1	7732	C	T	2	T	missense_variant	MODERATE	.	LOC119879041	Transcript	XM_038589514	protein_coding	3/3	.	XM_038589514.1:c.536G>A	XP_038445442.1:p.Arg179Gln	1022	536	179	R/Q	cGa/cAa	.	.	-1	.	SNV	.	.	.	.	.	.	.	.	XP_038445442	.	.	.	.	UU_Cfam_GSD_1.0_ROSY.refSeq.ensformat.gtf.gz
chrUn_JAAHUQ010001905v1	7757	T	G	2	G	missense_variant	MODERATE	.	LOC119879041	Transcript	XM_038589508	protein_coding	4/4	.	XM_038589508.1:c.511A>C	XP_038445436.1:p.Ile171Leu	1117	511	171	I/L	Atc/Ctc	.	.	-1	.	SNV	.	.	.	.	.	.	.	.	XP_038445436	.	.	.	.	UU_Cfam_GSD_1.0_ROSY.refSeq.ensformat.gtf.gz
chrUn_JAAHUQ010001905v1	7757	T	G	2	G	missense_variant	MODERATE	.	LOC119879041	Transcript	XM_038589509	protein_coding	4/4	.	XM_038589509.1:c.511A>C	XP_038445437.1:p.Ile171Leu	1144	511	171	I/L	Atc/Ctc	.	.	-1	.	SNV	.	.	.	.	.	.	.	.	XP_038445437	.	.	.	.	UU_Cfam_GSD_1.0_ROSY.refSeq.ensformat.gtf.gz
chrUn_JAAHUQ010001905v1	7757	T	G	2	G	missense_variant	MODERATE	.	LOC119879041	Transcript	XM_038589510	protein_coding	4/4	.	XM_038589510.1:c.511A>C	XP_038445438.1:p.Ile171Leu	1231	511	171	I/L	Atc/Ctc	.	.	-1	.	SNV	.	.	.	.	.	.	.	.	XP_038445438	.	.	.	.	UU_Cfam_GSD_1.0_ROSY.refSeq.ensformat.gtf.gz
chrUn_JAAHUQ010001905v1	7757	T	G	2	G	missense_variant	MODERATE	.	LOC119879041	Transcript	XM_038589511	protein_coding	4/4	.	XM_038589511.1:c.511A>C	XP_038445439.1:p.Ile171Leu	1028	511	171	I/L	Atc/Ctc	.	.	-1	.	SNV	.	.	.	.	.	.	.	.	XP_038445439	.	.	.	.	UU_Cfam_GSD_1.0_ROSY.refSeq.ensformat.gtf.gz
chrUn_JAAHUQ010001905v1	7757	T	G	2	G	missense_variant	MODERATE	.	LOC119879041	Transcript	XM_038589512	protein_coding	4/4	.	XM_038589512.1:c.511A>C	XP_038445440.1:p.Ile171Leu	1072	511	171	I/L	Atc/Ctc	.	.	-1	.	SNV	.	.	.	.	.	.	.	.	XP_038445440	.	.	.	.	UU_Cfam_GSD_1.0_ROSY.refSeq.ensformat.gtf.gz
chrUn_JAAHUQ010001905v1	7757	T	G	2	G	missense_variant	MODERATE	.	LOC119879041	Transcript	XM_038589513	protein_coding	3/3	.	XM_038589513.1:c.511A>C	XP_038445441.1:p.Ile171Leu	1031	511	171	I/L	Atc/Ctc	.	.	-1	.	SNV	.	.	.	.	.	.	.	.	XP_038445441	.	.	.	.	UU_Cfam_GSD_1.0_ROSY.refSeq.ensformat.gtf.gz
chrUn_JAAHUQ010001905v1	7757	T	G	2	G	missense_variant	MODERATE	.	LOC119879041	Transcript	XM_038589514	protein_coding	3/3	.	XM_038589514.1:c.511A>C	XP_038445442.1:p.Ile171Leu	997	511	171	I/L	Atc/Ctc	.	.	-1	.	SNV	.	.	.	.	.	.	.	.	XP_038445442	.	.	.	.	UU_Cfam_GSD_1.0_ROSY.refSeq.ensformat.gtf.gz
chrUn_JAAHUQ010001905v1	7942	A	G	2	G	missense_variant	MODERATE	.	LOC119879041	Transcript	XM_038589508	protein_coding	4/4	.	XM_038589508.1:c.326T>C	XP_038445436.1:p.Leu109Ser	932	326	109	L/S	tTg/tCg	.	.	-1	.	SNV	.	.	.	.	.	.	.	.	XP_038445436	.	.	.	.	UU_Cfam_GSD_1.0_ROSY.refSeq.ensformat.gtf.gz
chrUn_JAAHUQ010001905v1	7942	A	G	2	G	missense_variant	MODERATE	.	LOC119879041	Transcript	XM_038589509	protein_coding	4/4	.	XM_038589509.1:c.326T>C	XP_038445437.1:p.Leu109Ser	959	326	109	L/S	tTg/tCg	.	.	-1	.	SNV	.	.	.	.	.	.	.	.	XP_038445437	.	.	.	.	UU_Cfam_GSD_1.0_ROSY.refSeq.ensformat.gtf.gz
chrUn_JAAHUQ010001905v1	7942	A	G	2	G	missense_variant	MODERATE	.	LOC119879041	Transcript	XM_038589510	protein_coding	4/4	.	XM_038589510.1:c.326T>C	XP_038445438.1:p.Leu109Ser	1046	326	109	L/S	tTg/tCg	.	.	-1	.	SNV	.	.	.	.	.	.	.	.	XP_038445438	.	.	.	.	UU_Cfam_GSD_1.0_ROSY.refSeq.ensformat.gtf.gz
chrUn_JAAHUQ010001905v1	7942	A	G	2	G	missense_variant	MODERATE	.	LOC119879041	Transcript	XM_038589511	protein_coding	4/4	.	XM_038589511.1:c.326T>C	XP_038445439.1:p.Leu109Ser	843	326	109	L/S	tTg/tCg	.	.	-1	.	SNV	.	.	.	.	.	.	.	.	XP_038445439	.	.	.	.	UU_Cfam_GSD_1.0_ROSY.refSeq.ensformat.gtf.gz
chrUn_JAAHUQ010001905v1	7942	A	G	2	G	missense_variant	MODERATE	.	LOC119879041	Transcript	XM_038589512	protein_coding	4/4	.	XM_038589512.1:c.326T>C	XP_038445440.1:p.Leu109Ser	887	326	109	L/S	tTg/tCg	.	.	-1	.	SNV	.	.	.	.	.	.	.	.	XP_038445440	.	.	.	.	UU_Cfam_GSD_1.0_ROSY.refSeq.ensformat.gtf.gz
chrUn_JAAHUQ010001905v1	7942	A	G	2	G	missense_variant	MODERATE	.	LOC119879041	Transcript	XM_038589513	protein_coding	3/3	.	XM_038589513.1:c.326T>C	XP_038445441.1:p.Leu109Ser	846	326	109	L/S	tTg/tCg	.	.	-1	.	SNV	.	.	.	.	.	.	.	.	XP_038445441	.	.	.	.	UU_Cfam_GSD_1.0_ROSY.refSeq.ensformat.gtf.gz
chrUn_JAAHUQ010001905v1	7942	A	G	2	G	missense_variant	MODERATE	.	LOC119879041	Transcript	XM_038589514	protein_coding	3/3	.	XM_038589514.1:c.326T>C	XP_038445442.1:p.Leu109Ser	812	326	109	L/S	tTg/tCg	.	.	-1	.	SNV	.	.	.	.	.	.	.	.	XP_038445442	.	.	.	.	UU_Cfam_GSD_1.0_ROSY.refSeq.ensformat.gtf.gz
chrUn_JAAHUQ010001962v1	35749	C	T	1	T	missense_variant	MODERATE	.	LOC119879080	Transcript	XM_038589536	protein_coding	1/3	.	XM_038589536.1:c.130C>T	XP_038445464.1:p.Arg44Cys	196	130	44	R/C	Cgc/Tgc	.	.	1	.	SNV	.	.	.	.	.	.	.	.	XP_038445464	.	.	.	.	UU_Cfam_GSD_1.0_ROSY.refSeq.ensformat.gtf.gz
chrUn_JAAHUQ010001962v1	35749	C	T	1	T	missense_variant	MODERATE	.	LOC119879080	Transcript	XM_038589537	protein_coding	1/2	.	XM_038589537.1:c.130C>T	XP_038445465.1:p.Arg44Cys	196	130	44	R/C	Cgc/Tgc	.	.	1	.	SNV	.	.	.	.	.	.	.	.	XP_038445465	.	.	.	.	UU_Cfam_GSD_1.0_ROSY.refSeq.ensformat.gtf.gz
chrUn_JAAHUQ010001995v1	39988	G	GTTTTCC	1	TTTTCC	inframe_insertion	MODERATE	.	LOC119879088	Transcript	XM_038589544	protein_coding	2/6	.	XM_038589544.1:c.119_120insGGAAAA	XP_038445472.1:p.Glu39_Asn40insLysGlu	192-193	119-120	40	N/KEN	aac/aaGGAAAAc	.	.	-1	.	insertion	.	.	.	.	.	.	.	.	XP_038445472	.	.	.	.	UU_Cfam_GSD_1.0_ROSY.refSeq.ensformat.gtf.gz
chrUn_JAAHUQ010001995v1	39988	G	GTTTTCC	1	TTTTCC	inframe_insertion	MODERATE	.	LOC119879088	Transcript	XM_038589545	protein_coding	2/6	.	XM_038589545.1:c.119_120insGGAAAA	XP_038445473.1:p.Glu39_Asn40insLysGlu	190-191	119-120	40	N/KEN	aac/aaGGAAAAc	.	.	-1	.	insertion	.	.	.	.	.	.	.	.	XP_038445473	.	.	.	.	UU_Cfam_GSD_1.0_ROSY.refSeq.ensformat.gtf.gz
chrUn_JAAHUQ010001995v1	39988	G	GTTTTCC	1	TTTTCC	inframe_insertion	MODERATE	.	LOC119879088	Transcript	XM_038589546	protein_coding	2/4	.	XM_038589546.1:c.119_120insGGAAAA	XP_038445474.1:p.Glu39_Asn40insLysGlu	211-212	119-120	40	N/KEN	aac/aaGGAAAAc	.	.	-1	.	insertion	.	.	.	.	.	.	.	.	XP_038445474	.	.	.	.	UU_Cfam_GSD_1.0_ROSY.refSeq.ensformat.gtf.gz
chrUn_JAAHUQ010002014v1	16940	C	T	1	T	synonymous_variant	LOW	.	LOC119879107	Transcript	XM_038589555	protein_coding	6/9	.	XM_038589555.1:c.1530G>A	XP_038445483.1:p.Glu510%3D	1565	1530	510	E	gaG/gaA	.	.	-1	.	SNV	.	.	.	.	.	.	.	.	XP_038445483	.	.	.	.	UU_Cfam_GSD_1.0_ROSY.refSeq.ensformat.gtf.gz
chrUn_JAAHUQ010002014v1	16940	C	T	1	T	synonymous_variant	LOW	.	LOC119879107	Transcript	XM_038589556	protein_coding	6/9	.	XM_038589556.1:c.1530G>A	XP_038445484.1:p.Glu510%3D	1564	1530	510	E	gaG/gaA	.	.	-1	.	SNV	.	.	.	.	.	.	.	.	XP_038445484	.	.	.	.	UU_Cfam_GSD_1.0_ROSY.refSeq.ensformat.gtf.gz
chrUn_JAAHUQ010002014v1	16940	C	T	1	T	synonymous_variant	LOW	.	LOC119879107	Transcript	XM_038589557	protein_coding	7/10	.	XM_038589557.1:c.1443G>A	XP_038445485.1:p.Glu481%3D	1478	1443	481	E	gaG/gaA	.	.	-1	.	SNV	.	.	.	.	.	.	.	.	XP_038445485	.	.	.	.	UU_Cfam_GSD_1.0_ROSY.refSeq.ensformat.gtf.gz
chrUn_JAAHUQ010002014v1	27623	C	T	2	T	missense_variant	MODERATE	.	LOC119879107	Transcript	XM_038589555	protein_coding	5/9	.	XM_038589555.1:c.589G>A	XP_038445483.1:p.Ala197Thr	624	589	197	A/T	Gct/Act	.	.	-1	.	SNV	.	.	.	.	.	.	.	.	XP_038445483	.	.	.	.	UU_Cfam_GSD_1.0_ROSY.refSeq.ensformat.gtf.gz
chrUn_JAAHUQ010002014v1	27623	C	T	2	T	missense_variant	MODERATE	.	LOC119879107	Transcript	XM_038589556	protein_coding	5/9	.	XM_038589556.1:c.589G>A	XP_038445484.1:p.Ala197Thr	623	589	197	A/T	Gct/Act	.	.	-1	.	SNV	.	.	.	.	.	.	.	.	XP_038445484	.	.	.	.	UU_Cfam_GSD_1.0_ROSY.refSeq.ensformat.gtf.gz
chrUn_JAAHUQ010002014v1	27623	C	T	2	T	missense_variant	MODERATE	.	LOC119879107	Transcript	XM_038589557	protein_coding	5/10	.	XM_038589557.1:c.589G>A	XP_038445485.1:p.Ala197Thr	624	589	197	A/T	Gct/Act	.	.	-1	.	SNV	.	.	.	.	.	.	.	.	XP_038445485	.	.	.	.	UU_Cfam_GSD_1.0_ROSY.refSeq.ensformat.gtf.gz
chrUn_JAAHUQ010002097v1	38421	G	A	1	A	missense_variant	MODERATE	.	LOC119879180	Transcript	XM_038589590	protein_coding	4/8	.	XM_038589590.1:c.473C>T	XP_038445518.1:p.Pro158Leu	473	473	158	P/L	cCg/cTg	.	.	-1	.	SNV	.	.	.	.	.	.	.	.	XP_038445518	.	.	.	.	UU_Cfam_GSD_1.0_ROSY.refSeq.ensformat.gtf.gz
chrUn_JAAHUQ010002155v1	30775	A	G	1	G	synonymous_variant	LOW	.	LOC102153922	Transcript	XM_038589602	protein_coding	6/6	.	XM_038589602.1:c.735A>G	XP_038445530.1:p.Glu245%3D	801	735	245	E	gaA/gaG	.	.	1	.	SNV	.	.	.	.	.	.	.	.	XP_038445530	.	.	.	.	UU_Cfam_GSD_1.0_ROSY.refSeq.ensformat.gtf.gz
chrUn_JAAHUQ010002155v1	30775	A	G	1	G	synonymous_variant	LOW	.	LOC102153922	Transcript	XM_038589603	protein_coding	5/5	.	XM_038589603.1:c.624A>G	XP_038445531.1:p.Glu208%3D	690	624	208	E	gaA/gaG	.	.	1	.	SNV	.	.	.	.	.	.	.	.	XP_038445531	.	.	.	.	UU_Cfam_GSD_1.0_ROSY.refSeq.ensformat.gtf.gz
chrUn_JAAHUQ010002155v1	31171	C	T	1	T	synonymous_variant	LOW	.	LOC102153922	Transcript	XM_038589602	protein_coding	6/6	.	XM_038589602.1:c.1131C>T	XP_038445530.1:p.His377%3D	1197	1131	377	H	caC/caT	.	.	1	.	SNV	.	.	.	.	.	.	.	.	XP_038445530	.	.	.	.	UU_Cfam_GSD_1.0_ROSY.refSeq.ensformat.gtf.gz
chrUn_JAAHUQ010002155v1	31171	C	T	1	T	synonymous_variant	LOW	.	LOC102153922	Transcript	XM_038589603	protein_coding	5/5	.	XM_038589603.1:c.1020C>T	XP_038445531.1:p.His340%3D	1086	1020	340	H	caC/caT	.	.	1	.	SNV	.	.	.	.	.	.	.	.	XP_038445531	.	.	.	.	UU_Cfam_GSD_1.0_ROSY.refSeq.ensformat.gtf.gz
chrUn_JAAHUQ010002197v1	21559	G	A	2	A	synonymous_variant	LOW	.	LOC119879221	Transcript	XM_038589613	protein_coding	1/3	.	XM_038589613.1:c.789G>A	XP_038445541.1:p.Pro263%3D	814	789	263	P	ccG/ccA	.	.	1	.	SNV	.	.	.	.	.	.	.	.	XP_038445541	.	.	.	.	UU_Cfam_GSD_1.0_ROSY.refSeq.ensformat.gtf.gz
chrUn_JAAHUQ010002266v1	2004	T	G	1	G	missense_variant	MODERATE	.	LOC119879267	Transcript	XM_038589631	protein_coding	4/4	.	XM_038589631.1:c.2239A>C	XP_038445559.1:p.Thr747Pro	2239	2239	747	T/P	Acc/Ccc	.	.	-1	.	SNV	.	.	.	.	.	.	.	.	XP_038445559	.	.	.	.	UU_Cfam_GSD_1.0_ROSY.refSeq.ensformat.gtf.gz
chrUn_JAAHUQ010002302v1	3359	G	T	2	T	synonymous_variant	LOW	.	LOC119868924	Transcript	XM_038589634	protein_coding	2/2	.	XM_038589634.1:c.603G>T	XP_038445562.1:p.Gly201%3D	603	603	201	G	ggG/ggT	.	.	1	.	SNV	.	.	.	.	.	.	.	.	XP_038445562	.	.	.	.	UU_Cfam_GSD_1.0_ROSY.refSeq.ensformat.gtf.gz
chrUn_JAAHUQ010002323v1	27516	A	ATG	2	TG	splice_region_variant&intron_variant&non_coding_transcript_variant	LOW	.	LOC119868524	Transcript	XR_005387436	misc_RNA	.	1/1	XR_005387436.1:n.58+7_58+8insTG	.	.	.	.	.	.	.	.	1	.	insertion	.	.	.	.	.	.	.	.	.	.	.	.	.	UU_Cfam_GSD_1.0_ROSY.refSeq.ensformat.gtf.gz
chrUn_JAAHUQ010002381v1	15901	A	AAC	1	AC	frameshift_variant	HIGH	.	LOC119879327	Transcript	XM_038589663	protein_coding	5/5	.	XM_038589663.1:c.2475_2476insAC	XP_038445591.1:p.Pro826ThrfsTer42	2475-2476	2475-2476	825-826	-/X	-/AC	.	.	1	.	insertion	.	.	.	.	.	.	.	.	XP_038445591	.	.	.	.	UU_Cfam_GSD_1.0_ROSY.refSeq.ensformat.gtf.gz
chrUn_JAAHUQ010002381v1	15916	GGGA	G	1	-	inframe_deletion	MODERATE	.	LOC119879327	Transcript	XM_038589663	protein_coding	5/5	.	XM_038589663.1:c.2493_2495del	XP_038445591.1:p.Gly832del	2491-2493	2491-2493	831	G/-	GGA/-	.	.	1	.	deletion	.	.	.	.	.	.	.	.	XP_038445591	.	.	.	.	UU_Cfam_GSD_1.0_ROSY.refSeq.ensformat.gtf.gz
chrUn_JAAHUQ010002381v1	15922	G	T	1	T	synonymous_variant	LOW	.	LOC119879327	Transcript	XM_038589663	protein_coding	5/5	.	XM_038589663.1:c.2496G>T	XP_038445591.1:p.Gly832%3D	2496	2496	832	G	ggG/ggT	.	.	1	.	SNV	.	.	.	.	.	.	.	.	XP_038445591	.	.	.	.	UU_Cfam_GSD_1.0_ROSY.refSeq.ensformat.gtf.gz
chrUn_JAAHUQ010002381v1	15997	C	A	1	A	missense_variant	MODERATE	.	LOC119879327	Transcript	XM_038589663	protein_coding	5/5	.	XM_038589663.1:c.2571C>A	XP_038445591.1:p.His857Gln	2571	2571	857	H/Q	caC/caA	.	.	1	.	SNV	.	.	.	.	.	.	.	.	XP_038445591	.	.	.	.	UU_Cfam_GSD_1.0_ROSY.refSeq.ensformat.gtf.gz
chrUn_JAAHUQ010002381v1	16012	G	A	1	A	synonymous_variant	LOW	.	LOC119879327	Transcript	XM_038589663	protein_coding	5/5	.	XM_038589663.1:c.2586G>A	XP_038445591.1:p.Arg862%3D	2586	2586	862	R	cgG/cgA	.	.	1	.	SNV	.	.	.	.	.	.	.	.	XP_038445591	.	.	.	.	UU_Cfam_GSD_1.0_ROSY.refSeq.ensformat.gtf.gz
chrUn_JAAHUQ010002381v1	16274	C	A	1	A	missense_variant	MODERATE	.	LOC119879327	Transcript	XM_038589663	protein_coding	5/5	.	XM_038589663.1:c.2848C>A	XP_038445591.1:p.Gln950Lys	2848	2848	950	Q/K	Caa/Aaa	.	.	1	.	SNV	.	.	.	.	.	.	.	.	XP_038445591	.	.	.	.	UU_Cfam_GSD_1.0_ROSY.refSeq.ensformat.gtf.gz
chrUn_JAAHUQ010002381v1	16423	A	C	1	C	synonymous_variant	LOW	.	LOC119879327	Transcript	XM_038589663	protein_coding	5/5	.	XM_038589663.1:c.2997A>C	XP_038445591.1:p.Gly999%3D	2997	2997	999	G	ggA/ggC	.	.	1	.	SNV	.	.	.	.	.	.	.	.	XP_038445591	.	.	.	.	UU_Cfam_GSD_1.0_ROSY.refSeq.ensformat.gtf.gz
chrUn_JAAHUQ010002381v1	35089	T	TGAAAGAAA	1	GAAAGAAA	splice_region_variant&intron_variant&non_coding_transcript_variant	LOW	.	LOC119879330	Transcript	XR_005387468	lncRNA	.	1/2	XR_005387468.1:n.215-13_215-6dup	.	.	.	.	.	.	.	.	-1	.	insertion	.	.	.	.	.	.	.	.	.	.	.	.	.	UU_Cfam_GSD_1.0_ROSY.refSeq.ensformat.gtf.gz
chrUn_JAAHUQ010002457v1	1678	T	C	2	C	missense_variant	MODERATE	.	LOC119879372	Transcript	XM_038589677	protein_coding	5/5	.	XM_038589677.1:c.521A>G	XP_038445605.1:p.Asn174Ser	521	521	174	N/S	aAt/aGt	.	.	-1	.	SNV	.	.	.	.	.	.	.	.	XP_038445605	.	.	.	.	UU_Cfam_GSD_1.0_ROSY.refSeq.ensformat.gtf.gz
chrUn_JAAHUQ010002486v1	30932	C	T	1	T	synonymous_variant	LOW	.	LOC119879389	Transcript	XM_038589684	protein_coding	1/6	.	XM_038589684.1:c.399G>A	XP_038445612.1:p.Thr133%3D	399	399	133	T	acG/acA	.	.	-1	.	SNV	.	.	.	.	.	.	.	.	XP_038445612	.	.	.	.	UU_Cfam_GSD_1.0_ROSY.refSeq.ensformat.gtf.gz
chrUn_JAAHUQ010002486v1	31176	G	A	1	A	missense_variant	MODERATE	.	LOC119879389	Transcript	XM_038589684	protein_coding	1/6	.	XM_038589684.1:c.155C>T	XP_038445612.1:p.Pro52Leu	155	155	52	P/L	cCg/cTg	.	.	-1	.	SNV	.	.	.	.	.	.	.	.	XP_038445612	.	.	.	.	UU_Cfam_GSD_1.0_ROSY.refSeq.ensformat.gtf.gz
chrUn_JAAHUQ010002532v1	10252	G	C	1	C	synonymous_variant	LOW	.	LOC119879414	Transcript	XM_038589697	protein_coding	4/5	.	XM_038589697.1:c.612C>G	XP_038445625.1:p.Pro204%3D	1995	612	204	P	ccC/ccG	.	.	-1	.	SNV	.	.	.	.	.	.	.	.	XP_038445625	.	.	.	.	UU_Cfam_GSD_1.0_ROSY.refSeq.ensformat.gtf.gz
chrUn_JAAHUQ010002532v1	10252	G	C	1	C	synonymous_variant	LOW	.	LOC119879414	Transcript	XM_038589698	protein_coding	4/5	.	XM_038589698.1:c.612C>G	XP_038445626.1:p.Pro204%3D	1494	612	204	P	ccC/ccG	.	.	-1	.	SNV	.	.	.	.	.	.	.	.	XP_038445626	.	.	.	.	UU_Cfam_GSD_1.0_ROSY.refSeq.ensformat.gtf.gz
chrUn_JAAHUQ010002532v1	10252	G	C	1	C	synonymous_variant	LOW	.	LOC119879414	Transcript	XM_038589699	protein_coding	5/6	.	XM_038589699.1:c.612C>G	XP_038445627.1:p.Pro204%3D	889	612	204	P	ccC/ccG	.	.	-1	.	SNV	.	.	.	.	.	.	.	.	XP_038445627	.	.	.	.	UU_Cfam_GSD_1.0_ROSY.refSeq.ensformat.gtf.gz
chrUn_JAAHUQ010002532v1	10252	G	C	1	C	synonymous_variant	LOW	.	LOC119879414	Transcript	XM_038589700	protein_coding	4/5	.	XM_038589700.1:c.612C>G	XP_038445628.1:p.Pro204%3D	1991	612	204	P	ccC/ccG	.	.	-1	.	SNV	.	.	.	.	.	.	.	.	XP_038445628	.	.	.	.	UU_Cfam_GSD_1.0_ROSY.refSeq.ensformat.gtf.gz
chrUn_JAAHUQ010002532v1	10252	G	C	1	C	synonymous_variant	LOW	.	LOC119879414	Transcript	XM_038589701	protein_coding	4/5	.	XM_038589701.1:c.612C>G	XP_038445629.1:p.Pro204%3D	785	612	204	P	ccC/ccG	.	.	-1	.	SNV	.	.	.	.	.	.	.	.	XP_038445629	.	.	.	.	UU_Cfam_GSD_1.0_ROSY.refSeq.ensformat.gtf.gz
chrUn_JAAHUQ010002532v1	10252	G	C	1	C	synonymous_variant	LOW	.	LOC119879414	Transcript	XM_038589702	protein_coding	3/4	.	XM_038589702.1:c.501C>G	XP_038445630.1:p.Pro167%3D	1852	501	167	P	ccC/ccG	.	.	-1	.	SNV	.	.	.	.	.	.	.	.	XP_038445630	.	.	.	.	UU_Cfam_GSD_1.0_ROSY.refSeq.ensformat.gtf.gz
chrUn_JAAHUQ010002532v1	10252	G	C	1	C	synonymous_variant	LOW	.	LOC119879414	Transcript	XM_038589703	protein_coding	2/3	.	XM_038589703.1:c.459C>G	XP_038445631.1:p.Pro153%3D	1687	459	153	P	ccC/ccG	.	.	-1	.	SNV	.	.	.	.	.	.	.	.	XP_038445631	.	.	.	.	UU_Cfam_GSD_1.0_ROSY.refSeq.ensformat.gtf.gz
chrUn_JAAHUQ010002532v1	10252	G	C	1	C	synonymous_variant	LOW	.	LOC119879414	Transcript	XM_038589704	protein_coding	2/3	.	XM_038589704.1:c.459C>G	XP_038445632.1:p.Pro153%3D	1300	459	153	P	ccC/ccG	.	.	-1	.	SNV	.	.	.	.	.	.	.	.	XP_038445632	.	.	.	.	UU_Cfam_GSD_1.0_ROSY.refSeq.ensformat.gtf.gz
chrUn_JAAHUQ010002552v1	24302	G	T	1	T	splice_region_variant&intron_variant	LOW	.	LOC119879416	Transcript	XM_038589705	protein_coding	.	3/5	XM_038589705.1:c.443+6C>A	.	.	.	.	.	.	.	.	-1	.	SNV	.	.	.	.	.	.	.	.	XP_038445633	.	.	.	.	UU_Cfam_GSD_1.0_ROSY.refSeq.ensformat.gtf.gz
chrUn_JAAHUQ010002552v1	24358	G	C	1	C	missense_variant	MODERATE	.	LOC119879416	Transcript	XM_038589705	protein_coding	3/6	.	XM_038589705.1:c.393C>G	XP_038445633.1:p.Asp131Glu	453	393	131	D/E	gaC/gaG	.	.	-1	.	SNV	.	.	.	.	.	.	.	.	XP_038445633	.	.	.	.	UU_Cfam_GSD_1.0_ROSY.refSeq.ensformat.gtf.gz
chrUn_JAAHUQ010002552v1	24436	C	T	1	T	synonymous_variant	LOW	.	LOC119879416	Transcript	XM_038589705	protein_coding	3/6	.	XM_038589705.1:c.315G>A	XP_038445633.1:p.Leu105%3D	375	315	105	L	ctG/ctA	.	.	-1	.	SNV	.	.	.	.	.	.	.	.	XP_038445633	.	.	.	.	UU_Cfam_GSD_1.0_ROSY.refSeq.ensformat.gtf.gz
chrUn_JAAHUQ010002552v1	25133	A	C	2	C	missense_variant	MODERATE	.	LOC119879416	Transcript	XM_038589705	protein_coding	2/6	.	XM_038589705.1:c.220T>G	XP_038445633.1:p.Ser74Ala	280	220	74	S/A	Tca/Gca	.	.	-1	.	SNV	.	.	.	.	.	.	.	.	XP_038445633	.	.	.	.	UU_Cfam_GSD_1.0_ROSY.refSeq.ensformat.gtf.gz
chrUn_JAAHUQ010002552v1	25162	G	T	1	T	missense_variant	MODERATE	.	LOC119879416	Transcript	XM_038589705	protein_coding	2/6	.	XM_038589705.1:c.191C>A	XP_038445633.1:p.Thr64Asn	251	191	64	T/N	aCc/aAc	.	.	-1	.	SNV	.	.	.	.	.	.	.	.	XP_038445633	.	.	.	.	UU_Cfam_GSD_1.0_ROSY.refSeq.ensformat.gtf.gz
chrUn_JAAHUQ010002700v1	16838	A	T	1	T	splice_region_variant&non_coding_transcript_exon_variant	LOW	.	LOC119879492	Transcript	XR_005387548	lncRNA	2/3	.	XR_005387548.1:n.188A>T	.	188	.	.	.	.	.	.	1	.	SNV	.	.	.	.	.	.	.	.	.	.	.	.	.	UU_Cfam_GSD_1.0_ROSY.refSeq.ensformat.gtf.gz
chrUn_JAAHUQ010002726v1	19848	A	C	2	C	synonymous_variant	LOW	.	LOC119879505	Transcript	XM_038589748	protein_coding	1/1	.	XM_038589748.1:c.165T>G	XP_038445676.1:p.Leu55%3D	180	165	55	L	ctT/ctG	.	.	-1	.	SNV	.	.	.	.	.	.	.	.	XP_038445676	.	.	.	.	UU_Cfam_GSD_1.0_ROSY.refSeq.ensformat.gtf.gz
chrUn_JAAHUQ010002726v1	19992	C	A	2	A	synonymous_variant	LOW	.	LOC119879505	Transcript	XM_038589748	protein_coding	1/1	.	XM_038589748.1:c.21G>T	XP_038445676.1:p.Leu7%3D	36	21	7	L	ctG/ctT	.	.	-1	.	SNV	.	.	.	.	.	.	.	.	XP_038445676	.	.	.	.	UU_Cfam_GSD_1.0_ROSY.refSeq.ensformat.gtf.gz
chrUn_JAAHUQ010002750v1	5810	C	T	1	T	missense_variant	MODERATE	.	LOC119879516	Transcript	XM_038589752	protein_coding	6/8	.	XM_038589752.1:c.707G>A	XP_038445680.1:p.Arg236His	907	707	236	R/H	cGt/cAt	.	.	-1	.	SNV	.	.	.	.	.	.	.	.	XP_038445680	.	.	.	.	UU_Cfam_GSD_1.0_ROSY.refSeq.ensformat.gtf.gz
chrUn_JAAHUQ010002750v1	5874	C	G	1	G	missense_variant	MODERATE	.	LOC119879516	Transcript	XM_038589752	protein_coding	6/8	.	XM_038589752.1:c.643G>C	XP_038445680.1:p.Val215Leu	843	643	215	V/L	Gtc/Ctc	.	.	-1	.	SNV	.	.	.	.	.	.	.	.	XP_038445680	.	.	.	.	UU_Cfam_GSD_1.0_ROSY.refSeq.ensformat.gtf.gz
chrUn_JAAHUQ010002750v1	5896	T	G	2	G	synonymous_variant	LOW	.	LOC119879516	Transcript	XM_038589752	protein_coding	6/8	.	XM_038589752.1:c.621A>C	XP_038445680.1:p.Pro207%3D	821	621	207	P	ccA/ccC	.	.	-1	.	SNV	.	.	.	.	.	.	.	.	XP_038445680	.	.	.	.	UU_Cfam_GSD_1.0_ROSY.refSeq.ensformat.gtf.gz
chrUn_JAAHUQ010002750v1	6524	A	G	1	G	missense_variant	MODERATE	.	LOC119879516	Transcript	XM_038589752	protein_coding	5/8	.	XM_038589752.1:c.560T>C	XP_038445680.1:p.Leu187Ser	760	560	187	L/S	tTg/tCg	.	.	-1	.	SNV	.	.	.	.	.	.	.	.	XP_038445680	.	.	.	.	UU_Cfam_GSD_1.0_ROSY.refSeq.ensformat.gtf.gz
chrUn_JAAHUQ010002750v1	6627	T	C	1	C	missense_variant	MODERATE	.	LOC119879516	Transcript	XM_038589752	protein_coding	5/8	.	XM_038589752.1:c.457A>G	XP_038445680.1:p.Ser153Gly	657	457	153	S/G	Agc/Ggc	.	.	-1	.	SNV	.	.	.	.	.	.	.	.	XP_038445680	.	.	.	.	UU_Cfam_GSD_1.0_ROSY.refSeq.ensformat.gtf.gz
chrUn_JAAHUQ010002750v1	6638	T	A	1	A	missense_variant	MODERATE	.	LOC119879516	Transcript	XM_038589752	protein_coding	5/8	.	XM_038589752.1:c.446A>T	XP_038445680.1:p.Asn149Ile	646	446	149	N/I	aAc/aTc	.	.	-1	.	SNV	.	.	.	.	.	.	.	.	XP_038445680	.	.	.	.	UU_Cfam_GSD_1.0_ROSY.refSeq.ensformat.gtf.gz
chrUn_MU018704v1	392732	CG	C	2	-	frameshift_variant&splice_region_variant	HIGH	.	LOC119878232	Transcript	XM_038588915	protein_coding	2/6	.	XM_038588915.1:c.23del	XP_038444843.1:p.Arg8GlnfsTer24	23	23	8	R/X	cGa/ca	.	.	1	.	deletion	.	.	.	.	.	.	.	.	XP_038444843	.	.	.	.	UU_Cfam_GSD_1.0_ROSY.refSeq.ensformat.gtf.gz
chrUn_MU018704v1	392872	G	T	2	T	missense_variant	MODERATE	.	LOC119878232	Transcript	XM_038588915	protein_coding	2/6	.	XM_038588915.1:c.162G>T	XP_038444843.1:p.Leu54Phe	162	162	54	L/F	ttG/ttT	.	.	1	.	SNV	.	.	.	.	.	.	.	.	XP_038444843	.	.	.	.	UU_Cfam_GSD_1.0_ROSY.refSeq.ensformat.gtf.gz
chrUn_MU018704v1	393725	C	T	2	T	missense_variant	MODERATE	.	LOC119878232	Transcript	XM_038588915	protein_coding	2/6	.	XM_038588915.1:c.1015C>T	XP_038444843.1:p.Arg339Cys	1015	1015	339	R/C	Cgt/Tgt	.	.	1	.	SNV	.	.	.	.	.	.	.	.	XP_038444843	.	.	.	.	UU_Cfam_GSD_1.0_ROSY.refSeq.ensformat.gtf.gz
chrUn_MU018704v1	394256	C	T	2	T	missense_variant	MODERATE	.	LOC119878232	Transcript	XM_038588915	protein_coding	2/6	.	XM_038588915.1:c.1546C>T	XP_038444843.1:p.Arg516Trp	1546	1546	516	R/W	Cgg/Tgg	.	.	1	.	SNV	.	.	.	.	.	.	.	.	XP_038444843	.	.	.	.	UU_Cfam_GSD_1.0_ROSY.refSeq.ensformat.gtf.gz
chrUn_MU018704v1	395118	G	T	2	T	missense_variant	MODERATE	.	LOC119878232	Transcript	XM_038588915	protein_coding	4/6	.	XM_038588915.1:c.2405G>T	XP_038444843.1:p.Arg802Ile	2405	2405	802	R/I	aGa/aTa	.	.	1	.	SNV	.	.	.	.	.	.	.	.	XP_038444843	.	.	.	.	UU_Cfam_GSD_1.0_ROSY.refSeq.ensformat.gtf.gz
chrUn_MU018704v1	395516	G	C	2	C	missense_variant	MODERATE	.	LOC119878232	Transcript	XM_038588915	protein_coding	6/6	.	XM_038588915.1:c.2800G>C	XP_038444843.1:p.Gly934Arg	2800	2800	934	G/R	Ggt/Cgt	.	.	1	.	SNV	.	.	.	.	.	.	.	.	XP_038444843	.	.	.	.	UU_Cfam_GSD_1.0_ROSY.refSeq.ensformat.gtf.gz
chrUn_MU018704v1	395612	T	C	2	C	missense_variant	MODERATE	.	LOC119878232	Transcript	XM_038588915	protein_coding	6/6	.	XM_038588915.1:c.2896T>C	XP_038444843.1:p.Cys966Arg	2896	2896	966	C/R	Tgc/Cgc	.	.	1	.	SNV	.	.	.	.	.	.	.	.	XP_038444843	.	.	.	.	UU_Cfam_GSD_1.0_ROSY.refSeq.ensformat.gtf.gz
chrUn_MU018704v1	414001	G	C	2	C	missense_variant	MODERATE	.	LOC119878233	Transcript	XM_038588916	protein_coding	6/6	.	XM_038588916.1:c.985C>G	XP_038444844.1:p.Pro329Ala	1051	985	329	P/A	Ccg/Gcg	.	.	-1	.	SNV	.	.	.	.	.	.	.	.	XP_038444844	.	.	.	.	UU_Cfam_GSD_1.0_ROSY.refSeq.ensformat.gtf.gz
chrUn_MU018704v1	423788	A	G	1	G	missense_variant	MODERATE	.	LOC119878242	Transcript	XM_038588921	protein_coding	7/22	.	XM_038588921.1:c.586A>G	XP_038444849.1:p.Ser196Gly	716	586	196	S/G	Agc/Ggc	.	.	1	.	SNV	.	.	.	.	.	.	.	.	XP_038444849	.	.	.	.	UU_Cfam_GSD_1.0_ROSY.refSeq.ensformat.gtf.gz
chrUn_MU018704v1	424271	C	T	1	T	synonymous_variant	LOW	.	LOC119878242	Transcript	XM_038588921	protein_coding	8/22	.	XM_038588921.1:c.696C>T	XP_038444849.1:p.Val232%3D	826	696	232	V	gtC/gtT	.	.	1	.	SNV	.	.	.	.	.	.	.	.	XP_038444849	.	.	.	.	UU_Cfam_GSD_1.0_ROSY.refSeq.ensformat.gtf.gz
chrUn_MU018711v1	28432	A	G	1	G	synonymous_variant	LOW	.	LOC119878314	Transcript	XM_038588953	protein_coding	2/4	.	XM_038588953.1:c.598T>C	XP_038444881.1:p.Leu200%3D	598	598	200	L	Tta/Cta	.	.	-1	.	SNV	.	.	.	.	.	.	.	.	XP_038444881	.	.	.	.	UU_Cfam_GSD_1.0_ROSY.refSeq.ensformat.gtf.gz
chrUn_MU018711v1	28503	C	T	1	T	missense_variant	MODERATE	.	LOC119878314	Transcript	XM_038588953	protein_coding	2/4	.	XM_038588953.1:c.527G>A	XP_038444881.1:p.Cys176Tyr	527	527	176	C/Y	tGc/tAc	.	.	-1	.	SNV	.	.	.	.	.	.	.	.	XP_038444881	.	.	.	.	UU_Cfam_GSD_1.0_ROSY.refSeq.ensformat.gtf.gz
chrUn_MU018711v1	219642	T	C	1	C	missense_variant	MODERATE	.	LOC119878318	Transcript	XM_038588954	protein_coding	8/9	.	XM_038588954.1:c.1003A>G	XP_038444882.1:p.Thr335Ala	1003	1003	335	T/A	Aca/Gca	.	.	-1	.	SNV	.	.	.	.	.	.	.	.	XP_038444882	.	.	.	.	UU_Cfam_GSD_1.0_ROSY.refSeq.ensformat.gtf.gz
chrUn_MU018711v1	223362	C	T	1	T	missense_variant	MODERATE	.	LOC119878318	Transcript	XM_038588954	protein_coding	7/9	.	XM_038588954.1:c.892G>A	XP_038444882.1:p.Ala298Thr	892	892	298	A/T	Gcc/Acc	.	.	-1	.	SNV	.	.	.	.	.	.	.	.	XP_038444882	.	.	.	.	UU_Cfam_GSD_1.0_ROSY.refSeq.ensformat.gtf.gz
chrUn_MU018711v1	243898	G	A	1	A	missense_variant	MODERATE	.	LOC119878318	Transcript	XM_038588954	protein_coding	2/9	.	XM_038588954.1:c.119C>T	XP_038444882.1:p.Ala40Val	119	119	40	A/V	gCg/gTg	.	.	-1	.	SNV	.	.	.	.	.	.	.	.	XP_038444882	.	.	.	.	UU_Cfam_GSD_1.0_ROSY.refSeq.ensformat.gtf.gz
chrUn_MU018715v1	144136	T	TAA	1	AA	splice_region_variant&intron_variant&non_coding_transcript_variant	LOW	.	LOC119878337	Transcript	XR_005386786	lncRNA	.	2/2	XR_005386786.1:n.174-9_174-8dup	.	.	.	.	.	.	.	.	-1	.	insertion	.	.	.	.	.	.	.	.	.	.	.	.	.	UU_Cfam_GSD_1.0_ROSY.refSeq.ensformat.gtf.gz
chrUn_MU018716v1	175618	T	C	1	C	missense_variant	MODERATE	.	LOC119869224	Transcript	XM_038588959	protein_coding	2/4	.	XM_038588959.1:c.928T>C	XP_038444887.1:p.Ser310Pro	946	928	310	S/P	Tcc/Ccc	.	.	1	.	SNV	.	.	.	.	.	.	.	.	XP_038444887	.	.	.	.	UU_Cfam_GSD_1.0_ROSY.refSeq.ensformat.gtf.gz
chrUn_MU018719v1	63191	T	C	2	C	missense_variant	MODERATE	.	LOC119878351	Transcript	XM_038588969	protein_coding	28/30	.	XM_038588969.1:c.4587A>G	XP_038444897.1:p.Ile1529Met	4643	4587	1529	I/M	atA/atG	.	.	-1	.	SNV	.	.	.	.	.	.	.	.	XP_038444897	.	.	.	.	UU_Cfam_GSD_1.0_ROSY.refSeq.ensformat.gtf.gz
chrUn_MU018719v1	83685	A	G	1	G	missense_variant	MODERATE	.	LOC119878351	Transcript	XM_038588969	protein_coding	24/30	.	XM_038588969.1:c.3827T>C	XP_038444897.1:p.Val1276Ala	3883	3827	1276	V/A	gTg/gCg	.	.	-1	.	SNV	.	.	.	.	.	.	.	.	XP_038444897	.	.	.	.	UU_Cfam_GSD_1.0_ROSY.refSeq.ensformat.gtf.gz
chrUn_MU018719v1	106382	A	G	2	G	missense_variant	MODERATE	.	LOC119878351	Transcript	XM_038588969	protein_coding	18/30	.	XM_038588969.1:c.2891T>C	XP_038444897.1:p.Met964Thr	2947	2891	964	M/T	aTg/aCg	.	.	-1	.	SNV	.	.	.	.	.	.	.	.	XP_038444897	.	.	.	.	UU_Cfam_GSD_1.0_ROSY.refSeq.ensformat.gtf.gz
chrUn_MU018719v1	106421	A	G	1	G	missense_variant	MODERATE	.	LOC119878351	Transcript	XM_038588969	protein_coding	18/30	.	XM_038588969.1:c.2852T>C	XP_038444897.1:p.Val951Ala	2908	2852	951	V/A	gTc/gCc	.	.	-1	.	SNV	.	.	.	.	.	.	.	.	XP_038444897	.	.	.	.	UU_Cfam_GSD_1.0_ROSY.refSeq.ensformat.gtf.gz
chrUn_MU018720v1	397792	G	T	1	T	splice_region_variant&non_coding_transcript_exon_variant	LOW	.	LOC119878355	Transcript	XR_005386804	lncRNA	1/3	.	XR_005386804.1:n.359G>T	.	359	.	.	.	.	.	.	1	.	SNV	.	.	.	.	.	.	.	.	.	.	.	.	.	UU_Cfam_GSD_1.0_ROSY.refSeq.ensformat.gtf.gz
chrUn_MU018720v1	397792	G	T	1	T	splice_region_variant&non_coding_transcript_exon_variant	LOW	.	LOC119878355	Transcript	XR_005386805	lncRNA	1/4	.	XR_005386805.1:n.359G>T	.	359	.	.	.	.	.	.	1	.	SNV	.	.	.	.	.	.	.	.	.	.	.	.	.	UU_Cfam_GSD_1.0_ROSY.refSeq.ensformat.gtf.gz
chrUn_MU018720v1	592671	A	G	1	G	splice_region_variant&intron_variant&non_coding_transcript_variant	LOW	.	LOC119878354	Transcript	XR_005386803	lncRNA	.	2/2	XR_005386803.1:n.172-4T>C	.	.	.	.	.	.	.	.	-1	.	SNV	.	.	.	.	.	.	.	.	.	.	.	.	.	UU_Cfam_GSD_1.0_ROSY.refSeq.ensformat.gtf.gz
chrUn_MU018733v1	48843	C	G	1	G	missense_variant	MODERATE	.	LOC100688437	Transcript	XM_038589002	protein_coding	1/1	.	XM_038589002.1:c.122C>G	XP_038444930.1:p.Thr41Arg	122	122	41	T/R	aCg/aGg	.	.	1	.	SNV	.	.	.	.	.	.	.	.	XP_038444930	.	.	.	.	UU_Cfam_GSD_1.0_ROSY.refSeq.ensformat.gtf.gz
chrUn_MU018733v1	48845	A	G	1	G	missense_variant	MODERATE	.	LOC100688437	Transcript	XM_038589002	protein_coding	1/1	.	XM_038589002.1:c.124A>G	XP_038444930.1:p.Thr42Ala	124	124	42	T/A	Aca/Gca	.	.	1	.	SNV	.	.	.	.	.	.	.	.	XP_038444930	.	.	.	.	UU_Cfam_GSD_1.0_ROSY.refSeq.ensformat.gtf.gz
chrUn_MU018733v1	48865	G	A	1	A	synonymous_variant	LOW	.	LOC100688437	Transcript	XM_038589002	protein_coding	1/1	.	XM_038589002.1:c.144G>A	XP_038444930.1:p.Thr48%3D	144	144	48	T	acG/acA	.	.	1	.	SNV	.	.	.	.	.	.	.	.	XP_038444930	.	.	.	.	UU_Cfam_GSD_1.0_ROSY.refSeq.ensformat.gtf.gz
chrUn_MU018733v1	48877	G	A	1	A	synonymous_variant	LOW	.	LOC100688437	Transcript	XM_038589002	protein_coding	1/1	.	XM_038589002.1:c.156G>A	XP_038444930.1:p.Pro52%3D	156	156	52	P	ccG/ccA	.	.	1	.	SNV	.	.	.	.	.	.	.	.	XP_038444930	.	.	.	.	UU_Cfam_GSD_1.0_ROSY.refSeq.ensformat.gtf.gz
chrUn_MU018733v1	48884	C	A	1	A	missense_variant	MODERATE	.	LOC100688437	Transcript	XM_038589002	protein_coding	1/1	.	XM_038589002.1:c.163C>A	XP_038444930.1:p.Pro55Thr	163	163	55	P/T	Ccg/Acg	.	.	1	.	SNV	.	.	.	.	.	.	.	.	XP_038444930	.	.	.	.	UU_Cfam_GSD_1.0_ROSY.refSeq.ensformat.gtf.gz
chrUn_MU018733v1	48930	T	A	1	A	missense_variant	MODERATE	.	LOC100688437	Transcript	XM_038589002	protein_coding	1/1	.	XM_038589002.1:c.209T>A	XP_038444930.1:p.Leu70Gln	209	209	70	L/Q	cTg/cAg	.	.	1	.	SNV	.	.	.	.	.	.	.	.	XP_038444930	.	.	.	.	UU_Cfam_GSD_1.0_ROSY.refSeq.ensformat.gtf.gz
chrUn_MU018733v1	48939	G	A	1	A	missense_variant	MODERATE	.	LOC100688437	Transcript	XM_038589002	protein_coding	1/1	.	XM_038589002.1:c.218G>A	XP_038444930.1:p.Arg73Lys	218	218	73	R/K	aGg/aAg	.	.	1	.	SNV	.	.	.	.	.	.	.	.	XP_038444930	.	.	.	.	UU_Cfam_GSD_1.0_ROSY.refSeq.ensformat.gtf.gz
chrUn_MU018733v1	50261	C	A	1	A	synonymous_variant	LOW	.	LOC100688437	Transcript	XM_038589002	protein_coding	1/1	.	XM_038589002.1:c.1540C>A	XP_038444930.1:p.Arg514%3D	1540	1540	514	R	Cga/Aga	.	.	1	.	SNV	.	.	.	.	.	.	.	.	XP_038444930	.	.	.	.	UU_Cfam_GSD_1.0_ROSY.refSeq.ensformat.gtf.gz
chrUn_MU018733v1	107019	A	G	1	G	missense_variant	MODERATE	.	LOC119878373	Transcript	XM_038589001	protein_coding	1/1	.	XM_038589001.1:c.1286T>C	XP_038444929.1:p.Leu429Pro	2855	1286	429	L/P	cTt/cCt	.	.	-1	.	SNV	.	.	.	.	.	.	.	.	XP_038444929	.	.	.	.	UU_Cfam_GSD_1.0_ROSY.refSeq.ensformat.gtf.gz
chrUn_MU018733v1	107025	T	G	1	G	missense_variant	MODERATE	.	LOC119878373	Transcript	XM_038589001	protein_coding	1/1	.	XM_038589001.1:c.1280A>C	XP_038444929.1:p.Asn427Thr	2849	1280	427	N/T	aAc/aCc	.	.	-1	.	SNV	.	.	.	.	.	.	.	.	XP_038444929	.	.	.	.	UU_Cfam_GSD_1.0_ROSY.refSeq.ensformat.gtf.gz
chrUn_MU018733v1	107143	C	G	1	G	missense_variant	MODERATE	.	LOC119878373	Transcript	XM_038589001	protein_coding	1/1	.	XM_038589001.1:c.1162G>C	XP_038444929.1:p.Asp388His	2731	1162	388	D/H	Gat/Cat	.	.	-1	.	SNV	.	.	.	.	.	.	.	.	XP_038444929	.	.	.	.	UU_Cfam_GSD_1.0_ROSY.refSeq.ensformat.gtf.gz
chrUn_MU018733v1	107251	C	T	1	T	missense_variant	MODERATE	.	LOC119878373	Transcript	XM_038589001	protein_coding	1/1	.	XM_038589001.1:c.1054G>A	XP_038444929.1:p.Ala352Thr	2623	1054	352	A/T	Gca/Aca	.	.	-1	.	SNV	.	.	.	.	.	.	.	.	XP_038444929	.	.	.	.	UU_Cfam_GSD_1.0_ROSY.refSeq.ensformat.gtf.gz
chrUn_MU018733v1	107258	G	A	1	A	synonymous_variant	LOW	.	LOC119878373	Transcript	XM_038589001	protein_coding	1/1	.	XM_038589001.1:c.1047C>T	XP_038444929.1:p.Phe349%3D	2616	1047	349	F	ttC/ttT	.	.	-1	.	SNV	.	.	.	.	.	.	.	.	XP_038444929	.	.	.	.	UU_Cfam_GSD_1.0_ROSY.refSeq.ensformat.gtf.gz
chrUn_MU018733v1	107374	G	A	1	A	missense_variant	MODERATE	.	LOC119878373	Transcript	XM_038589001	protein_coding	1/1	.	XM_038589001.1:c.931C>T	XP_038444929.1:p.Arg311Cys	2500	931	311	R/C	Cgc/Tgc	.	.	-1	.	SNV	.	.	.	.	.	.	.	.	XP_038444929	.	.	.	.	UU_Cfam_GSD_1.0_ROSY.refSeq.ensformat.gtf.gz
chrUn_MU018733v1	107377	C	T	1	T	missense_variant	MODERATE	.	LOC119878373	Transcript	XM_038589001	protein_coding	1/1	.	XM_038589001.1:c.928G>A	XP_038444929.1:p.Glu310Lys	2497	928	310	E/K	Gag/Aag	.	.	-1	.	SNV	.	.	.	.	.	.	.	.	XP_038444929	.	.	.	.	UU_Cfam_GSD_1.0_ROSY.refSeq.ensformat.gtf.gz
chrUn_MU018733v1	107472	A	T	1	T	stop_gained	HIGH	.	LOC119878373	Transcript	XM_038589001	protein_coding	1/1	.	XM_038589001.1:c.833T>A	XP_038444929.1:p.Leu278Ter	2402	833	278	L/*	tTg/tAg	.	.	-1	.	SNV	.	.	.	.	.	.	.	.	XP_038444929	.	.	.	.	UU_Cfam_GSD_1.0_ROSY.refSeq.ensformat.gtf.gz
chrUn_MU018733v1	107483	C	T	1	T	synonymous_variant	LOW	.	LOC119878373	Transcript	XM_038589001	protein_coding	1/1	.	XM_038589001.1:c.822G>A	XP_038444929.1:p.Ala274%3D	2391	822	274	A	gcG/gcA	.	.	-1	.	SNV	.	.	.	.	.	.	.	.	XP_038444929	.	.	.	.	UU_Cfam_GSD_1.0_ROSY.refSeq.ensformat.gtf.gz
chrUn_MU018733v1	107617	G	A	1	A	missense_variant	MODERATE	.	LOC119878373	Transcript	XM_038589001	protein_coding	1/1	.	XM_038589001.1:c.688C>T	XP_038444929.1:p.Pro230Ser	2257	688	230	P/S	Cct/Tct	.	.	-1	.	SNV	.	.	.	.	.	.	.	.	XP_038444929	.	.	.	.	UU_Cfam_GSD_1.0_ROSY.refSeq.ensformat.gtf.gz
chrUn_MU018733v1	107670	C	T	1	T	stop_gained	HIGH	.	LOC119878373	Transcript	XM_038589001	protein_coding	1/1	.	XM_038589001.1:c.635G>A	XP_038444929.1:p.Trp212Ter	2204	635	212	W/*	tGg/tAg	.	.	-1	.	SNV	.	.	.	.	.	.	.	.	XP_038444929	.	.	.	.	UU_Cfam_GSD_1.0_ROSY.refSeq.ensformat.gtf.gz
chrUn_MU018733v1	107716	A	G	1	G	missense_variant	MODERATE	.	LOC119878373	Transcript	XM_038589001	protein_coding	1/1	.	XM_038589001.1:c.589T>C	XP_038444929.1:p.Cys197Arg	2158	589	197	C/R	Tgt/Cgt	.	.	-1	.	SNV	.	.	.	.	.	.	.	.	XP_038444929	.	.	.	.	UU_Cfam_GSD_1.0_ROSY.refSeq.ensformat.gtf.gz
chrUn_MU018733v1	107865	C	T	1	T	missense_variant	MODERATE	.	LOC119878373	Transcript	XM_038589001	protein_coding	1/1	.	XM_038589001.1:c.440G>A	XP_038444929.1:p.Cys147Tyr	2009	440	147	C/Y	tGc/tAc	.	.	-1	.	SNV	.	.	.	.	.	.	.	.	XP_038444929	.	.	.	.	UU_Cfam_GSD_1.0_ROSY.refSeq.ensformat.gtf.gz
chrUn_MU018733v1	108198	T	C	1	C	missense_variant	MODERATE	.	LOC119878373	Transcript	XM_038589001	protein_coding	1/1	.	XM_038589001.1:c.107A>G	XP_038444929.1:p.Lys36Arg	1676	107	36	K/R	aAg/aGg	.	.	-1	.	SNV	.	.	.	.	.	.	.	.	XP_038444929	.	.	.	.	UU_Cfam_GSD_1.0_ROSY.refSeq.ensformat.gtf.gz
chrUn_MU018740v1	86065	G	T	1	T	splice_region_variant&intron_variant	LOW	.	LOC119878403	Transcript	XM_038589033	protein_coding	.	10/29	XM_038589033.1:c.566+8G>T	.	.	.	.	.	.	.	.	1	.	SNV	.	.	.	.	.	.	.	.	XP_038444961	.	.	.	.	UU_Cfam_GSD_1.0_ROSY.refSeq.ensformat.gtf.gz
chrUn_MU018740v1	86065	G	T	1	T	splice_region_variant&intron_variant	LOW	.	LOC119878403	Transcript	XM_038589034	protein_coding	.	10/29	XM_038589034.1:c.566+8G>T	.	.	.	.	.	.	.	.	1	.	SNV	.	.	.	.	.	.	.	.	XP_038444962	.	.	.	.	UU_Cfam_GSD_1.0_ROSY.refSeq.ensformat.gtf.gz
chrUn_MU018740v1	86065	G	T	1	T	splice_region_variant&intron_variant	LOW	.	LOC119878403	Transcript	XM_038589035	protein_coding	.	10/29	XM_038589035.1:c.566+8G>T	.	.	.	.	.	.	.	.	1	.	SNV	.	.	.	.	.	.	.	.	XP_038444963	.	.	.	.	UU_Cfam_GSD_1.0_ROSY.refSeq.ensformat.gtf.gz
chrUn_MU018740v1	86065	G	T	1	T	splice_region_variant&intron_variant	LOW	.	LOC119878403	Transcript	XM_038589036	protein_coding	.	9/28	XM_038589036.1:c.566+8G>T	.	.	.	.	.	.	.	.	1	.	SNV	.	.	.	.	.	.	.	.	XP_038444964	.	.	.	.	UU_Cfam_GSD_1.0_ROSY.refSeq.ensformat.gtf.gz
chrUn_MU018740v1	86065	G	T	1	T	splice_region_variant&intron_variant	LOW	.	LOC119878403	Transcript	XM_038589037	protein_coding	.	7/26	XM_038589037.1:c.566+8G>T	.	.	.	.	.	.	.	.	1	.	SNV	.	.	.	.	.	.	.	.	XP_038444965	.	.	.	.	UU_Cfam_GSD_1.0_ROSY.refSeq.ensformat.gtf.gz
chrUn_MU018740v1	86065	G	T	1	T	splice_region_variant&intron_variant	LOW	.	LOC119878403	Transcript	XM_038589038	protein_coding	.	7/26	XM_038589038.1:c.566+8G>T	.	.	.	.	.	.	.	.	1	.	SNV	.	.	.	.	.	.	.	.	XP_038444966	.	.	.	.	UU_Cfam_GSD_1.0_ROSY.refSeq.ensformat.gtf.gz
chrUn_MU018740v1	86065	G	T	1	T	splice_region_variant&intron_variant	LOW	.	LOC119878403	Transcript	XM_038589039	protein_coding	.	9/28	XM_038589039.1:c.479+8G>T	.	.	.	.	.	.	.	.	1	.	SNV	.	.	.	.	.	.	.	.	XP_038444967	.	.	.	.	UU_Cfam_GSD_1.0_ROSY.refSeq.ensformat.gtf.gz
chrUn_MU018740v1	86065	G	T	1	T	splice_region_variant&intron_variant	LOW	.	LOC119878403	Transcript	XM_038589040	protein_coding	.	9/28	XM_038589040.1:c.479+8G>T	.	.	.	.	.	.	.	.	1	.	SNV	.	.	.	.	.	.	.	.	XP_038444968	.	.	.	.	UU_Cfam_GSD_1.0_ROSY.refSeq.ensformat.gtf.gz
chrUn_MU018740v1	86065	G	T	1	T	splice_region_variant&intron_variant	LOW	.	LOC119878403	Transcript	XM_038589041	protein_coding	.	6/25	XM_038589041.1:c.425+8G>T	.	.	.	.	.	.	.	.	1	.	SNV	.	.	.	.	.	.	.	.	XP_038444969	.	.	.	.	UU_Cfam_GSD_1.0_ROSY.refSeq.ensformat.gtf.gz
chrUn_MU018740v1	98942	C	T	1	T	synonymous_variant	LOW	.	LOC119878403	Transcript	XM_038589033	protein_coding	16/30	.	XM_038589033.1:c.1167C>T	XP_038444961.1:p.Ser389%3D	1907	1167	389	S	tcC/tcT	.	.	1	.	SNV	.	.	.	.	.	.	.	.	XP_038444961	.	.	.	.	UU_Cfam_GSD_1.0_ROSY.refSeq.ensformat.gtf.gz
chrUn_MU018740v1	98942	C	T	1	T	synonymous_variant	LOW	.	LOC119878403	Transcript	XM_038589034	protein_coding	16/30	.	XM_038589034.1:c.1167C>T	XP_038444962.1:p.Ser389%3D	1846	1167	389	S	tcC/tcT	.	.	1	.	SNV	.	.	.	.	.	.	.	.	XP_038444962	.	.	.	.	UU_Cfam_GSD_1.0_ROSY.refSeq.ensformat.gtf.gz
chrUn_MU018740v1	98942	C	T	1	T	synonymous_variant	LOW	.	LOC119878403	Transcript	XM_038589035	protein_coding	16/30	.	XM_038589035.1:c.1167C>T	XP_038444963.1:p.Ser389%3D	1895	1167	389	S	tcC/tcT	.	.	1	.	SNV	.	.	.	.	.	.	.	.	XP_038444963	.	.	.	.	UU_Cfam_GSD_1.0_ROSY.refSeq.ensformat.gtf.gz
chrUn_MU018740v1	98942	C	T	1	T	synonymous_variant	LOW	.	LOC119878403	Transcript	XM_038589036	protein_coding	15/29	.	XM_038589036.1:c.1167C>T	XP_038444964.1:p.Ser389%3D	1763	1167	389	S	tcC/tcT	.	.	1	.	SNV	.	.	.	.	.	.	.	.	XP_038444964	.	.	.	.	UU_Cfam_GSD_1.0_ROSY.refSeq.ensformat.gtf.gz
chrUn_MU018740v1	98942	C	T	1	T	synonymous_variant	LOW	.	LOC119878403	Transcript	XM_038589037	protein_coding	13/27	.	XM_038589037.1:c.1167C>T	XP_038444965.1:p.Ser389%3D	1334	1167	389	S	tcC/tcT	.	.	1	.	SNV	.	.	.	.	.	.	.	.	XP_038444965	.	.	.	.	UU_Cfam_GSD_1.0_ROSY.refSeq.ensformat.gtf.gz
chrUn_MU018740v1	98942	C	T	1	T	synonymous_variant	LOW	.	LOC119878403	Transcript	XM_038589038	protein_coding	13/27	.	XM_038589038.1:c.1167C>T	XP_038444966.1:p.Ser389%3D	2212	1167	389	S	tcC/tcT	.	.	1	.	SNV	.	.	.	.	.	.	.	.	XP_038444966	.	.	.	.	UU_Cfam_GSD_1.0_ROSY.refSeq.ensformat.gtf.gz
chrUn_MU018740v1	98942	C	T	1	T	synonymous_variant	LOW	.	LOC119878403	Transcript	XM_038589039	protein_coding	15/29	.	XM_038589039.1:c.1080C>T	XP_038444967.1:p.Ser360%3D	1761	1080	360	S	tcC/tcT	.	.	1	.	SNV	.	.	.	.	.	.	.	.	XP_038444967	.	.	.	.	UU_Cfam_GSD_1.0_ROSY.refSeq.ensformat.gtf.gz
chrUn_MU018740v1	98942	C	T	1	T	synonymous_variant	LOW	.	LOC119878403	Transcript	XM_038589040	protein_coding	15/29	.	XM_038589040.1:c.1080C>T	XP_038444968.1:p.Ser360%3D	1749	1080	360	S	tcC/tcT	.	.	1	.	SNV	.	.	.	.	.	.	.	.	XP_038444968	.	.	.	.	UU_Cfam_GSD_1.0_ROSY.refSeq.ensformat.gtf.gz
chrUn_MU018740v1	98942	C	T	1	T	synonymous_variant	LOW	.	LOC119878403	Transcript	XM_038589041	protein_coding	12/26	.	XM_038589041.1:c.1026C>T	XP_038444969.1:p.Ser342%3D	1401	1026	342	S	tcC/tcT	.	.	1	.	SNV	.	.	.	.	.	.	.	.	XP_038444969	.	.	.	.	UU_Cfam_GSD_1.0_ROSY.refSeq.ensformat.gtf.gz
chrUn_MU018746v1	79819	C	G	1	G	splice_region_variant&intron_variant&non_coding_transcript_variant	LOW	.	LOC119878408	Transcript	XR_005386838	lncRNA	.	2/3	XR_005386838.1:n.1165+5G>C	.	.	.	.	.	.	.	.	-1	.	SNV	.	.	.	.	.	.	.	.	.	.	.	.	.	UU_Cfam_GSD_1.0_ROSY.refSeq.ensformat.gtf.gz
chrUn_MU018756v1	66448	C	G	1	G	missense_variant	MODERATE	.	LOC119869101	Transcript	unassigned_transcript_1178	V_segment	2/2	.	unassigned_transcript_1178.1:c.370G>C	NA.1:p.Ala124Pro	456	370	124	A/P	Gcc/Ccc	.	.	-1	.	SNV	.	.	.	.	.	.	.	.		.	.	.	.	UU_Cfam_GSD_1.0_ROSY.refSeq.ensformat.gtf.gz
chrUn_MU018764v1	86464	G	A	1	A	missense_variant	MODERATE	.	LOC119878448	Transcript	XM_038589080	protein_coding	1/2	.	XM_038589080.1:c.71C>T	XP_038445008.1:p.Thr24Met	71	71	24	T/M	aCg/aTg	.	.	-1	.	SNV	.	.	.	.	.	.	.	.	XP_038445008	.	.	.	.	UU_Cfam_GSD_1.0_ROSY.refSeq.ensformat.gtf.gz
chrUn_MU018764v1	86498	C	T	1	T	missense_variant	MODERATE	.	LOC119878448	Transcript	XM_038589080	protein_coding	1/2	.	XM_038589080.1:c.37G>A	XP_038445008.1:p.Ala13Thr	37	37	13	A/T	Gcc/Acc	.	.	-1	.	SNV	.	.	.	.	.	.	.	.	XP_038445008	.	.	.	.	UU_Cfam_GSD_1.0_ROSY.refSeq.ensformat.gtf.gz
chrUn_MU018779v1	39030	G	T	2	T	missense_variant	MODERATE	.	LOC119864446	Transcript	XM_038589161	protein_coding	8/8	.	XM_038589161.1:c.1001C>A	XP_038445089.1:p.Ala334Asp	1001	1001	334	A/D	gCc/gAc	.	.	-1	.	SNV	.	.	.	.	.	.	.	.	XP_038445089	.	.	.	.	UU_Cfam_GSD_1.0_ROSY.refSeq.ensformat.gtf.gz
chrUn_MU018789v1	97661	T	TA	1	A	splice_region_variant&intron_variant	LOW	.	LOC119869196	Transcript	XM_038589201	protein_coding	.	4/6	XM_038589201.1:c.-147-3dup	.	.	.	.	.	.	.	.	-1	.	insertion	.	.	.	.	.	.	.	.	XP_038445129	.	.	.	.	UU_Cfam_GSD_1.0_ROSY.refSeq.ensformat.gtf.gz
chrUn_MU018789v1	97661	T	TA	1	A	splice_region_variant&intron_variant	LOW	.	LOC119869196	Transcript	XM_038589202	protein_coding	.	4/6	XM_038589202.1:c.-147-3dup	.	.	.	.	.	.	.	.	-1	.	insertion	.	.	.	.	.	.	.	.	XP_038445130	.	.	.	.	UU_Cfam_GSD_1.0_ROSY.refSeq.ensformat.gtf.gz
chrUn_MU018789v1	97661	T	TA	1	A	splice_region_variant&intron_variant	LOW	.	LOC119869196	Transcript	XM_038589203	protein_coding	.	5/7	XM_038589203.1:c.-147-3dup	.	.	.	.	.	.	.	.	-1	.	insertion	.	.	.	.	.	.	.	.	XP_038445131	.	.	.	.	UU_Cfam_GSD_1.0_ROSY.refSeq.ensformat.gtf.gz
chrUn_MU018789v1	97661	T	TA	1	A	splice_region_variant&intron_variant	LOW	.	LOC119869196	Transcript	XM_038589204	protein_coding	.	5/7	XM_038589204.1:c.-147-3dup	.	.	.	.	.	.	.	.	-1	.	insertion	.	.	.	.	.	.	.	.	XP_038445132	.	.	.	.	UU_Cfam_GSD_1.0_ROSY.refSeq.ensformat.gtf.gz
chrUn_MU018797v1	31059	A	G	2	G	missense_variant	MODERATE	.	LOC489851	Transcript	XM_038589238	protein_coding	2/13	.	XM_038589238.1:c.86T>C	XP_038445166.1:p.Met29Thr	264	86	29	M/T	aTg/aCg	.	.	-1	.	SNV	.	.	.	.	.	.	.	.	XP_038445166	.	.	.	.	UU_Cfam_GSD_1.0_ROSY.refSeq.ensformat.gtf.gz
chrUn_MU018797v1	71903	G	A	1	A	missense_variant	MODERATE	.	LOC119868939	Transcript	XM_038589240	protein_coding	7/14	.	XM_038589240.1:c.436C>T	XP_038445168.1:p.Pro146Ser	545	436	146	P/S	Ccc/Tcc	.	.	-1	.	SNV	.	.	.	.	.	.	.	.	XP_038445168	.	.	.	.	UU_Cfam_GSD_1.0_ROSY.refSeq.ensformat.gtf.gz
chrUn_MU018797v1	93631	G	A	1	A	missense_variant	MODERATE	.	CYP3A12	Transcript	NM_001003340	protein_coding	5/13	.	NM_001003340.1:c.387G>A	NP_001003340.1:p.Met129Ile	462	387	129	M/I	atG/atA	.	.	1	.	SNV	.	.	.	.	.	.	.	.	NP_001003340	.	.	.	.	UU_Cfam_GSD_1.0_ROSY.refSeq.ensformat.gtf.gz
chrUn_MU018797v1	95242	G	C	1	C	splice_region_variant&intron_variant	LOW	.	CYP3A12	Transcript	NM_001003340	protein_coding	.	6/12	NM_001003340.1:c.522-7G>C	.	.	.	.	.	.	.	.	1	.	SNV	.	.	.	.	.	.	.	.	NP_001003340	.	.	.	.	UU_Cfam_GSD_1.0_ROSY.refSeq.ensformat.gtf.gz
chrUn_MU018799v1	45882	T	A	1	A	splice_region_variant&intron_variant&non_coding_transcript_variant	LOW	.	LOC119864456_2	Transcript	XR_005387047	lncRNA	.	2/4	XR_005387047.1:n.260-7T>A	.	.	.	.	.	.	.	.	1	.	SNV	.	.	.	.	.	.	.	.	.	.	.	.	.	UU_Cfam_GSD_1.0_ROSY.refSeq.ensformat.gtf.gz
chrUn_MU018799v1	45882	T	A	1	A	splice_region_variant&intron_variant&non_coding_transcript_variant	LOW	.	LOC119864456_2	Transcript	XR_005387048	lncRNA	.	2/5	XR_005387048.1:n.260-7T>A	.	.	.	.	.	.	.	.	1	.	SNV	.	.	.	.	.	.	.	.	.	.	.	.	.	UU_Cfam_GSD_1.0_ROSY.refSeq.ensformat.gtf.gz
chrUn_MU018799v1	45882	T	A	1	A	splice_region_variant&intron_variant&non_coding_transcript_variant	LOW	.	LOC119864456_2	Transcript	XR_005387049	lncRNA	.	2/5	XR_005387049.1:n.260-7T>A	.	.	.	.	.	.	.	.	1	.	SNV	.	.	.	.	.	.	.	.	.	.	.	.	.	UU_Cfam_GSD_1.0_ROSY.refSeq.ensformat.gtf.gz
chrUn_MU018799v1	45882	T	A	1	A	splice_region_variant&intron_variant&non_coding_transcript_variant	LOW	.	LOC119864456_2	Transcript	XR_005387050	lncRNA	.	2/4	XR_005387050.1:n.263-7T>A	.	.	.	.	.	.	.	.	1	.	SNV	.	.	.	.	.	.	.	.	.	.	.	.	.	UU_Cfam_GSD_1.0_ROSY.refSeq.ensformat.gtf.gz
chrUn_MU018799v1	45882	T	A	1	A	splice_region_variant&intron_variant&non_coding_transcript_variant	LOW	.	LOC119864456_2	Transcript	XR_005387051	lncRNA	.	2/4	XR_005387051.1:n.217-7T>A	.	.	.	.	.	.	.	.	1	.	SNV	.	.	.	.	.	.	.	.	.	.	.	.	.	UU_Cfam_GSD_1.0_ROSY.refSeq.ensformat.gtf.gz
chrUn_MU018799v1	95197	G	T	1	T	missense_variant	MODERATE	.	LOC119864455	Transcript	XM_038589247	protein_coding	6/7	.	XM_038589247.1:c.758G>T	XP_038445175.1:p.Arg253Ile	816	758	253	R/I	aGa/aTa	.	.	1	.	SNV	.	.	.	.	.	.	.	.	XP_038445175	.	.	.	.	UU_Cfam_GSD_1.0_ROSY.refSeq.ensformat.gtf.gz
chrUn_MU018801v1	59772	C	T	1	T	synonymous_variant	LOW	.	LOC119868883	Transcript	XM_038589252	protein_coding	1/3	.	XM_038589252.1:c.1533G>A	XP_038445180.1:p.Gly511%3D	1533	1533	511	G	ggG/ggA	.	.	-1	.	SNV	.	.	.	.	.	.	.	.	XP_038445180	.	.	.	.	UU_Cfam_GSD_1.0_ROSY.refSeq.ensformat.gtf.gz
chrUn_MU018801v1	59952	A	G	1	G	synonymous_variant	LOW	.	LOC119868883	Transcript	XM_038589252	protein_coding	1/3	.	XM_038589252.1:c.1353T>C	XP_038445180.1:p.Leu451%3D	1353	1353	451	L	ctT/ctC	.	.	-1	.	SNV	.	.	.	.	.	.	.	.	XP_038445180	.	.	.	.	UU_Cfam_GSD_1.0_ROSY.refSeq.ensformat.gtf.gz
chrUn_MU018801v1	59968	C	T	1	T	missense_variant	MODERATE	.	LOC119868883	Transcript	XM_038589252	protein_coding	1/3	.	XM_038589252.1:c.1337G>A	XP_038445180.1:p.Arg446His	1337	1337	446	R/H	cGc/cAc	.	.	-1	.	SNV	.	.	.	.	.	.	.	.	XP_038445180	.	.	.	.	UU_Cfam_GSD_1.0_ROSY.refSeq.ensformat.gtf.gz
chrUn_MU018801v1	59972	TG	T	1	-	frameshift_variant	HIGH	.	LOC119868883	Transcript	XM_038589252	protein_coding	1/3	.	XM_038589252.1:c.1332del	XP_038445180.1:p.Cys444Ter	1332	1332	444	C/X	tgC/tg	.	.	-1	.	deletion	.	.	.	.	.	.	.	.	XP_038445180	.	.	.	.	UU_Cfam_GSD_1.0_ROSY.refSeq.ensformat.gtf.gz
chrUn_MU018801v1	60046	T	G	1	G	missense_variant	MODERATE	.	LOC119868883	Transcript	XM_038589252	protein_coding	1/3	.	XM_038589252.1:c.1259A>C	XP_038445180.1:p.Glu420Ala	1259	1259	420	E/A	gAg/gCg	.	.	-1	.	SNV	.	.	.	.	.	.	.	.	XP_038445180	.	.	.	.	UU_Cfam_GSD_1.0_ROSY.refSeq.ensformat.gtf.gz
chrUn_MU018801v1	60070	G	A	1	A	missense_variant	MODERATE	.	LOC119868883	Transcript	XM_038589252	protein_coding	1/3	.	XM_038589252.1:c.1235C>T	XP_038445180.1:p.Thr412Met	1235	1235	412	T/M	aCg/aTg	.	.	-1	.	SNV	.	.	.	.	.	.	.	.	XP_038445180	.	.	.	.	UU_Cfam_GSD_1.0_ROSY.refSeq.ensformat.gtf.gz
chrUn_MU018801v1	60077	G	A	1	A	missense_variant	MODERATE	.	LOC119868883	Transcript	XM_038589252	protein_coding	1/3	.	XM_038589252.1:c.1228C>T	XP_038445180.1:p.Pro410Ser	1228	1228	410	P/S	Ccg/Tcg	.	.	-1	.	SNV	.	.	.	.	.	.	.	.	XP_038445180	.	.	.	.	UU_Cfam_GSD_1.0_ROSY.refSeq.ensformat.gtf.gz
chrUn_MU018801v1	60081	T	C	1	C	synonymous_variant	LOW	.	LOC119868883	Transcript	XM_038589252	protein_coding	1/3	.	XM_038589252.1:c.1224A>G	XP_038445180.1:p.Gly408%3D	1224	1224	408	G	ggA/ggG	.	.	-1	.	SNV	.	.	.	.	.	.	.	.	XP_038445180	.	.	.	.	UU_Cfam_GSD_1.0_ROSY.refSeq.ensformat.gtf.gz
chrUn_MU018801v1	60092	C	A	1	A	stop_gained	HIGH	.	LOC119868883	Transcript	XM_038589252	protein_coding	1/3	.	XM_038589252.1:c.1213G>T	XP_038445180.1:p.Glu405Ter	1213	1213	405	E/*	Gag/Tag	.	.	-1	.	SNV	.	.	.	.	.	.	.	.	XP_038445180	.	.	.	.	UU_Cfam_GSD_1.0_ROSY.refSeq.ensformat.gtf.gz
chrUn_MU018801v1	60096	C	T	1	T	synonymous_variant	LOW	.	LOC119868883	Transcript	XM_038589252	protein_coding	1/3	.	XM_038589252.1:c.1209G>A	XP_038445180.1:p.Val403%3D	1209	1209	403	V	gtG/gtA	.	.	-1	.	SNV	.	.	.	.	.	.	.	.	XP_038445180	.	.	.	.	UU_Cfam_GSD_1.0_ROSY.refSeq.ensformat.gtf.gz
chrUn_MU018801v1	60146	A	G	1	G	missense_variant	MODERATE	.	LOC119868883	Transcript	XM_038589252	protein_coding	1/3	.	XM_038589252.1:c.1159T>C	XP_038445180.1:p.Ser387Pro	1159	1159	387	S/P	Tca/Cca	.	.	-1	.	SNV	.	.	.	.	.	.	.	.	XP_038445180	.	.	.	.	UU_Cfam_GSD_1.0_ROSY.refSeq.ensformat.gtf.gz
chrUn_MU018801v1	61174	G	T	1	T	missense_variant	MODERATE	.	LOC119868883	Transcript	XM_038589252	protein_coding	1/3	.	XM_038589252.1:c.131C>A	XP_038445180.1:p.Pro44His	131	131	44	P/H	cCt/cAt	.	.	-1	.	SNV	.	.	.	.	.	.	.	.	XP_038445180	.	.	.	.	UU_Cfam_GSD_1.0_ROSY.refSeq.ensformat.gtf.gz
chrUn_MU018801v1	61176	A	G	1	G	synonymous_variant	LOW	.	LOC119868883	Transcript	XM_038589252	protein_coding	1/3	.	XM_038589252.1:c.129T>C	XP_038445180.1:p.Ser43%3D	129	129	43	S	tcT/tcC	.	.	-1	.	SNV	.	.	.	.	.	.	.	.	XP_038445180	.	.	.	.	UU_Cfam_GSD_1.0_ROSY.refSeq.ensformat.gtf.gz
chrUn_MU018801v1	61183	C	G	1	G	missense_variant	MODERATE	.	LOC119868883	Transcript	XM_038589252	protein_coding	1/3	.	XM_038589252.1:c.122G>C	XP_038445180.1:p.Arg41Thr	122	122	41	R/T	aGg/aCg	.	.	-1	.	SNV	.	.	.	.	.	.	.	.	XP_038445180	.	.	.	.	UU_Cfam_GSD_1.0_ROSY.refSeq.ensformat.gtf.gz
chrUn_MU018801v1	61188	G	A	1	A	synonymous_variant	LOW	.	LOC119868883	Transcript	XM_038589252	protein_coding	1/3	.	XM_038589252.1:c.117C>T	XP_038445180.1:p.Pro39%3D	117	117	39	P	ccC/ccT	.	.	-1	.	SNV	.	.	.	.	.	.	.	.	XP_038445180	.	.	.	.	UU_Cfam_GSD_1.0_ROSY.refSeq.ensformat.gtf.gz
chrUn_MU018811v1	75495	T	TA	2	A	splice_region_variant&intron_variant	LOW	.	LOC119875637_3	Transcript	XM_038589280	protein_coding	.	7/7	XM_038589280.1:c.1044-3dup	.	.	.	.	.	.	.	.	-1	.	insertion	.	.	.	.	.	.	.	.	XP_038445208	.	.	.	.	UU_Cfam_GSD_1.0_ROSY.refSeq.ensformat.gtf.gz
chrUn_MU018811v1	75832	C	T	2	T	missense_variant	MODERATE	.	LOC119875637_3	Transcript	XM_038589280	protein_coding	7/8	.	XM_038589280.1:c.1009G>A	XP_038445208.1:p.Glu337Lys	1504	1009	337	E/K	Gaa/Aaa	.	.	-1	.	SNV	.	.	.	.	.	.	.	.	XP_038445208	.	.	.	.	UU_Cfam_GSD_1.0_ROSY.refSeq.ensformat.gtf.gz
chrUn_MU018811v1	75878	A	T	2	T	synonymous_variant	LOW	.	LOC119875637_3	Transcript	XM_038589280	protein_coding	7/8	.	XM_038589280.1:c.963T>A	XP_038445208.1:p.Leu321%3D	1458	963	321	L	ctT/ctA	.	.	-1	.	SNV	.	.	.	.	.	.	.	.	XP_038445208	.	.	.	.	UU_Cfam_GSD_1.0_ROSY.refSeq.ensformat.gtf.gz
chrUn_MU018811v1	82859	A	C	2	C	splice_region_variant&intron_variant	LOW	.	LOC119875637_3	Transcript	XM_038589280	protein_coding	.	5/7	XM_038589280.1:c.766-8T>G	.	.	.	.	.	.	.	.	-1	.	SNV	.	.	.	.	.	.	.	.	XP_038445208	.	.	.	.	UU_Cfam_GSD_1.0_ROSY.refSeq.ensformat.gtf.gz
chrUn_MU018811v1	97558	T	C	1	C	missense_variant	MODERATE	.	LOC119875637_3	Transcript	XM_038589280	protein_coding	1/8	.	XM_038589280.1:c.151A>G	XP_038445208.1:p.Lys51Glu	646	151	51	K/E	Aaa/Gaa	.	.	-1	.	SNV	.	.	.	.	.	.	.	.	XP_038445208	.	.	.	.	UU_Cfam_GSD_1.0_ROSY.refSeq.ensformat.gtf.gz
chrUn_MU018811v1	97623	G	C	2	C	missense_variant	MODERATE	.	LOC119875637_3	Transcript	XM_038589280	protein_coding	1/8	.	XM_038589280.1:c.86C>G	XP_038445208.1:p.Pro29Arg	581	86	29	P/R	cCt/cGt	.	.	-1	.	SNV	.	.	.	.	.	.	.	.	XP_038445208	.	.	.	.	UU_Cfam_GSD_1.0_ROSY.refSeq.ensformat.gtf.gz
chrUn_MU018811v1	97656	G	A	2	A	missense_variant	MODERATE	.	LOC119875637_3	Transcript	XM_038589280	protein_coding	1/8	.	XM_038589280.1:c.53C>T	XP_038445208.1:p.Ser18Phe	548	53	18	S/F	tCc/tTc	.	.	-1	.	SNV	.	.	.	.	.	.	.	.	XP_038445208	.	.	.	.	UU_Cfam_GSD_1.0_ROSY.refSeq.ensformat.gtf.gz
chrUn_MU018811v1	97661	A	G	2	G	synonymous_variant	LOW	.	LOC119875637_3	Transcript	XM_038589280	protein_coding	1/8	.	XM_038589280.1:c.48T>C	XP_038445208.1:p.Phe16%3D	543	48	16	F	ttT/ttC	.	.	-1	.	SNV	.	.	.	.	.	.	.	.	XP_038445208	.	.	.	.	UU_Cfam_GSD_1.0_ROSY.refSeq.ensformat.gtf.gz
chrUn_MU018811v1	97705	T	C	2	C	missense_variant	MODERATE	.	LOC119875637_3	Transcript	XM_038589280	protein_coding	1/8	.	XM_038589280.1:c.4A>G	XP_038445208.1:p.Lys2Glu	499	4	2	K/E	Aaa/Gaa	.	.	-1	.	SNV	.	.	.	.	.	.	.	.	XP_038445208	.	.	.	.	UU_Cfam_GSD_1.0_ROSY.refSeq.ensformat.gtf.gz
chrUn_MU018818v1	36035	C	T	1	T	synonymous_variant	LOW	.	LOC119869152	Transcript	XM_038589308	protein_coding	3/4	.	XM_038589308.1:c.507C>T	XP_038445236.1:p.Asp169%3D	507	507	169	D	gaC/gaT	.	.	1	.	SNV	.	.	.	.	.	.	.	.	XP_038445236	.	.	.	.	UU_Cfam_GSD_1.0_ROSY.refSeq.ensformat.gtf.gz
chrUn_MU018818v1	36097	C	A	1	A	missense_variant	MODERATE	.	LOC119869152	Transcript	XM_038589308	protein_coding	3/4	.	XM_038589308.1:c.569C>A	XP_038445236.1:p.Ala190Asp	569	569	190	A/D	gCt/gAt	.	.	1	.	SNV	.	.	.	.	.	.	.	.	XP_038445236	.	.	.	.	UU_Cfam_GSD_1.0_ROSY.refSeq.ensformat.gtf.gz
chrUn_MU018819v1	94931	C	A	1	A	missense_variant	MODERATE	.	LOC119869192	Transcript	XM_038589315	protein_coding	4/21	.	XM_038589315.1:c.597G>T	XP_038445243.1:p.Glu199Asp	1102	597	199	E/D	gaG/gaT	.	.	-1	.	SNV	.	.	.	.	.	.	.	.	XP_038445243	.	.	.	.	UU_Cfam_GSD_1.0_ROSY.refSeq.ensformat.gtf.gz
chrUn_MU018819v1	94931	C	A	1	A	missense_variant	MODERATE	.	LOC119869192	Transcript	XM_038589316	protein_coding	4/21	.	XM_038589316.1:c.597G>T	XP_038445244.1:p.Glu199Asp	1103	597	199	E/D	gaG/gaT	.	.	-1	.	SNV	.	.	.	.	.	.	.	.	XP_038445244	.	.	.	.	UU_Cfam_GSD_1.0_ROSY.refSeq.ensformat.gtf.gz
chrUn_MU018819v1	94931	C	A	1	A	missense_variant	MODERATE	.	LOC119869192	Transcript	XM_038589319	protein_coding	4/18	.	XM_038589319.1:c.597G>T	XP_038445247.1:p.Glu199Asp	1104	597	199	E/D	gaG/gaT	.	.	-1	.	SNV	.	.	.	.	.	.	.	.	XP_038445247	.	.	.	.	UU_Cfam_GSD_1.0_ROSY.refSeq.ensformat.gtf.gz
chrUn_MU018820v1	42936	C	G	2	G	missense_variant	MODERATE	.	LOC119878745	Transcript	XM_038589320	protein_coding	4/5	.	XM_038589320.1:c.647G>C	XP_038445248.1:p.Ser216Thr	695	647	216	S/T	aGt/aCt	.	.	-1	.	SNV	.	.	.	.	.	.	.	.	XP_038445248	.	.	.	.	UU_Cfam_GSD_1.0_ROSY.refSeq.ensformat.gtf.gz
chrUn_MU018820v1	42936	C	G	2	G	missense_variant	MODERATE	.	LOC119878745	Transcript	XM_038589321	protein_coding	4/5	.	XM_038589321.1:c.647G>C	XP_038445249.1:p.Ser216Thr	695	647	216	S/T	aGt/aCt	.	.	-1	.	SNV	.	.	.	.	.	.	.	.	XP_038445249	.	.	.	.	UU_Cfam_GSD_1.0_ROSY.refSeq.ensformat.gtf.gz
chrUn_MU018820v1	42936	C	G	2	G	missense_variant	MODERATE	.	LOC119878745	Transcript	XM_038589322	protein_coding	4/6	.	XM_038589322.1:c.647G>C	XP_038445250.1:p.Ser216Thr	695	647	216	S/T	aGt/aCt	.	.	-1	.	SNV	.	.	.	.	.	.	.	.	XP_038445250	.	.	.	.	UU_Cfam_GSD_1.0_ROSY.refSeq.ensformat.gtf.gz
chrUn_MU018820v1	42936	C	G	2	G	missense_variant	MODERATE	.	LOC119878745	Transcript	XM_038589323	protein_coding	4/5	.	XM_038589323.1:c.647G>C	XP_038445251.1:p.Ser216Thr	695	647	216	S/T	aGt/aCt	.	.	-1	.	SNV	.	.	.	.	.	.	.	.	XP_038445251	.	.	.	.	UU_Cfam_GSD_1.0_ROSY.refSeq.ensformat.gtf.gz
chrUn_MU018823v1	82612	A	G	1	G	missense_variant	MODERATE	.	LOC119878759	Transcript	XM_038589347	protein_coding	1/2	.	XM_038589347.1:c.10A>G	XP_038445275.1:p.Ser4Gly	100	10	4	S/G	Agt/Ggt	.	.	1	.	SNV	.	.	.	.	.	.	.	.	XP_038445275	.	.	.	.	UU_Cfam_GSD_1.0_ROSY.refSeq.ensformat.gtf.gz
chrUn_MU018823v1	83467	C	A	1	A	missense_variant	MODERATE	.	LOC119878759	Transcript	XM_038589347	protein_coding	2/2	.	XM_038589347.1:c.667C>A	XP_038445275.1:p.Pro223Thr	757	667	223	P/T	Cca/Aca	.	.	1	.	SNV	.	.	.	.	.	.	.	.	XP_038445275	.	.	.	.	UU_Cfam_GSD_1.0_ROSY.refSeq.ensformat.gtf.gz
chrUn_MU018823v1	124462	A	G	2	G	missense_variant	MODERATE	.	LOC119878761	Transcript	XM_038589349	protein_coding	1/1	.	XM_038589349.1:c.6713A>G	XP_038445277.1:p.Gln2238Arg	6772	6713	2238	Q/R	cAa/cGa	.	.	1	.	SNV	.	.	.	.	.	.	.	.	XP_038445277	.	.	.	.	UU_Cfam_GSD_1.0_ROSY.refSeq.ensformat.gtf.gz
chrUn_MU018857v1	133321	C	T	1	T	splice_region_variant&intron_variant&non_coding_transcript_variant	LOW	.	LOC119879068	Transcript	XR_005387320	lncRNA	.	1/2	XR_005387320.1:n.344+5G>A	.	.	.	.	.	.	.	.	-1	.	SNV	.	.	.	.	.	.	.	.	.	.	.	.	.	UU_Cfam_GSD_1.0_ROSY.refSeq.ensformat.gtf.gz
chrUn_MU018857v1	133325	C	T	1	T	splice_donor_variant&non_coding_transcript_variant	HIGH	.	LOC119879068	Transcript	XR_005387320	lncRNA	.	1/2	XR_005387320.1:n.344+1G>A	.	.	.	.	.	.	.	.	-1	.	SNV	.	.	.	.	.	.	.	.	.	.	.	.	.	UU_Cfam_GSD_1.0_ROSY.refSeq.ensformat.gtf.gz
chrX	1362224	C	A	2	A	missense_variant	MODERATE	.	CD99	Transcript	XM_038586723	protein_coding	1/10	.	XM_038586723.1:c.52C>A	XP_038442651.1:p.Leu18Met	114	52	18	L/M	Ctg/Atg	.	.	1	.	SNV	.	.	.	.	.	.	.	.	XP_038442651	.	.	.	.	UU_Cfam_GSD_1.0_ROSY.refSeq.ensformat.gtf.gz
chrX	1362224	C	A	2	A	missense_variant	MODERATE	.	CD99	Transcript	XM_038586724	protein_coding	1/9	.	XM_038586724.1:c.52C>A	XP_038442652.1:p.Leu18Met	117	52	18	L/M	Ctg/Atg	.	.	1	.	SNV	.	.	.	.	.	.	.	.	XP_038442652	.	.	.	.	UU_Cfam_GSD_1.0_ROSY.refSeq.ensformat.gtf.gz
chrX	41765201	C	T	1	T	synonymous_variant	LOW	.	ZNF182	Transcript	XM_038587321	protein_coding	6/6	.	XM_038587321.1:c.1005G>A	XP_038443249.1:p.Gly335%3D	1395	1005	335	G	ggG/ggA	.	.	-1	.	SNV	.	.	.	.	.	.	.	.	XP_038443249	.	.	.	.	UU_Cfam_GSD_1.0_ROSY.refSeq.ensformat.gtf.gz
chrX	41765201	C	T	1	T	synonymous_variant	LOW	.	ZNF182	Transcript	XM_038587322	protein_coding	7/7	.	XM_038587322.1:c.1005G>A	XP_038443250.1:p.Gly335%3D	1587	1005	335	G	ggG/ggA	.	.	-1	.	SNV	.	.	.	.	.	.	.	.	XP_038443250	.	.	.	.	UU_Cfam_GSD_1.0_ROSY.refSeq.ensformat.gtf.gz
chrX	41765201	C	T	1	T	synonymous_variant	LOW	.	ZNF182	Transcript	XM_038587323	protein_coding	6/6	.	XM_038587323.1:c.1005G>A	XP_038443251.1:p.Gly335%3D	1377	1005	335	G	ggG/ggA	.	.	-1	.	SNV	.	.	.	.	.	.	.	.	XP_038443251	.	.	.	.	UU_Cfam_GSD_1.0_ROSY.refSeq.ensformat.gtf.gz
chrX	41765201	C	T	1	T	synonymous_variant	LOW	.	ZNF182	Transcript	XM_038587324	protein_coding	6/6	.	XM_038587324.1:c.1005G>A	XP_038443252.1:p.Gly335%3D	1530	1005	335	G	ggG/ggA	.	.	-1	.	SNV	.	.	.	.	.	.	.	.	XP_038443252	.	.	.	.	UU_Cfam_GSD_1.0_ROSY.refSeq.ensformat.gtf.gz
chrX	41765201	C	T	1	T	synonymous_variant	LOW	.	ZNF182	Transcript	XM_038587325	protein_coding	6/6	.	XM_038587325.1:c.1005G>A	XP_038443253.1:p.Gly335%3D	1254	1005	335	G	ggG/ggA	.	.	-1	.	SNV	.	.	.	.	.	.	.	.	XP_038443253	.	.	.	.	UU_Cfam_GSD_1.0_ROSY.refSeq.ensformat.gtf.gz
chrX	41765201	C	T	1	T	synonymous_variant	LOW	.	ZNF182	Transcript	XM_038587326	protein_coding	6/6	.	XM_038587326.1:c.1002G>A	XP_038443254.1:p.Gly334%3D	1395	1002	334	G	ggG/ggA	.	.	-1	.	SNV	.	.	.	.	.	.	.	.	XP_038443254	.	.	.	.	UU_Cfam_GSD_1.0_ROSY.refSeq.ensformat.gtf.gz
chrX	41765201	C	T	1	T	synonymous_variant	LOW	.	ZNF182	Transcript	XM_038587327	protein_coding	6/6	.	XM_038587327.1:c.1002G>A	XP_038443255.1:p.Gly334%3D	1397	1002	334	G	ggG/ggA	.	.	-1	.	SNV	.	.	.	.	.	.	.	.	XP_038443255	.	.	.	.	UU_Cfam_GSD_1.0_ROSY.refSeq.ensformat.gtf.gz
chrX	41765201	C	T	1	T	synonymous_variant	LOW	.	ZNF182	Transcript	XM_038587328	protein_coding	6/6	.	XM_038587328.1:c.999G>A	XP_038443256.1:p.Gly333%3D	1396	999	333	G	ggG/ggA	.	.	-1	.	SNV	.	.	.	.	.	.	.	.	XP_038443256	.	.	.	.	UU_Cfam_GSD_1.0_ROSY.refSeq.ensformat.gtf.gz
chrX	41765201	C	T	1	T	synonymous_variant	LOW	.	ZNF182	Transcript	XM_038587329	protein_coding	5/5	.	XM_038587329.1:c.909G>A	XP_038443257.1:p.Gly303%3D	1302	909	303	G	ggG/ggA	.	.	-1	.	SNV	.	.	.	.	.	.	.	.	XP_038443257	.	.	.	.	UU_Cfam_GSD_1.0_ROSY.refSeq.ensformat.gtf.gz
chrX	41765219	G	A	1	A	synonymous_variant	LOW	.	ZNF182	Transcript	XM_038587321	protein_coding	6/6	.	XM_038587321.1:c.987C>T	XP_038443249.1:p.Tyr329%3D	1377	987	329	Y	taC/taT	.	.	-1	.	SNV	.	.	.	.	.	.	.	.	XP_038443249	.	.	.	.	UU_Cfam_GSD_1.0_ROSY.refSeq.ensformat.gtf.gz
chrX	41765219	G	A	1	A	synonymous_variant	LOW	.	ZNF182	Transcript	XM_038587322	protein_coding	7/7	.	XM_038587322.1:c.987C>T	XP_038443250.1:p.Tyr329%3D	1569	987	329	Y	taC/taT	.	.	-1	.	SNV	.	.	.	.	.	.	.	.	XP_038443250	.	.	.	.	UU_Cfam_GSD_1.0_ROSY.refSeq.ensformat.gtf.gz
chrX	41765219	G	A	1	A	synonymous_variant	LOW	.	ZNF182	Transcript	XM_038587323	protein_coding	6/6	.	XM_038587323.1:c.987C>T	XP_038443251.1:p.Tyr329%3D	1359	987	329	Y	taC/taT	.	.	-1	.	SNV	.	.	.	.	.	.	.	.	XP_038443251	.	.	.	.	UU_Cfam_GSD_1.0_ROSY.refSeq.ensformat.gtf.gz
chrX	41765219	G	A	1	A	synonymous_variant	LOW	.	ZNF182	Transcript	XM_038587324	protein_coding	6/6	.	XM_038587324.1:c.987C>T	XP_038443252.1:p.Tyr329%3D	1512	987	329	Y	taC/taT	.	.	-1	.	SNV	.	.	.	.	.	.	.	.	XP_038443252	.	.	.	.	UU_Cfam_GSD_1.0_ROSY.refSeq.ensformat.gtf.gz
chrX	41765219	G	A	1	A	synonymous_variant	LOW	.	ZNF182	Transcript	XM_038587325	protein_coding	6/6	.	XM_038587325.1:c.987C>T	XP_038443253.1:p.Tyr329%3D	1236	987	329	Y	taC/taT	.	.	-1	.	SNV	.	.	.	.	.	.	.	.	XP_038443253	.	.	.	.	UU_Cfam_GSD_1.0_ROSY.refSeq.ensformat.gtf.gz
chrX	41765219	G	A	1	A	synonymous_variant	LOW	.	ZNF182	Transcript	XM_038587326	protein_coding	6/6	.	XM_038587326.1:c.984C>T	XP_038443254.1:p.Tyr328%3D	1377	984	328	Y	taC/taT	.	.	-1	.	SNV	.	.	.	.	.	.	.	.	XP_038443254	.	.	.	.	UU_Cfam_GSD_1.0_ROSY.refSeq.ensformat.gtf.gz
chrX	41765219	G	A	1	A	synonymous_variant	LOW	.	ZNF182	Transcript	XM_038587327	protein_coding	6/6	.	XM_038587327.1:c.984C>T	XP_038443255.1:p.Tyr328%3D	1379	984	328	Y	taC/taT	.	.	-1	.	SNV	.	.	.	.	.	.	.	.	XP_038443255	.	.	.	.	UU_Cfam_GSD_1.0_ROSY.refSeq.ensformat.gtf.gz
chrX	41765219	G	A	1	A	synonymous_variant	LOW	.	ZNF182	Transcript	XM_038587328	protein_coding	6/6	.	XM_038587328.1:c.981C>T	XP_038443256.1:p.Tyr327%3D	1378	981	327	Y	taC/taT	.	.	-1	.	SNV	.	.	.	.	.	.	.	.	XP_038443256	.	.	.	.	UU_Cfam_GSD_1.0_ROSY.refSeq.ensformat.gtf.gz
chrX	41765219	G	A	1	A	synonymous_variant	LOW	.	ZNF182	Transcript	XM_038587329	protein_coding	5/5	.	XM_038587329.1:c.891C>T	XP_038443257.1:p.Tyr297%3D	1284	891	297	Y	taC/taT	.	.	-1	.	SNV	.	.	.	.	.	.	.	.	XP_038443257	.	.	.	.	UU_Cfam_GSD_1.0_ROSY.refSeq.ensformat.gtf.gz
chrX	41765222	A	G	1	G	synonymous_variant	LOW	.	ZNF182	Transcript	XM_038587321	protein_coding	6/6	.	XM_038587321.1:c.984T>C	XP_038443249.1:p.Thr328%3D	1374	984	328	T	acT/acC	.	.	-1	.	SNV	.	.	.	.	.	.	.	.	XP_038443249	.	.	.	.	UU_Cfam_GSD_1.0_ROSY.refSeq.ensformat.gtf.gz
chrX	41765222	A	G	1	G	synonymous_variant	LOW	.	ZNF182	Transcript	XM_038587322	protein_coding	7/7	.	XM_038587322.1:c.984T>C	XP_038443250.1:p.Thr328%3D	1566	984	328	T	acT/acC	.	.	-1	.	SNV	.	.	.	.	.	.	.	.	XP_038443250	.	.	.	.	UU_Cfam_GSD_1.0_ROSY.refSeq.ensformat.gtf.gz
chrX	41765222	A	G	1	G	synonymous_variant	LOW	.	ZNF182	Transcript	XM_038587323	protein_coding	6/6	.	XM_038587323.1:c.984T>C	XP_038443251.1:p.Thr328%3D	1356	984	328	T	acT/acC	.	.	-1	.	SNV	.	.	.	.	.	.	.	.	XP_038443251	.	.	.	.	UU_Cfam_GSD_1.0_ROSY.refSeq.ensformat.gtf.gz
chrX	41765222	A	G	1	G	synonymous_variant	LOW	.	ZNF182	Transcript	XM_038587324	protein_coding	6/6	.	XM_038587324.1:c.984T>C	XP_038443252.1:p.Thr328%3D	1509	984	328	T	acT/acC	.	.	-1	.	SNV	.	.	.	.	.	.	.	.	XP_038443252	.	.	.	.	UU_Cfam_GSD_1.0_ROSY.refSeq.ensformat.gtf.gz
chrX	41765222	A	G	1	G	synonymous_variant	LOW	.	ZNF182	Transcript	XM_038587325	protein_coding	6/6	.	XM_038587325.1:c.984T>C	XP_038443253.1:p.Thr328%3D	1233	984	328	T	acT/acC	.	.	-1	.	SNV	.	.	.	.	.	.	.	.	XP_038443253	.	.	.	.	UU_Cfam_GSD_1.0_ROSY.refSeq.ensformat.gtf.gz
chrX	41765222	A	G	1	G	synonymous_variant	LOW	.	ZNF182	Transcript	XM_038587326	protein_coding	6/6	.	XM_038587326.1:c.981T>C	XP_038443254.1:p.Thr327%3D	1374	981	327	T	acT/acC	.	.	-1	.	SNV	.	.	.	.	.	.	.	.	XP_038443254	.	.	.	.	UU_Cfam_GSD_1.0_ROSY.refSeq.ensformat.gtf.gz
chrX	41765222	A	G	1	G	synonymous_variant	LOW	.	ZNF182	Transcript	XM_038587327	protein_coding	6/6	.	XM_038587327.1:c.981T>C	XP_038443255.1:p.Thr327%3D	1376	981	327	T	acT/acC	.	.	-1	.	SNV	.	.	.	.	.	.	.	.	XP_038443255	.	.	.	.	UU_Cfam_GSD_1.0_ROSY.refSeq.ensformat.gtf.gz
chrX	41765222	A	G	1	G	synonymous_variant	LOW	.	ZNF182	Transcript	XM_038587328	protein_coding	6/6	.	XM_038587328.1:c.978T>C	XP_038443256.1:p.Thr326%3D	1375	978	326	T	acT/acC	.	.	-1	.	SNV	.	.	.	.	.	.	.	.	XP_038443256	.	.	.	.	UU_Cfam_GSD_1.0_ROSY.refSeq.ensformat.gtf.gz
chrX	41765222	A	G	1	G	synonymous_variant	LOW	.	ZNF182	Transcript	XM_038587329	protein_coding	5/5	.	XM_038587329.1:c.888T>C	XP_038443257.1:p.Thr296%3D	1281	888	296	T	acT/acC	.	.	-1	.	SNV	.	.	.	.	.	.	.	.	XP_038443257	.	.	.	.	UU_Cfam_GSD_1.0_ROSY.refSeq.ensformat.gtf.gz
chrX	41765234	T	A	1	A	synonymous_variant	LOW	.	ZNF182	Transcript	XM_038587321	protein_coding	6/6	.	XM_038587321.1:c.972A>T	XP_038443249.1:p.Thr324%3D	1362	972	324	T	acA/acT	.	.	-1	.	SNV	.	.	.	.	.	.	.	.	XP_038443249	.	.	.	.	UU_Cfam_GSD_1.0_ROSY.refSeq.ensformat.gtf.gz
chrX	41765234	T	A	1	A	synonymous_variant	LOW	.	ZNF182	Transcript	XM_038587322	protein_coding	7/7	.	XM_038587322.1:c.972A>T	XP_038443250.1:p.Thr324%3D	1554	972	324	T	acA/acT	.	.	-1	.	SNV	.	.	.	.	.	.	.	.	XP_038443250	.	.	.	.	UU_Cfam_GSD_1.0_ROSY.refSeq.ensformat.gtf.gz
chrX	41765234	T	A	1	A	synonymous_variant	LOW	.	ZNF182	Transcript	XM_038587323	protein_coding	6/6	.	XM_038587323.1:c.972A>T	XP_038443251.1:p.Thr324%3D	1344	972	324	T	acA/acT	.	.	-1	.	SNV	.	.	.	.	.	.	.	.	XP_038443251	.	.	.	.	UU_Cfam_GSD_1.0_ROSY.refSeq.ensformat.gtf.gz
chrX	41765234	T	A	1	A	synonymous_variant	LOW	.	ZNF182	Transcript	XM_038587324	protein_coding	6/6	.	XM_038587324.1:c.972A>T	XP_038443252.1:p.Thr324%3D	1497	972	324	T	acA/acT	.	.	-1	.	SNV	.	.	.	.	.	.	.	.	XP_038443252	.	.	.	.	UU_Cfam_GSD_1.0_ROSY.refSeq.ensformat.gtf.gz
chrX	41765234	T	A	1	A	synonymous_variant	LOW	.	ZNF182	Transcript	XM_038587325	protein_coding	6/6	.	XM_038587325.1:c.972A>T	XP_038443253.1:p.Thr324%3D	1221	972	324	T	acA/acT	.	.	-1	.	SNV	.	.	.	.	.	.	.	.	XP_038443253	.	.	.	.	UU_Cfam_GSD_1.0_ROSY.refSeq.ensformat.gtf.gz
chrX	41765234	T	A	1	A	synonymous_variant	LOW	.	ZNF182	Transcript	XM_038587326	protein_coding	6/6	.	XM_038587326.1:c.969A>T	XP_038443254.1:p.Thr323%3D	1362	969	323	T	acA/acT	.	.	-1	.	SNV	.	.	.	.	.	.	.	.	XP_038443254	.	.	.	.	UU_Cfam_GSD_1.0_ROSY.refSeq.ensformat.gtf.gz
chrX	41765234	T	A	1	A	synonymous_variant	LOW	.	ZNF182	Transcript	XM_038587327	protein_coding	6/6	.	XM_038587327.1:c.969A>T	XP_038443255.1:p.Thr323%3D	1364	969	323	T	acA/acT	.	.	-1	.	SNV	.	.	.	.	.	.	.	.	XP_038443255	.	.	.	.	UU_Cfam_GSD_1.0_ROSY.refSeq.ensformat.gtf.gz
chrX	41765234	T	A	1	A	synonymous_variant	LOW	.	ZNF182	Transcript	XM_038587328	protein_coding	6/6	.	XM_038587328.1:c.966A>T	XP_038443256.1:p.Thr322%3D	1363	966	322	T	acA/acT	.	.	-1	.	SNV	.	.	.	.	.	.	.	.	XP_038443256	.	.	.	.	UU_Cfam_GSD_1.0_ROSY.refSeq.ensformat.gtf.gz
chrX	41765234	T	A	1	A	synonymous_variant	LOW	.	ZNF182	Transcript	XM_038587329	protein_coding	5/5	.	XM_038587329.1:c.876A>T	XP_038443257.1:p.Thr292%3D	1269	876	292	T	acA/acT	.	.	-1	.	SNV	.	.	.	.	.	.	.	.	XP_038443257	.	.	.	.	UU_Cfam_GSD_1.0_ROSY.refSeq.ensformat.gtf.gz
chrX	44083680	T	C	1	C	missense_variant	MODERATE	.	LOC102151787	Transcript	XM_038588791	protein_coding	3/10	.	XM_038588791.1:c.1523T>C	XP_038444719.1:p.Met508Thr	1523	1523	508	M/T	aTg/aCg	.	.	1	.	SNV	.	.	.	.	.	.	.	.	XP_038444719	.	.	.	.	UU_Cfam_GSD_1.0_ROSY.refSeq.ensformat.gtf.gz
chrX	81745452	A	G	1	G	synonymous_variant	LOW	.	FRMPD3	Transcript	XM_038588011	protein_coding	11/11	.	XM_038588011.1:c.4500A>G	XP_038443939.1:p.Glu1500%3D	4605	4500	1500	E	gaA/gaG	.	.	1	.	SNV	.	.	.	.	.	.	.	.	XP_038443939	.	.	.	.	UU_Cfam_GSD_1.0_ROSY.refSeq.ensformat.gtf.gz
chrX	81745452	A	G	1	G	synonymous_variant	LOW	.	FRMPD3	Transcript	XM_038588012	protein_coding	7/7	.	XM_038588012.1:c.3903A>G	XP_038443940.1:p.Glu1301%3D	4078	3903	1301	E	gaA/gaG	.	.	1	.	SNV	.	.	.	.	.	.	.	.	XP_038443940	.	.	.	.	UU_Cfam_GSD_1.0_ROSY.refSeq.ensformat.gtf.gz
chrX	81745455	C	T	1	T	synonymous_variant	LOW	.	FRMPD3	Transcript	XM_038588011	protein_coding	11/11	.	XM_038588011.1:c.4503C>T	XP_038443939.1:p.Leu1501%3D	4608	4503	1501	L	ctC/ctT	.	.	1	.	SNV	.	.	.	.	.	.	.	.	XP_038443939	.	.	.	.	UU_Cfam_GSD_1.0_ROSY.refSeq.ensformat.gtf.gz
chrX	81745455	C	T	1	T	synonymous_variant	LOW	.	FRMPD3	Transcript	XM_038588012	protein_coding	7/7	.	XM_038588012.1:c.3906C>T	XP_038443940.1:p.Leu1302%3D	4081	3906	1302	L	ctC/ctT	.	.	1	.	SNV	.	.	.	.	.	.	.	.	XP_038443940	.	.	.	.	UU_Cfam_GSD_1.0_ROSY.refSeq.ensformat.gtf.gz
chrX	81745473	C	G	1	G	synonymous_variant	LOW	.	FRMPD3	Transcript	XM_038588011	protein_coding	11/11	.	XM_038588011.1:c.4521C>G	XP_038443939.1:p.Arg1507%3D	4626	4521	1507	R	cgC/cgG	.	.	1	.	SNV	.	.	.	.	.	.	.	.	XP_038443939	.	.	.	.	UU_Cfam_GSD_1.0_ROSY.refSeq.ensformat.gtf.gz
chrX	81745473	C	G	1	G	synonymous_variant	LOW	.	FRMPD3	Transcript	XM_038588012	protein_coding	7/7	.	XM_038588012.1:c.3924C>G	XP_038443940.1:p.Arg1308%3D	4099	3924	1308	R	cgC/cgG	.	.	1	.	SNV	.	.	.	.	.	.	.	.	XP_038443940	.	.	.	.	UU_Cfam_GSD_1.0_ROSY.refSeq.ensformat.gtf.gz
chrX	81745476	G	A	1	A	synonymous_variant	LOW	.	FRMPD3	Transcript	XM_038588011	protein_coding	11/11	.	XM_038588011.1:c.4524G>A	XP_038443939.1:p.Val1508%3D	4629	4524	1508	V	gtG/gtA	.	.	1	.	SNV	.	.	.	.	.	.	.	.	XP_038443939	.	.	.	.	UU_Cfam_GSD_1.0_ROSY.refSeq.ensformat.gtf.gz
chrX	81745476	G	A	1	A	synonymous_variant	LOW	.	FRMPD3	Transcript	XM_038588012	protein_coding	7/7	.	XM_038588012.1:c.3927G>A	XP_038443940.1:p.Val1309%3D	4102	3927	1309	V	gtG/gtA	.	.	1	.	SNV	.	.	.	.	.	.	.	.	XP_038443940	.	.	.	.	UU_Cfam_GSD_1.0_ROSY.refSeq.ensformat.gtf.gz
chrX	81745494	C	T	1	T	synonymous_variant	LOW	.	FRMPD3	Transcript	XM_038588011	protein_coding	11/11	.	XM_038588011.1:c.4542C>T	XP_038443939.1:p.Ser1514%3D	4647	4542	1514	S	agC/agT	.	.	1	.	SNV	.	.	.	.	.	.	.	.	XP_038443939	.	.	.	.	UU_Cfam_GSD_1.0_ROSY.refSeq.ensformat.gtf.gz
chrX	81745494	C	T	1	T	synonymous_variant	LOW	.	FRMPD3	Transcript	XM_038588012	protein_coding	7/7	.	XM_038588012.1:c.3945C>T	XP_038443940.1:p.Ser1315%3D	4120	3945	1315	S	agC/agT	.	.	1	.	SNV	.	.	.	.	.	.	.	.	XP_038443940	.	.	.	.	UU_Cfam_GSD_1.0_ROSY.refSeq.ensformat.gtf.gz
chrX	81745503	C	T	1	T	synonymous_variant	LOW	.	FRMPD3	Transcript	XM_038588011	protein_coding	11/11	.	XM_038588011.1:c.4551C>T	XP_038443939.1:p.His1517%3D	4656	4551	1517	H	caC/caT	.	.	1	.	SNV	.	.	.	.	.	.	.	.	XP_038443939	.	.	.	.	UU_Cfam_GSD_1.0_ROSY.refSeq.ensformat.gtf.gz
chrX	81745503	C	T	1	T	synonymous_variant	LOW	.	FRMPD3	Transcript	XM_038588012	protein_coding	7/7	.	XM_038588012.1:c.3954C>T	XP_038443940.1:p.His1318%3D	4129	3954	1318	H	caC/caT	.	.	1	.	SNV	.	.	.	.	.	.	.	.	XP_038443940	.	.	.	.	UU_Cfam_GSD_1.0_ROSY.refSeq.ensformat.gtf.gz
chrX	93340786	T	A	2	A	missense_variant	MODERATE	.	LOC100685955	Transcript	XM_038588226	protein_coding	1/1	.	XM_038588226.1:c.294A>T	XP_038444154.1:p.Gln98His	294	294	98	Q/H	caA/caT	.	.	-1	.	SNV	.	.	.	.	.	.	.	.	XP_038444154	.	.	.	.	UU_Cfam_GSD_1.0_ROSY.refSeq.ensformat.gtf.gz

## Sheet: Brittany case 2
chrom	pos	ref	alt	ac	allele	consequence	impact	symbol	gene	feature_type	feature	biotype	exon	intron	hgvsc	hgvsp	cdna_position	cds_position	protein_position	amino_acids	codons	existing_variation	distance	strand	flags	variant_class	symbol_source	hgnc_id	canonical	mane_select	mane_plus_clinical	tsl	appris	ccds	ensp	swissprot	trembl	uniparc	uniprot_isoform	source
chr1	15063262	G	A	1	A	missense_variant	MODERATE	.	RNF152	Transcript	XM_038525878	protein_coding	2/2	.	XM_038525878.1:c.370G>A	XP_038381806.1:p.Gly124Arg	635	370	124	G/R	Ggg/Agg	.	.	1	.	SNV	.	.	.	.	.	.	.	.	XP_038381806	.	.	.	.	UU_Cfam_GSD_1.0_ROSY.refSeq.ensformat.gtf.gz
chr1	30992532	A	C	1	C	missense_variant	MODERATE	.	NHSL1	Transcript	XM_038526144	protein_coding	4/8	.	XM_038526144.1:c.645T>G	XP_038382072.1:p.Asp215Glu	1320	645	215	D/E	gaT/gaG	.	.	-1	.	SNV	.	.	.	.	.	.	.	.	XP_038382072	.	.	.	.	UU_Cfam_GSD_1.0_ROSY.refSeq.ensformat.gtf.gz
chr1	30992532	A	C	1	C	missense_variant	MODERATE	.	NHSL1	Transcript	XM_038526145	protein_coding	5/9	.	XM_038526145.1:c.537T>G	XP_038382073.1:p.Asp179Glu	835	537	179	D/E	gaT/gaG	.	.	-1	.	SNV	.	.	.	.	.	.	.	.	XP_038382073	.	.	.	.	UU_Cfam_GSD_1.0_ROSY.refSeq.ensformat.gtf.gz
chr1	30992532	A	C	1	C	missense_variant	MODERATE	.	NHSL1	Transcript	XM_038526146	protein_coding	4/7	.	XM_038526146.1:c.645T>G	XP_038382074.1:p.Asp215Glu	1320	645	215	D/E	gaT/gaG	.	.	-1	.	SNV	.	.	.	.	.	.	.	.	XP_038382074	.	.	.	.	UU_Cfam_GSD_1.0_ROSY.refSeq.ensformat.gtf.gz
chr1	30992532	A	C	1	C	missense_variant	MODERATE	.	NHSL1	Transcript	XM_038526147	protein_coding	4/8	.	XM_038526147.1:c.468T>G	XP_038382075.1:p.Asp156Glu	765	468	156	D/E	gaT/gaG	.	.	-1	.	SNV	.	.	.	.	.	.	.	.	XP_038382075	.	.	.	.	UU_Cfam_GSD_1.0_ROSY.refSeq.ensformat.gtf.gz
chr1	44643364	C	T	1	T	synonymous_variant	LOW	.	IPCEF1	Transcript	XM_038526373	protein_coding	1/11	.	XM_038526373.1:c.156G>A	XP_038382301.1:p.Ser52%3D	157	156	52	S	tcG/tcA	.	.	-1	.	SNV	.	.	.	.	.	.	.	.	XP_038382301	.	.	.	.	UU_Cfam_GSD_1.0_ROSY.refSeq.ensformat.gtf.gz
chr1	44643364	C	T	1	T	synonymous_variant	LOW	.	IPCEF1	Transcript	XM_038526374	protein_coding	1/11	.	XM_038526374.1:c.156G>A	XP_038382302.1:p.Ser52%3D	157	156	52	S	tcG/tcA	.	.	-1	.	SNV	.	.	.	.	.	.	.	.	XP_038382302	.	.	.	.	UU_Cfam_GSD_1.0_ROSY.refSeq.ensformat.gtf.gz
chr1	44643364	C	T	1	T	synonymous_variant	LOW	.	IPCEF1	Transcript	XM_038526375	protein_coding	3/12	.	XM_038526375.1:c.156G>A	XP_038382303.1:p.Ser52%3D	504	156	52	S	tcG/tcA	.	.	-1	.	SNV	.	.	.	.	.	.	.	.	XP_038382303	.	.	.	.	UU_Cfam_GSD_1.0_ROSY.refSeq.ensformat.gtf.gz
[truncated: 1,463 more rows]

## Sheet: French bulldog case
chrom	pos	ref	alt	ac	allele	consequence	impact	symbol	gene	feature_type	feature	biotype	exon	intron	hgvsc	hgvsp	cdna_position	cds_position	protein_position	amino_acids	codons	existing_variation	distance	strand	flags	variant_class	symbol_source	hgnc_id	canonical	mane_select	mane_plus_clinical	tsl	appris	ccds	ensp	swissprot	trembl	uniparc	uniprot_isoform	source
[truncated: 852 more rows]
